# Supplementary material for: ResMAP—a saturation mutagenesis platform enabling parallel profiling of target-specific resistance-conferring mutations in Plasmodium
Source: mBio. 2024 Aug 27;15(10):e01708-24. doi: 10.1128/mbio.01708-24 (PMC11481570; doi:10.1128/mbio.01708-24)
Supplement: Supplemental Tables — Tables S2–S4 and S6. [file mbio.01708-24-s0002.xlsx]

## Sheet: S2
Supplementary Table S2: Read counts and library ratio for the pre-selected mutation library
	Total reads in dataset (+ WT duplications) =	3322446
	Combined reads for WT =	53004
	WT reads / 22 positions counted =	2409.27
	Total reads minus WT duplicates =	2209362
Name	Sequence	Count	Normalised counts (removing WT duplications)	Amino acid location	Amino acid WT	Amino acid RES	Mutation	Ratio in library
KRS1TTT	TATGAAATTGGTAAATTTTTTAGAAATGAAGGTATAGATAATACACATAATCCTGAATTTACTTCGTGTGAATTTTATTGGGCATATGCT	8945	8945	328	Val	Phe	Val328Phe	0.00404868
KRS1TTC	TATGAAATTGGTAAATTCTTTAGAAATGAAGGTATAGATAATACACATAATCCTGAATTTACTTCGTGTGAATTTTATTGGGCATATGCT	2152	2152	328	Val	Phe	Val328Phe	0.000974037
KRS1TTA	TATGAAATTGGTAAATTATTTAGAAATGAAGGTATAGATAATACACATAATCCTGAATTTACTTCGTGTGAATTTTATTGGGCATATGCT	1682	1682	328	Val	Leu	Val328Leu	0.000761306
KRS1TTG	TATGAAATTGGTAAATTGTTTAGAAATGAAGGTATAGATAATACACATAATCCTGAATTTACTTCGTGTGAATTTTATTGGGCATATGCT	2826	2826	328	Val	Leu	Val328Leu	0.0012791
KRS1CTT	TATGAAATTGGTAAACTTTTTAGAAATGAAGGTATAGATAATACACATAATCCTGAATTTACTTCGTGTGAATTTTATTGGGCATATGCT	2245	2245	328	Val	Leu	Val328Leu	0.00101613
KRS1CTC	TATGAAATTGGTAAACTCTTTAGAAATGAAGGTATAGATAATACACATAATCCTGAATTTACTTCGTGTGAATTTTATTGGGCATATGCT	863	863	328	Val	Leu	Val328Leu	0.000390611
KRS1CTA	TATGAAATTGGTAAACTATTTAGAAATGAAGGTATAGATAATACACATAATCCTGAATTTACTTCGTGTGAATTTTATTGGGCATATGCT	850	850	328	Val	Leu	Val328Leu	0.000384726
KRS1CTG	TATGAAATTGGTAAACTGTTTAGAAATGAAGGTATAGATAATACACATAATCCTGAATTTACTTCGTGTGAATTTTATTGGGCATATGCT	1099	1099	328	Val	Leu	Val328Leu	0.000497429
KRS1ATT	TATGAAATTGGTAAAATTTTTAGAAATGAAGGTATAGATAATACACATAATCCTGAATTTACTTCGTGTGAATTTTATTGGGCATATGCT	2254	2254	328	Val	Ile	Val328Ile	0.0010202
KRS1ATC	TATGAAATTGGTAAAATCTTTAGAAATGAAGGTATAGATAATACACATAATCCTGAATTTACTTCGTGTGAATTTTATTGGGCATATGCT	1378	1378	328	Val	Ile	Val328Ile	0.000623709
KRS1ATA	TATGAAATTGGTAAAATATTTAGAAATGAAGGTATAGATAATACACATAATCCTGAATTTACTTCGTGTGAATTTTATTGGGCATATGCT	753	753	328	Val	Ile	Val328Ile	0.000340822
KRS1ATG	TATGAAATTGGTAAAATGTTTAGAAATGAAGGTATAGATAATACACATAATCCTGAATTTACTTCGTGTGAATTTTATTGGGCATATGCT	974	974	328	Val	Met	Val328Met	0.000440851
KRS1GTT	TATGAAATTGGTAAAGTTTTTAGAAATGAAGGTATAGATAATACACATAATCCTGAATTTACTTCGTGTGAATTTTATTGGGCATATGCT	1986	1986	328	Val	Val	Val328Val	0.000898902
KRS1GTC	TATGAAATTGGTAAAGTCTTTAGAAATGAAGGTATAGATAATACACATAATCCTGAATTTACTTCGTGTGAATTTTATTGGGCATATGCT	931	931	328	Val	Val	Val328Val	0.000421389
KRS1GTA	TATGAAATTGGTAAAGTATTTAGAAATGAAGGTATAGATAATACACATAATCCTGAATTTACTTCGTGTGAATTTTATTGGGCATATGCT	53004	2409.27	328	Val	Val	Val328Val	0.00109048
KRS1GTG	TATGAAATTGGTAAAGTGTTTAGAAATGAAGGTATAGATAATACACATAATCCTGAATTTACTTCGTGTGAATTTTATTGGGCATATGCT	1153	1153	328	Val	Val	Val328Val	0.00052187
KRS1TCT	TATGAAATTGGTAAATCTTTTAGAAATGAAGGTATAGATAATACACATAATCCTGAATTTACTTCGTGTGAATTTTATTGGGCATATGCT	2074	2074	328	Val	Ser	Val328Ser	0.000938733
KRS1TCC	TATGAAATTGGTAAATCCTTTAGAAATGAAGGTATAGATAATACACATAATCCTGAATTTACTTCGTGTGAATTTTATTGGGCATATGCT	942	942	328	Val	Ser	Val328Ser	0.000426367
KRS1TCA	TATGAAATTGGTAAATCATTTAGAAATGAAGGTATAGATAATACACATAATCCTGAATTTACTTCGTGTGAATTTTATTGGGCATATGCT	1053	1053	328	Val	Ser	Val328Ser	0.000476608
KRS1TCG	TATGAAATTGGTAAATCGTTTAGAAATGAAGGTATAGATAATACACATAATCCTGAATTTACTTCGTGTGAATTTTATTGGGCATATGCT	1558	1558	328	Val	Ser	Val328Ser	0.000705181
KRS1CCT	TATGAAATTGGTAAACCTTTTAGAAATGAAGGTATAGATAATACACATAATCCTGAATTTACTTCGTGTGAATTTTATTGGGCATATGCT	1679	1679	328	Val	Pro	Val328Pro	0.000759948
KRS1CCC	TATGAAATTGGTAAACCCTTTAGAAATGAAGGTATAGATAATACACATAATCCTGAATTTACTTCGTGTGAATTTTATTGGGCATATGCT	1491	1491	328	Val	Pro	Val328Pro	0.000674855
KRS1CCA	TATGAAATTGGTAAACCATTTAGAAATGAAGGTATAGATAATACACATAATCCTGAATTTACTTCGTGTGAATTTTATTGGGCATATGCT	1016	1016	328	Val	Pro	Val328Pro	0.000459861
KRS1CCG	TATGAAATTGGTAAACCGTTTAGAAATGAAGGTATAGATAATACACATAATCCTGAATTTACTTCGTGTGAATTTTATTGGGCATATGCT	1025	1025	328	Val	Pro	Val328Pro	0.000463935
KRS1ACT	TATGAAATTGGTAAAACTTTTAGAAATGAAGGTATAGATAATACACATAATCCTGAATTTACTTCGTGTGAATTTTATTGGGCATATGCT	1276	1276	328	Val	Thr	Val328Thr	0.000577542
KRS1ACC	TATGAAATTGGTAAAACCTTTAGAAATGAAGGTATAGATAATACACATAATCCTGAATTTACTTCGTGTGAATTTTATTGGGCATATGCT	2358	2358	328	Val	Thr	Val328Thr	0.00106728
KRS1ACA	TATGAAATTGGTAAAACATTTAGAAATGAAGGTATAGATAATACACATAATCCTGAATTTACTTCGTGTGAATTTTATTGGGCATATGCT	931	931	328	Val	Thr	Val328Thr	0.000421389
KRS1ACG	TATGAAATTGGTAAAACGTTTAGAAATGAAGGTATAGATAATACACATAATCCTGAATTTACTTCGTGTGAATTTTATTGGGCATATGCT	1231	1231	328	Val	Thr	Val328Thr	0.000557174
KRS1GCT	TATGAAATTGGTAAAGCTTTTAGAAATGAAGGTATAGATAATACACATAATCCTGAATTTACTTCGTGTGAATTTTATTGGGCATATGCT	1132	1132	328	Val	Ala	Val328Ala	0.000512365
KRS1GCC	TATGAAATTGGTAAAGCCTTTAGAAATGAAGGTATAGATAATACACATAATCCTGAATTTACTTCGTGTGAATTTTATTGGGCATATGCT	1119	1119	328	Val	Ala	Val328Ala	0.000506481
KRS1GCA	TATGAAATTGGTAAAGCATTTAGAAATGAAGGTATAGATAATACACATAATCCTGAATTTACTTCGTGTGAATTTTATTGGGCATATGCT	846	846	328	Val	Ala	Val328Ala	0.000382916
KRS1GCG	TATGAAATTGGTAAAGCGTTTAGAAATGAAGGTATAGATAATACACATAATCCTGAATTTACTTCGTGTGAATTTTATTGGGCATATGCT	852	852	328	Val	Ala	Val328Ala	0.000385632
KRS1TAT	TATGAAATTGGTAAATATTTTAGAAATGAAGGTATAGATAATACACATAATCCTGAATTTACTTCGTGTGAATTTTATTGGGCATATGCT	2313	2313	328	Val	Tyr	Val328Tyr	0.00104691
KRS1TAC	TATGAAATTGGTAAATACTTTAGAAATGAAGGTATAGATAATACACATAATCCTGAATTTACTTCGTGTGAATTTTATTGGGCATATGCT	1110	1110	328	Val	Tyr	Val328Tyr	0.000502407
KRS1TAA	TATGAAATTGGTAAATAATTTAGAAATGAAGGTATAGATAATACACATAATCCTGAATTTACTTCGTGTGAATTTTATTGGGCATATGCT	926	926	328	Val	Stop	Val328Stop	0.000419126
KRS1TAG	TATGAAATTGGTAAATAGTTTAGAAATGAAGGTATAGATAATACACATAATCCTGAATTTACTTCGTGTGAATTTTATTGGGCATATGCT	1569	1569	328	Val	Stop	Val328Stop	0.00071016
KRS1CAT	TATGAAATTGGTAAACATTTTAGAAATGAAGGTATAGATAATACACATAATCCTGAATTTACTTCGTGTGAATTTTATTGGGCATATGCT	1647	1647	328	Val	His	Val328His	0.000745464
KRS1CAC	TATGAAATTGGTAAACACTTTAGAAATGAAGGTATAGATAATACACATAATCCTGAATTTACTTCGTGTGAATTTTATTGGGCATATGCT	1876	1876	328	Val	His	Val328His	0.000849114
KRS1CAA	TATGAAATTGGTAAACAATTTAGAAATGAAGGTATAGATAATACACATAATCCTGAATTTACTTCGTGTGAATTTTATTGGGCATATGCT	662	662	328	Val	Gln	Val328Gln	0.000299634
KRS1CAG	TATGAAATTGGTAAACAGTTTAGAAATGAAGGTATAGATAATACACATAATCCTGAATTTACTTCGTGTGAATTTTATTGGGCATATGCT	1124	1124	328	Val	Gln	Val328Gln	0.000508744
KRS1AAT	TATGAAATTGGTAAAAATTTTAGAAATGAAGGTATAGATAATACACATAATCCTGAATTTACTTCGTGTGAATTTTATTGGGCATATGCT	1511	1511	328	Val	Asn	Val328Asn	0.000683908
KRS1AAC	TATGAAATTGGTAAAAACTTTAGAAATGAAGGTATAGATAATACACATAATCCTGAATTTACTTCGTGTGAATTTTATTGGGCATATGCT	1150	1150	328	Val	Asn	Val328Asn	0.000520512
KRS1AAA	TATGAAATTGGTAAAAAATTTAGAAATGAAGGTATAGATAATACACATAATCCTGAATTTACTTCGTGTGAATTTTATTGGGCATATGCT	687	687	328	Val	Lys	Val328Lys	0.000310949
KRS1AAG	TATGAAATTGGTAAAAAGTTTAGAAATGAAGGTATAGATAATACACATAATCCTGAATTTACTTCGTGTGAATTTTATTGGGCATATGCT	833	833	328	Val	Lys	Val328Lys	0.000377032
KRS1GAT	TATGAAATTGGTAAAGATTTTAGAAATGAAGGTATAGATAATACACATAATCCTGAATTTACTTCGTGTGAATTTTATTGGGCATATGCT	3749	3749	328	Val	Asp	Val328Asp	0.00169687
KRS1GAC	TATGAAATTGGTAAAGACTTTAGAAATGAAGGTATAGATAATACACATAATCCTGAATTTACTTCGTGTGAATTTTATTGGGCATATGCT	1939	1939	328	Val	Asp	Val328Asp	0.000877629
KRS1GAA	TATGAAATTGGTAAAGAATTTAGAAATGAAGGTATAGATAATACACATAATCCTGAATTTACTTCGTGTGAATTTTATTGGGCATATGCT	605	605	328	Val	Glu	Val328Glu	0.000273835
KRS1GAG	TATGAAATTGGTAAAGAGTTTAGAAATGAAGGTATAGATAATACACATAATCCTGAATTTACTTCGTGTGAATTTTATTGGGCATATGCT	591	591	328	Val	Glu	Val328Glu	0.000267498
KRS1TGT	TATGAAATTGGTAAATGTTTTAGAAATGAAGGTATAGATAATACACATAATCCTGAATTTACTTCGTGTGAATTTTATTGGGCATATGCT	1869	1869	328	Val	Cys	Val328Cys	0.000845946
KRS1TGC	TATGAAATTGGTAAATGCTTTAGAAATGAAGGTATAGATAATACACATAATCCTGAATTTACTTCGTGTGAATTTTATTGGGCATATGCT	1434	1434	328	Val	Cys	Val328Cys	0.000649056
KRS1TGA	TATGAAATTGGTAAATGATTTAGAAATGAAGGTATAGATAATACACATAATCCTGAATTTACTTCGTGTGAATTTTATTGGGCATATGCT	792	792	328	Val	Stop	Val328Stop	0.000358475
KRS1TGG	TATGAAATTGGTAAATGGTTTAGAAATGAAGGTATAGATAATACACATAATCCTGAATTTACTTCGTGTGAATTTTATTGGGCATATGCT	968	968	328	Val	Trp	Val328Trp	0.000438136
KRS1CGT	TATGAAATTGGTAAACGTTTTAGAAATGAAGGTATAGATAATACACATAATCCTGAATTTACTTCGTGTGAATTTTATTGGGCATATGCT	1281	1281	328	Val	Arg	Val328Arg	0.000579805
KRS1CGC	TATGAAATTGGTAAACGCTTTAGAAATGAAGGTATAGATAATACACATAATCCTGAATTTACTTCGTGTGAATTTTATTGGGCATATGCT	3579	3579	328	Val	Arg	Val328Arg	0.00161992
KRS1CGA	TATGAAATTGGTAAACGATTTAGAAATGAAGGTATAGATAATACACATAATCCTGAATTTACTTCGTGTGAATTTTATTGGGCATATGCT	442	442	328	Val	Arg	Val328Arg	0.000200058
KRS1CGG	TATGAAATTGGTAAACGGTTTAGAAATGAAGGTATAGATAATACACATAATCCTGAATTTACTTCGTGTGAATTTTATTGGGCATATGCT	676	676	328	Val	Arg	Val328Arg	0.000305971
KRS1AGT	TATGAAATTGGTAAAAGTTTTAGAAATGAAGGTATAGATAATACACATAATCCTGAATTTACTTCGTGTGAATTTTATTGGGCATATGCT	799	799	328	Val	Ser	Val328Ser	0.000361643
KRS1AGC	TATGAAATTGGTAAAAGCTTTAGAAATGAAGGTATAGATAATACACATAATCCTGAATTTACTTCGTGTGAATTTTATTGGGCATATGCT	1021	1021	328	Val	Ser	Val328Ser	0.000462124
KRS1AGA	TATGAAATTGGTAAAAGATTTAGAAATGAAGGTATAGATAATACACATAATCCTGAATTTACTTCGTGTGAATTTTATTGGGCATATGCT	511	511	328	Val	Arg	Val328Arg	0.000231288
KRS1AGG	TATGAAATTGGTAAAAGGTTTAGAAATGAAGGTATAGATAATACACATAATCCTGAATTTACTTCGTGTGAATTTTATTGGGCATATGCT	1520	1520	328	Val	Arg	Val328Arg	0.000687981
KRS1GGT	TATGAAATTGGTAAAGGTTTTAGAAATGAAGGTATAGATAATACACATAATCCTGAATTTACTTCGTGTGAATTTTATTGGGCATATGCT	1302	1302	328	Val	Gly	Val328Gly	0.00058931
KRS1GGC	TATGAAATTGGTAAAGGCTTTAGAAATGAAGGTATAGATAATACACATAATCCTGAATTTACTTCGTGTGAATTTTATTGGGCATATGCT	689	689	328	Val	Gly	Val328Gly	0.000311855
KRS1GGA	TATGAAATTGGTAAAGGATTTAGAAATGAAGGTATAGATAATACACATAATCCTGAATTTACTTCGTGTGAATTTTATTGGGCATATGCT	339	339	328	Val	Gly	Val328Gly	0.000153438
KRS1GGG	TATGAAATTGGTAAAGGGTTTAGAAATGAAGGTATAGATAATACACATAATCCTGAATTTACTTCGTGTGAATTTTATTGGGCATATGCT	524	524	328	Val	Gly	Val328Gly	0.000237173
KRS2TTT	TATGAAATTGGTAAAGTATTTAGAAATGAAGGTATAGATAATACACATAATCCTGAATTTACTTCGTGTGAATTTTATTGGGCATATGCT	53004	2409	329	Phe	Phe	Phe329Phe	0.00109036
KRS2TTC	TATGAAATTGGTAAAGTATTCAGAAATGAAGGTATAGATAATACACATAATCCTGAATTTACTTCGTGTGAATTTTATTGGGCATATGCT	1462	1462	329	Phe	Phe	Phe329Phe	0.000661729
KRS2TTA	TATGAAATTGGTAAAGTATTAAGAAATGAAGGTATAGATAATACACATAATCCTGAATTTACTTCGTGTGAATTTTATTGGGCATATGCT	4033	4033	329	Phe	Leu	Phe329Leu	0.00182541
KRS2TTG	TATGAAATTGGTAAAGTATTGAGAAATGAAGGTATAGATAATACACATAATCCTGAATTTACTTCGTGTGAATTTTATTGGGCATATGCT	1861	1861	329	Phe	Leu	Phe329Leu	0.000842325
KRS2CTT	TATGAAATTGGTAAAGTACTTAGAAATGAAGGTATAGATAATACACATAATCCTGAATTTACTTCGTGTGAATTTTATTGGGCATATGCT	1494	1494	329	Phe	Leu	Phe329Leu	0.000676213
KRS2CTC	TATGAAATTGGTAAAGTACTCAGAAATGAAGGTATAGATAATACACATAATCCTGAATTTACTTCGTGTGAATTTTATTGGGCATATGCT	455	455	329	Phe	Leu	Phe329Leu	0.000205942
KRS2CTA	TATGAAATTGGTAAAGTACTAAGAAATGAAGGTATAGATAATACACATAATCCTGAATTTACTTCGTGTGAATTTTATTGGGCATATGCT	1127	1127	329	Phe	Leu	Phe329Leu	0.000510102
KRS2CTG	TATGAAATTGGTAAAGTACTGAGAAATGAAGGTATAGATAATACACATAATCCTGAATTTACTTCGTGTGAATTTTATTGGGCATATGCT	861	861	329	Phe	Leu	Phe329Leu	0.000389705
KRS2ATT	TATGAAATTGGTAAAGTAATTAGAAATGAAGGTATAGATAATACACATAATCCTGAATTTACTTCGTGTGAATTTTATTGGGCATATGCT	2647	2647	329	Phe	Ile	Phe329Ile	0.00119808
KRS2ATC	TATGAAATTGGTAAAGTAATCAGAAATGAAGGTATAGATAATACACATAATCCTGAATTTACTTCGTGTGAATTTTATTGGGCATATGCT	862	862	329	Phe	Ile	Phe329Ile	0.000390158
KRS2ATA	TATGAAATTGGTAAAGTAATAAGAAATGAAGGTATAGATAATACACATAATCCTGAATTTACTTCGTGTGAATTTTATTGGGCATATGCT	1784	1784	329	Phe	Ile	Phe329Ile	0.000807473
KRS2ATG	TATGAAATTGGTAAAGTAATGAGAAATGAAGGTATAGATAATACACATAATCCTGAATTTACTTCGTGTGAATTTTATTGGGCATATGCT	820	820	329	Phe	Met	Phe329Met	0.000371148
KRS2GTT	TATGAAATTGGTAAAGTAGTTAGAAATGAAGGTATAGATAATACACATAATCCTGAATTTACTTCGTGTGAATTTTATTGGGCATATGCT	1284	1284	329	Phe	Val	Phe329Val	0.000581163
KRS2GTC	TATGAAATTGGTAAAGTAGTCAGAAATGAAGGTATAGATAATACACATAATCCTGAATTTACTTCGTGTGAATTTTATTGGGCATATGCT	323	323	329	Phe	Val	Phe329Val	0.000146196
KRS2GTA	TATGAAATTGGTAAAGTAGTAAGAAATGAAGGTATAGATAATACACATAATCCTGAATTTACTTCGTGTGAATTTTATTGGGCATATGCT	978	978	329	Phe	Val	Phe329Val	0.000442662
KRS2GTG	TATGAAATTGGTAAAGTAGTGAGAAATGAAGGTATAGATAATACACATAATCCTGAATTTACTTCGTGTGAATTTTATTGGGCATATGCT	516	516	329	Phe	Val	Phe329Val	0.000233552
KRS2TCT	TATGAAATTGGTAAAGTATCTAGAAATGAAGGTATAGATAATACACATAATCCTGAATTTACTTCGTGTGAATTTTATTGGGCATATGCT	3278	3278	329	Phe	Ser	Phe329Ser	0.00148369
KRS2TCC	TATGAAATTGGTAAAGTATCCAGAAATGAAGGTATAGATAATACACATAATCCTGAATTTACTTCGTGTGAATTTTATTGGGCATATGCT	840	840	329	Phe	Ser	Phe329Ser	0.0003802
KRS2TCA	TATGAAATTGGTAAAGTATCAAGAAATGAAGGTATAGATAATACACATAATCCTGAATTTACTTCGTGTGAATTTTATTGGGCATATGCT	3893	3893	329	Phe	Ser	Phe329Ser	0.00176205
KRS2TCG	TATGAAATTGGTAAAGTATCGAGAAATGAAGGTATAGATAATACACATAATCCTGAATTTACTTCGTGTGAATTTTATTGGGCATATGCT	259	259	329	Phe	Ser	Phe329Ser	0.000117228
KRS2CCT	TATGAAATTGGTAAAGTACCTAGAAATGAAGGTATAGATAATACACATAATCCTGAATTTACTTCGTGTGAATTTTATTGGGCATATGCT	1013	1013	329	Phe	Pro	Phe329Pro	0.000458503
KRS2CCC	TATGAAATTGGTAAAGTACCCAGAAATGAAGGTATAGATAATACACATAATCCTGAATTTACTTCGTGTGAATTTTATTGGGCATATGCT	966	966	329	Phe	Pro	Phe329Pro	0.00043723
KRS2CCA	TATGAAATTGGTAAAGTACCAAGAAATGAAGGTATAGATAATACACATAATCCTGAATTTACTTCGTGTGAATTTTATTGGGCATATGCT	1166	1166	329	Phe	Pro	Phe329Pro	0.000527754
KRS2CCG	TATGAAATTGGTAAAGTACCGAGAAATGAAGGTATAGATAATACACATAATCCTGAATTTACTTCGTGTGAATTTTATTGGGCATATGCT	398	398	329	Phe	Pro	Phe329Pro	0.000180143
KRS2ACT	TATGAAATTGGTAAAGTAACTAGAAATGAAGGTATAGATAATACACATAATCCTGAATTTACTTCGTGTGAATTTTATTGGGCATATGCT	1018	1018	329	Phe	Thr	Phe329Thr	0.000460767
KRS2ACC	TATGAAATTGGTAAAGTAACCAGAAATGAAGGTATAGATAATACACATAATCCTGAATTTACTTCGTGTGAATTTTATTGGGCATATGCT	415	415	329	Phe	Thr	Phe329Thr	0.000187837
KRS2ACA	TATGAAATTGGTAAAGTAACAAGAAATGAAGGTATAGATAATACACATAATCCTGAATTTACTTCGTGTGAATTTTATTGGGCATATGCT	2671	2671	329	Phe	Thr	Phe329Thr	0.00120895
KRS2ACG	TATGAAATTGGTAAAGTAACGAGAAATGAAGGTATAGATAATACACATAATCCTGAATTTACTTCGTGTGAATTTTATTGGGCATATGCT	374	374	329	Phe	Thr	Phe329Thr	0.00016928
KRS2GCT	TATGAAATTGGTAAAGTAGCTAGAAATGAAGGTATAGATAATACACATAATCCTGAATTTACTTCGTGTGAATTTTATTGGGCATATGCT	999	999	329	Phe	Ala	Phe329Ala	0.000452167
KRS2GCC	TATGAAATTGGTAAAGTAGCCAGAAATGAAGGTATAGATAATACACATAATCCTGAATTTACTTCGTGTGAATTTTATTGGGCATATGCT	292	292	329	Phe	Ala	Phe329Ala	0.000132165
KRS2GCA	TATGAAATTGGTAAAGTAGCAAGAAATGAAGGTATAGATAATACACATAATCCTGAATTTACTTCGTGTGAATTTTATTGGGCATATGCT	1482	1482	329	Phe	Ala	Phe329Ala	0.000670782
KRS2GCG	TATGAAATTGGTAAAGTAGCGAGAAATGAAGGTATAGATAATACACATAATCCTGAATTTACTTCGTGTGAATTTTATTGGGCATATGCT	265	265	329	Phe	Ala	Phe329Ala	0.000119944
KRS2TAT	TATGAAATTGGTAAAGTATATAGAAATGAAGGTATAGATAATACACATAATCCTGAATTTACTTCGTGTGAATTTTATTGGGCATATGCT	1523	1523	329	Phe	Tyr	Phe329Tyr	0.000689339
KRS2TAC	TATGAAATTGGTAAAGTATACAGAAATGAAGGTATAGATAATACACATAATCCTGAATTTACTTCGTGTGAATTTTATTGGGCATATGCT	531	531	329	Phe	Tyr	Phe329Tyr	0.000240341
KRS2TAA	TATGAAATTGGTAAAGTATAAAGAAATGAAGGTATAGATAATACACATAATCCTGAATTTACTTCGTGTGAATTTTATTGGGCATATGCT	2020	2020	329	Phe	Stop	Phe329Stop	0.000914291
KRS2TAG	TATGAAATTGGTAAAGTATAGAGAAATGAAGGTATAGATAATACACATAATCCTGAATTTACTTCGTGTGAATTTTATTGGGCATATGCT	494	494	329	Phe	Stop	Phe329Stop	0.000223594
KRS2CAT	TATGAAATTGGTAAAGTACATAGAAATGAAGGTATAGATAATACACATAATCCTGAATTTACTTCGTGTGAATTTTATTGGGCATATGCT	1328	1328	329	Phe	His	Phe329His	0.000601079
KRS2CAC	TATGAAATTGGTAAAGTACACAGAAATGAAGGTATAGATAATACACATAATCCTGAATTTACTTCGTGTGAATTTTATTGGGCATATGCT	613	613	329	Phe	His	Phe329His	0.000277456
KRS2CAA	TATGAAATTGGTAAAGTACAAAGAAATGAAGGTATAGATAATACACATAATCCTGAATTTACTTCGTGTGAATTTTATTGGGCATATGCT	4010	4010	329	Phe	Gln	Phe329Gln	0.001815
KRS2CAG	TATGAAATTGGTAAAGTACAGAGAAATGAAGGTATAGATAATACACATAATCCTGAATTTACTTCGTGTGAATTTTATTGGGCATATGCT	570	570	329	Phe	Gln	Phe329Gln	0.000257993
KRS2AAT	TATGAAATTGGTAAAGTAAATAGAAATGAAGGTATAGATAATACACATAATCCTGAATTTACTTCGTGTGAATTTTATTGGGCATATGCT	699	699	329	Phe	Asn	Phe329Asn	0.000316381
KRS2AAC	TATGAAATTGGTAAAGTAAACAGAAATGAAGGTATAGATAATACACATAATCCTGAATTTACTTCGTGTGAATTTTATTGGGCATATGCT	782	782	329	Phe	Asn	Phe329Asn	0.000353948
KRS2AAA	TATGAAATTGGTAAAGTAAAAAGAAATGAAGGTATAGATAATACACATAATCCTGAATTTACTTCGTGTGAATTTTATTGGGCATATGCT	2470	2470	329	Phe	Lys	Phe329Lys	0.00111797
KRS2AAG	TATGAAATTGGTAAAGTAAAGAGAAATGAAGGTATAGATAATACACATAATCCTGAATTTACTTCGTGTGAATTTTATTGGGCATATGCT	344	344	329	Phe	Lys	Phe329Lys	0.000155701
KRS2GAT	TATGAAATTGGTAAAGTAGATAGAAATGAAGGTATAGATAATACACATAATCCTGAATTTACTTCGTGTGAATTTTATTGGGCATATGCT	647	647	329	Phe	Asp	Phe329Asp	0.000292845
KRS2GAC	TATGAAATTGGTAAAGTAGACAGAAATGAAGGTATAGATAATACACATAATCCTGAATTTACTTCGTGTGAATTTTATTGGGCATATGCT	379	379	329	Phe	Asp	Phe329Asp	0.000171543
KRS2GAA	TATGAAATTGGTAAAGTAGAAAGAAATGAAGGTATAGATAATACACATAATCCTGAATTTACTTCGTGTGAATTTTATTGGGCATATGCT	781	781	329	Phe	Glu	Phe329Glu	0.000353496
KRS2GAG	TATGAAATTGGTAAAGTAGAGAGAAATGAAGGTATAGATAATACACATAATCCTGAATTTACTTCGTGTGAATTTTATTGGGCATATGCT	292	292	329	Phe	Glu	Phe329Glu	0.000132165
KRS2TGT	TATGAAATTGGTAAAGTATGTAGAAATGAAGGTATAGATAATACACATAATCCTGAATTTACTTCGTGTGAATTTTATTGGGCATATGCT	1275	1275	329	Phe	Cys	Phe329Cys	0.00057709
KRS2TGC	TATGAAATTGGTAAAGTATGCAGAAATGAAGGTATAGATAATACACATAATCCTGAATTTACTTCGTGTGAATTTTATTGGGCATATGCT	737	737	329	Phe	Cys	Phe329Cys	0.00033358
KRS2TGA	TATGAAATTGGTAAAGTATGAAGAAATGAAGGTATAGATAATACACATAATCCTGAATTTACTTCGTGTGAATTTTATTGGGCATATGCT	1378	1378	329	Phe	Stop	Phe329Stop	0.000623709
KRS2TGG	TATGAAATTGGTAAAGTATGGAGAAATGAAGGTATAGATAATACACATAATCCTGAATTTACTTCGTGTGAATTTTATTGGGCATATGCT	526	526	329	Phe	Trp	Phe329Trp	0.000238078
KRS2CGT	TATGAAATTGGTAAAGTACGTAGAAATGAAGGTATAGATAATACACATAATCCTGAATTTACTTCGTGTGAATTTTATTGGGCATATGCT	597	597	329	Phe	Arg	Phe329Arg	0.000270214
KRS2CGC	TATGAAATTGGTAAAGTACGCAGAAATGAAGGTATAGATAATACACATAATCCTGAATTTACTTCGTGTGAATTTTATTGGGCATATGCT	493	493	329	Phe	Arg	Phe329Arg	0.000223141
KRS2CGA	TATGAAATTGGTAAAGTACGAAGAAATGAAGGTATAGATAATACACATAATCCTGAATTTACTTCGTGTGAATTTTATTGGGCATATGCT	1070	1070	329	Phe	Arg	Phe329Arg	0.000484303
KRS2CGG	TATGAAATTGGTAAAGTACGGAGAAATGAAGGTATAGATAATACACATAATCCTGAATTTACTTCGTGTGAATTTTATTGGGCATATGCT	345	345	329	Phe	Arg	Phe329Arg	0.000156154
KRS2AGT	TATGAAATTGGTAAAGTAAGTAGAAATGAAGGTATAGATAATACACATAATCCTGAATTTACTTCGTGTGAATTTTATTGGGCATATGCT	707	707	329	Phe	Ser	Phe329Ser	0.000320002
KRS2AGC	TATGAAATTGGTAAAGTAAGCAGAAATGAAGGTATAGATAATACACATAATCCTGAATTTACTTCGTGTGAATTTTATTGGGCATATGCT	363	363	329	Phe	Ser	Phe329Ser	0.000164301
KRS2AGA	TATGAAATTGGTAAAGTAAGAAGAAATGAAGGTATAGATAATACACATAATCCTGAATTTACTTCGTGTGAATTTTATTGGGCATATGCT	936	936	329	Phe	Arg	Phe329Arg	0.000423652
KRS2AGG	TATGAAATTGGTAAAGTAAGGAGAAATGAAGGTATAGATAATACACATAATCCTGAATTTACTTCGTGTGAATTTTATTGGGCATATGCT	381	381	329	Phe	Arg	Phe329Arg	0.000172448
KRS2GGT	TATGAAATTGGTAAAGTAGGTAGAAATGAAGGTATAGATAATACACATAATCCTGAATTTACTTCGTGTGAATTTTATTGGGCATATGCT	528	528	329	Phe	Gly	Phe329Gly	0.000238983
KRS2GGC	TATGAAATTGGTAAAGTAGGCAGAAATGAAGGTATAGATAATACACATAATCCTGAATTTACTTCGTGTGAATTTTATTGGGCATATGCT	340	340	329	Phe	Gly	Phe329Gly	0.000153891
KRS2GGA	TATGAAATTGGTAAAGTAGGAAGAAATGAAGGTATAGATAATACACATAATCCTGAATTTACTTCGTGTGAATTTTATTGGGCATATGCT	784	784	329	Phe	Gly	Phe329Gly	0.000354854
KRS2GGG	TATGAAATTGGTAAAGTAGGGAGAAATGAAGGTATAGATAATACACATAATCCTGAATTTACTTCGTGTGAATTTTATTGGGCATATGCT	1489	1489	329	Phe	Gly	Phe329Gly	0.00067395
KRS3TTT	TATGAAATTGGTAAAGTATTTTTTAATGAAGGTATAGATAATACACATAATCCTGAATTTACTTCGTGTGAATTTTATTGGGCATATGCT	3464	3464	330	Arg	Phe	Arg330Phe	0.00156787
KRS3TTC	TATGAAATTGGTAAAGTATTTTTCAATGAAGGTATAGATAATACACATAATCCTGAATTTACTTCGTGTGAATTTTATTGGGCATATGCT	764	764	330	Arg	Phe	Arg330Phe	0.000345801
KRS3TTA	TATGAAATTGGTAAAGTATTTTTAAATGAAGGTATAGATAATACACATAATCCTGAATTTACTTCGTGTGAATTTTATTGGGCATATGCT	1021	1021	330	Arg	Leu	Arg330Leu	0.000462124
KRS3TTG	TATGAAATTGGTAAAGTATTTTTGAATGAAGGTATAGATAATACACATAATCCTGAATTTACTTCGTGTGAATTTTATTGGGCATATGCT	1034	1034	330	Arg	Leu	Arg330Leu	0.000468008
KRS3CTT	TATGAAATTGGTAAAGTATTTCTTAATGAAGGTATAGATAATACACATAATCCTGAATTTACTTCGTGTGAATTTTATTGGGCATATGCT	654	654	330	Arg	Leu	Arg330Leu	0.000296013
KRS3CTC	TATGAAATTGGTAAAGTATTTCTCAATGAAGGTATAGATAATACACATAATCCTGAATTTACTTCGTGTGAATTTTATTGGGCATATGCT	251	251	330	Arg	Leu	Arg330Leu	0.000113607
KRS3CTA	TATGAAATTGGTAAAGTATTTCTAAATGAAGGTATAGATAATACACATAATCCTGAATTTACTTCGTGTGAATTTTATTGGGCATATGCT	360	360	330	Arg	Leu	Arg330Leu	0.000162943
KRS3CTG	TATGAAATTGGTAAAGTATTTCTGAATGAAGGTATAGATAATACACATAATCCTGAATTTACTTCGTGTGAATTTTATTGGGCATATGCT	315	315	330	Arg	Leu	Arg330Leu	0.000142575
KRS3ATT	TATGAAATTGGTAAAGTATTTATTAATGAAGGTATAGATAATACACATAATCCTGAATTTACTTCGTGTGAATTTTATTGGGCATATGCT	794	794	330	Arg	Ile	Arg330Ile	0.00035938
KRS3ATC	TATGAAATTGGTAAAGTATTTATCAATGAAGGTATAGATAATACACATAATCCTGAATTTACTTCGTGTGAATTTTATTGGGCATATGCT	382	382	330	Arg	Ile	Arg330Ile	0.000172901
KRS3ATA	TATGAAATTGGTAAAGTATTTATAAATGAAGGTATAGATAATACACATAATCCTGAATTTACTTCGTGTGAATTTTATTGGGCATATGCT	502	502	330	Arg	Ile	Arg330Ile	0.000227215
KRS3ATG	TATGAAATTGGTAAAGTATTTATGAATGAAGGTATAGATAATACACATAATCCTGAATTTACTTCGTGTGAATTTTATTGGGCATATGCT	330	330	330	Arg	Met	Arg330Met	0.000149364
KRS3GTT	TATGAAATTGGTAAAGTATTTGTTAATGAAGGTATAGATAATACACATAATCCTGAATTTACTTCGTGTGAATTTTATTGGGCATATGCT	1070	1070	330	Arg	Val	Arg330Val	0.000484303
KRS3GTC	TATGAAATTGGTAAAGTATTTGTCAATGAAGGTATAGATAATACACATAATCCTGAATTTACTTCGTGTGAATTTTATTGGGCATATGCT	286	286	330	Arg	Val	Arg330Val	0.000129449
KRS3GTA	TATGAAATTGGTAAAGTATTTGTAAATGAAGGTATAGATAATACACATAATCCTGAATTTACTTCGTGTGAATTTTATTGGGCATATGCT	413	413	330	Arg	Val	Arg330Val	0.000186932
KRS3GTG	TATGAAATTGGTAAAGTATTTGTGAATGAAGGTATAGATAATACACATAATCCTGAATTTACTTCGTGTGAATTTTATTGGGCATATGCT	394	394	330	Arg	Val	Arg330Val	0.000178332
KRS3TCT	TATGAAATTGGTAAAGTATTTTCTAATGAAGGTATAGATAATACACATAATCCTGAATTTACTTCGTGTGAATTTTATTGGGCATATGCT	780	780	330	Arg	Ser	Arg330Ser	0.000353043
KRS3TCC	TATGAAATTGGTAAAGTATTTTCCAATGAAGGTATAGATAATACACATAATCCTGAATTTACTTCGTGTGAATTTTATTGGGCATATGCT	320	320	330	Arg	Ser	Arg330Ser	0.000144838
KRS3TCA	TATGAAATTGGTAAAGTATTTTCAAATGAAGGTATAGATAATACACATAATCCTGAATTTACTTCGTGTGAATTTTATTGGGCATATGCT	499	499	330	Arg	Ser	Arg330Ser	0.000225857
KRS3TCG	TATGAAATTGGTAAAGTATTTTCGAATGAAGGTATAGATAATACACATAATCCTGAATTTACTTCGTGTGAATTTTATTGGGCATATGCT	224	224	330	Arg	Ser	Arg330Ser	0.000101387
KRS3CCT	TATGAAATTGGTAAAGTATTTCCTAATGAAGGTATAGATAATACACATAATCCTGAATTTACTTCGTGTGAATTTTATTGGGCATATGCT	257	257	330	Arg	Pro	Arg330Pro	0.000116323
KRS3CCC	TATGAAATTGGTAAAGTATTTCCCAATGAAGGTATAGATAATACACATAATCCTGAATTTACTTCGTGTGAATTTTATTGGGCATATGCT	155	155	330	Arg	Pro	Arg330Pro	7.0156e-05
KRS3CCA	TATGAAATTGGTAAAGTATTTCCAAATGAAGGTATAGATAATACACATAATCCTGAATTTACTTCGTGTGAATTTTATTGGGCATATGCT	338	338	330	Arg	Pro	Arg330Pro	0.000152985
KRS3CCG	TATGAAATTGGTAAAGTATTTCCGAATGAAGGTATAGATAATACACATAATCCTGAATTTACTTCGTGTGAATTTTATTGGGCATATGCT	186	186	330	Arg	Pro	Arg330Pro	8.41872e-05
KRS3ACT	TATGAAATTGGTAAAGTATTTACTAATGAAGGTATAGATAATACACATAATCCTGAATTTACTTCGTGTGAATTTTATTGGGCATATGCT	248	248	330	Arg	Thr	Arg330Thr	0.00011225
KRS3ACC	TATGAAATTGGTAAAGTATTTACCAATGAAGGTATAGATAATACACATAATCCTGAATTTACTTCGTGTGAATTTTATTGGGCATATGCT	201	201	330	Arg	Thr	Arg330Thr	9.09765e-05
KRS3ACA	TATGAAATTGGTAAAGTATTTACAAATGAAGGTATAGATAATACACATAATCCTGAATTTACTTCGTGTGAATTTTATTGGGCATATGCT	480	480	330	Arg	Thr	Arg330Thr	0.000217257
KRS3ACG	TATGAAATTGGTAAAGTATTTACGAATGAAGGTATAGATAATACACATAATCCTGAATTTACTTCGTGTGAATTTTATTGGGCATATGCT	185	185	330	Arg	Thr	Arg330Thr	8.37346e-05
KRS3GCT	TATGAAATTGGTAAAGTATTTGCTAATGAAGGTATAGATAATACACATAATCCTGAATTTACTTCGTGTGAATTTTATTGGGCATATGCT	313	313	330	Arg	Ala	Arg330Ala	0.00014167
KRS3GCC	TATGAAATTGGTAAAGTATTTGCCAATGAAGGTATAGATAATACACATAATCCTGAATTTACTTCGTGTGAATTTTATTGGGCATATGCT	199	199	330	Arg	Ala	Arg330Ala	9.00713e-05
KRS3GCA	TATGAAATTGGTAAAGTATTTGCAAATGAAGGTATAGATAATACACATAATCCTGAATTTACTTCGTGTGAATTTTATTGGGCATATGCT	450	450	330	Arg	Ala	Arg330Ala	0.000203679
KRS3GCG	TATGAAATTGGTAAAGTATTTGCGAATGAAGGTATAGATAATACACATAATCCTGAATTTACTTCGTGTGAATTTTATTGGGCATATGCT	323	323	330	Arg	Ala	Arg330Ala	0.000146196
KRS3TAT	TATGAAATTGGTAAAGTATTTTATAATGAAGGTATAGATAATACACATAATCCTGAATTTACTTCGTGTGAATTTTATTGGGCATATGCT	1392	1392	330	Arg	Tyr	Arg330Tyr	0.000630046
KRS3TAC	TATGAAATTGGTAAAGTATTTTACAATGAAGGTATAGATAATACACATAATCCTGAATTTACTTCGTGTGAATTTTATTGGGCATATGCT	509	509	330	Arg	Tyr	Arg330Tyr	0.000230383
KRS3TAA	TATGAAATTGGTAAAGTATTTTAAAATGAAGGTATAGATAATACACATAATCCTGAATTTACTTCGTGTGAATTTTATTGGGCATATGCT	701	701	330	Arg	Stop	Arg330Stop	0.000317286
KRS3TAG	TATGAAATTGGTAAAGTATTTTAGAATGAAGGTATAGATAATACACATAATCCTGAATTTACTTCGTGTGAATTTTATTGGGCATATGCT	423	423	330	Arg	Stop	Arg330Stop	0.000191458
KRS3CAT	TATGAAATTGGTAAAGTATTTCATAATGAAGGTATAGATAATACACATAATCCTGAATTTACTTCGTGTGAATTTTATTGGGCATATGCT	367	367	330	Arg	His	Arg330His	0.000166111
KRS3CAC	TATGAAATTGGTAAAGTATTTCACAATGAAGGTATAGATAATACACATAATCCTGAATTTACTTCGTGTGAATTTTATTGGGCATATGCT	312	312	330	Arg	His	Arg330His	0.000141217
KRS3CAA	TATGAAATTGGTAAAGTATTTCAAAATGAAGGTATAGATAATACACATAATCCTGAATTTACTTCGTGTGAATTTTATTGGGCATATGCT	492	492	330	Arg	Gln	Arg330Gln	0.000222689
KRS3CAG	TATGAAATTGGTAAAGTATTTCAGAATGAAGGTATAGATAATACACATAATCCTGAATTTACTTCGTGTGAATTTTATTGGGCATATGCT	304	304	330	Arg	Gln	Arg330Gln	0.000137596
KRS3AAT	TATGAAATTGGTAAAGTATTTAATAATGAAGGTATAGATAATACACATAATCCTGAATTTACTTCGTGTGAATTTTATTGGGCATATGCT	589	589	330	Arg	Asn	Arg330Asn	0.000266593
KRS3AAC	TATGAAATTGGTAAAGTATTTAACAATGAAGGTATAGATAATACACATAATCCTGAATTTACTTCGTGTGAATTTTATTGGGCATATGCT	389	389	330	Arg	Asn	Arg330Asn	0.000176069
KRS3AAA	TATGAAATTGGTAAAGTATTTAAAAATGAAGGTATAGATAATACACATAATCCTGAATTTACTTCGTGTGAATTTTATTGGGCATATGCT	661	661	330	Arg	Lys	Arg330Lys	0.000299181
KRS3AAG	TATGAAATTGGTAAAGTATTTAAGAATGAAGGTATAGATAATACACATAATCCTGAATTTACTTCGTGTGAATTTTATTGGGCATATGCT	378	378	330	Arg	Lys	Arg330Lys	0.00017109
KRS3GAT	TATGAAATTGGTAAAGTATTTGATAATGAAGGTATAGATAATACACATAATCCTGAATTTACTTCGTGTGAATTTTATTGGGCATATGCT	1580	1580	330	Arg	Asp	Arg330Asp	0.000715139
KRS3GAC	TATGAAATTGGTAAAGTATTTGACAATGAAGGTATAGATAATACACATAATCCTGAATTTACTTCGTGTGAATTTTATTGGGCATATGCT	343	343	330	Arg	Asp	Arg330Asp	0.000155248
KRS3GAA	TATGAAATTGGTAAAGTATTTGAAAATGAAGGTATAGATAATACACATAATCCTGAATTTACTTCGTGTGAATTTTATTGGGCATATGCT	405	405	330	Arg	Glu	Arg330Glu	0.000183311
KRS3GAG	TATGAAATTGGTAAAGTATTTGAGAATGAAGGTATAGATAATACACATAATCCTGAATTTACTTCGTGTGAATTTTATTGGGCATATGCT	249	249	330	Arg	Glu	Arg330Glu	0.000112702
KRS3TGT	TATGAAATTGGTAAAGTATTTTGTAATGAAGGTATAGATAATACACATAATCCTGAATTTACTTCGTGTGAATTTTATTGGGCATATGCT	1031	1031	330	Arg	Cys	Arg330Cys	0.000466651
KRS3TGC	TATGAAATTGGTAAAGTATTTTGCAATGAAGGTATAGATAATACACATAATCCTGAATTTACTTCGTGTGAATTTTATTGGGCATATGCT	402	402	330	Arg	Cys	Arg330Cys	0.000181953
KRS3TGA	TATGAAATTGGTAAAGTATTTTGAAATGAAGGTATAGATAATACACATAATCCTGAATTTACTTCGTGTGAATTTTATTGGGCATATGCT	781	781	330	Arg	Stop	Arg330Stop	0.000353496
KRS3TGG	TATGAAATTGGTAAAGTATTTTGGAATGAAGGTATAGATAATACACATAATCCTGAATTTACTTCGTGTGAATTTTATTGGGCATATGCT	394	394	330	Arg	Trp	Arg330Trp	0.000178332
KRS3CGT	TATGAAATTGGTAAAGTATTTCGTAATGAAGGTATAGATAATACACATAATCCTGAATTTACTTCGTGTGAATTTTATTGGGCATATGCT	184	184	330	Arg	Arg	Arg330Arg	8.3282e-05
KRS3CGC	TATGAAATTGGTAAAGTATTTCGCAATGAAGGTATAGATAATACACATAATCCTGAATTTACTTCGTGTGAATTTTATTGGGCATATGCT	178	178	330	Arg	Arg	Arg330Arg	8.05662e-05
KRS3CGA	TATGAAATTGGTAAAGTATTTCGAAATGAAGGTATAGATAATACACATAATCCTGAATTTACTTCGTGTGAATTTTATTGGGCATATGCT	242	242	330	Arg	Arg	Arg330Arg	0.000109534
KRS3CGG	TATGAAATTGGTAAAGTATTTCGGAATGAAGGTATAGATAATACACATAATCCTGAATTTACTTCGTGTGAATTTTATTGGGCATATGCT	161	161	330	Arg	Arg	Arg330Arg	7.28717e-05
KRS3AGT	TATGAAATTGGTAAAGTATTTAGTAATGAAGGTATAGATAATACACATAATCCTGAATTTACTTCGTGTGAATTTTATTGGGCATATGCT	345	345	330	Arg	Ser	Arg330Ser	0.000156154
KRS3AGC	TATGAAATTGGTAAAGTATTTAGCAATGAAGGTATAGATAATACACATAATCCTGAATTTACTTCGTGTGAATTTTATTGGGCATATGCT	221	221	330	Arg	Ser	Arg330Ser	0.000100029
KRS3AGA	TATGAAATTGGTAAAGTATTTAGAAATGAAGGTATAGATAATACACATAATCCTGAATTTACTTCGTGTGAATTTTATTGGGCATATGCT	53004	2409	330	Arg	Arg	Arg330Arg	0.00109036
KRS3AGG	TATGAAATTGGTAAAGTATTTAGGAATGAAGGTATAGATAATACACATAATCCTGAATTTACTTCGTGTGAATTTTATTGGGCATATGCT	267	267	330	Arg	Arg	Arg330Arg	0.000120849
KRS3GGT	TATGAAATTGGTAAAGTATTTGGTAATGAAGGTATAGATAATACACATAATCCTGAATTTACTTCGTGTGAATTTTATTGGGCATATGCT	216	216	330	Arg	Gly	Arg330Gly	9.77658e-05
KRS3GGC	TATGAAATTGGTAAAGTATTTGGCAATGAAGGTATAGATAATACACATAATCCTGAATTTACTTCGTGTGAATTTTATTGGGCATATGCT	195	195	330	Arg	Gly	Arg330Gly	8.82608e-05
KRS3GGA	TATGAAATTGGTAAAGTATTTGGAAATGAAGGTATAGATAATACACATAATCCTGAATTTACTTCGTGTGAATTTTATTGGGCATATGCT	313	313	330	Arg	Gly	Arg330Gly	0.00014167
KRS3GGG	TATGAAATTGGTAAAGTATTTGGGAATGAAGGTATAGATAATACACATAATCCTGAATTTACTTCGTGTGAATTTTATTGGGCATATGCT	142	142	330	Arg	Gly	Arg330Gly	6.42719e-05
KRS4TTT	TATGAAATTGGTAAAGTATTTAGATTTGAAGGTATAGATAATACACATAATCCTGAATTTACTTCGTGTGAATTTTATTGGGCATATGCT	3557	3557	331	Asn	Phe	Asn331Phe	0.00160997
KRS4TTC	TATGAAATTGGTAAAGTATTTAGATTCGAAGGTATAGATAATACACATAATCCTGAATTTACTTCGTGTGAATTTTATTGGGCATATGCT	599	599	331	Asn	Phe	Asn331Phe	0.000271119
KRS4TTA	TATGAAATTGGTAAAGTATTTAGATTAGAAGGTATAGATAATACACATAATCCTGAATTTACTTCGTGTGAATTTTATTGGGCATATGCT	771	771	331	Asn	Leu	Asn331Leu	0.00034897
KRS4TTG	TATGAAATTGGTAAAGTATTTAGATTGGAAGGTATAGATAATACACATAATCCTGAATTTACTTCGTGTGAATTTTATTGGGCATATGCT	1199	1199	331	Asn	Leu	Asn331Leu	0.000542691
KRS4CTT	TATGAAATTGGTAAAGTATTTAGACTTGAAGGTATAGATAATACACATAATCCTGAATTTACTTCGTGTGAATTTTATTGGGCATATGCT	862	862	331	Asn	Leu	Asn331Leu	0.000390158
KRS4CTC	TATGAAATTGGTAAAGTATTTAGACTCGAAGGTATAGATAATACACATAATCCTGAATTTACTTCGTGTGAATTTTATTGGGCATATGCT	256	256	331	Asn	Leu	Asn331Leu	0.000115871
KRS4CTA	TATGAAATTGGTAAAGTATTTAGACTAGAAGGTATAGATAATACACATAATCCTGAATTTACTTCGTGTGAATTTTATTGGGCATATGCT	504	504	331	Asn	Leu	Asn331Leu	0.00022812
KRS4CTG	TATGAAATTGGTAAAGTATTTAGACTGGAAGGTATAGATAATACACATAATCCTGAATTTACTTCGTGTGAATTTTATTGGGCATATGCT	414	414	331	Asn	Leu	Asn331Leu	0.000187384
KRS4ATT	TATGAAATTGGTAAAGTATTTAGAATTGAAGGTATAGATAATACACATAATCCTGAATTTACTTCGTGTGAATTTTATTGGGCATATGCT	861	861	331	Asn	Ile	Asn331Ile	0.000389705
KRS4ATC	TATGAAATTGGTAAAGTATTTAGAATCGAAGGTATAGATAATACACATAATCCTGAATTTACTTCGTGTGAATTTTATTGGGCATATGCT	395	395	331	Asn	Ile	Asn331Ile	0.000178785
KRS4ATA	TATGAAATTGGTAAAGTATTTAGAATAGAAGGTATAGATAATACACATAATCCTGAATTTACTTCGTGTGAATTTTATTGGGCATATGCT	536	536	331	Asn	Ile	Asn331Ile	0.000242604
KRS4ATG	TATGAAATTGGTAAAGTATTTAGAATGGAAGGTATAGATAATACACATAATCCTGAATTTACTTCGTGTGAATTTTATTGGGCATATGCT	384	384	331	Asn	Met	Asn331Met	0.000173806
KRS4GTT	TATGAAATTGGTAAAGTATTTAGAGTTGAAGGTATAGATAATACACATAATCCTGAATTTACTTCGTGTGAATTTTATTGGGCATATGCT	842	842	331	Asn	Val	Asn331Val	0.000381105
KRS4GTC	TATGAAATTGGTAAAGTATTTAGAGTCGAAGGTATAGATAATACACATAATCCTGAATTTACTTCGTGTGAATTTTATTGGGCATATGCT	261	261	331	Asn	Val	Asn331Val	0.000118134
KRS4GTA	TATGAAATTGGTAAAGTATTTAGAGTAGAAGGTATAGATAATACACATAATCCTGAATTTACTTCGTGTGAATTTTATTGGGCATATGCT	455	455	331	Asn	Val	Asn331Val	0.000205942
KRS4GTG	TATGAAATTGGTAAAGTATTTAGAGTGGAAGGTATAGATAATACACATAATCCTGAATTTACTTCGTGTGAATTTTATTGGGCATATGCT	334	334	331	Asn	Val	Asn331Val	0.000151175
KRS4TCT	TATGAAATTGGTAAAGTATTTAGATCTGAAGGTATAGATAATACACATAATCCTGAATTTACTTCGTGTGAATTTTATTGGGCATATGCT	1093	1093	331	Asn	Ser	Asn331Ser	0.000494713
KRS4TCC	TATGAAATTGGTAAAGTATTTAGATCCGAAGGTATAGATAATACACATAATCCTGAATTTACTTCGTGTGAATTTTATTGGGCATATGCT	358	358	331	Asn	Ser	Asn331Ser	0.000162038
KRS4TCA	TATGAAATTGGTAAAGTATTTAGATCAGAAGGTATAGATAATACACATAATCCTGAATTTACTTCGTGTGAATTTTATTGGGCATATGCT	623	623	331	Asn	Ser	Asn331Ser	0.000281982
KRS4TCG	TATGAAATTGGTAAAGTATTTAGATCGGAAGGTATAGATAATACACATAATCCTGAATTTACTTCGTGTGAATTTTATTGGGCATATGCT	298	298	331	Asn	Ser	Asn331Ser	0.000134881
KRS4CCT	TATGAAATTGGTAAAGTATTTAGACCTGAAGGTATAGATAATACACATAATCCTGAATTTACTTCGTGTGAATTTTATTGGGCATATGCT	398	398	331	Asn	Pro	Asn331Pro	0.000180143
KRS4CCC	TATGAAATTGGTAAAGTATTTAGACCCGAAGGTATAGATAATACACATAATCCTGAATTTACTTCGTGTGAATTTTATTGGGCATATGCT	359	359	331	Asn	Pro	Asn331Pro	0.00016249
KRS4CCA	TATGAAATTGGTAAAGTATTTAGACCAGAAGGTATAGATAATACACATAATCCTGAATTTACTTCGTGTGAATTTTATTGGGCATATGCT	645	645	331	Asn	Pro	Asn331Pro	0.000291939
KRS4CCG	TATGAAATTGGTAAAGTATTTAGACCGGAAGGTATAGATAATACACATAATCCTGAATTTACTTCGTGTGAATTTTATTGGGCATATGCT	205	205	331	Asn	Pro	Asn331Pro	9.2787e-05
KRS4ACT	TATGAAATTGGTAAAGTATTTAGAACTGAAGGTATAGATAATACACATAATCCTGAATTTACTTCGTGTGAATTTTATTGGGCATATGCT	461	461	331	Asn	Thr	Asn331Thr	0.000208658
KRS4ACC	TATGAAATTGGTAAAGTATTTAGAACCGAAGGTATAGATAATACACATAATCCTGAATTTACTTCGTGTGAATTTTATTGGGCATATGCT	340	340	331	Asn	Thr	Asn331Thr	0.000153891
KRS4ACA	TATGAAATTGGTAAAGTATTTAGAACAGAAGGTATAGATAATACACATAATCCTGAATTTACTTCGTGTGAATTTTATTGGGCATATGCT	775	775	331	Asn	Thr	Asn331Thr	0.00035078
KRS4ACG	TATGAAATTGGTAAAGTATTTAGAACGGAAGGTATAGATAATACACATAATCCTGAATTTACTTCGTGTGAATTTTATTGGGCATATGCT	248	248	331	Asn	Thr	Asn331Thr	0.00011225
KRS4GCT	TATGAAATTGGTAAAGTATTTAGAGCTGAAGGTATAGATAATACACATAATCCTGAATTTACTTCGTGTGAATTTTATTGGGCATATGCT	490	490	331	Asn	Ala	Asn331Ala	0.000221783
KRS4GCC	TATGAAATTGGTAAAGTATTTAGAGCCGAAGGTATAGATAATACACATAATCCTGAATTTACTTCGTGTGAATTTTATTGGGCATATGCT	274	274	331	Asn	Ala	Asn331Ala	0.000124018
KRS4GCA	TATGAAATTGGTAAAGTATTTAGAGCAGAAGGTATAGATAATACACATAATCCTGAATTTACTTCGTGTGAATTTTATTGGGCATATGCT	672	672	331	Asn	Ala	Asn331Ala	0.00030416
KRS4GCG	TATGAAATTGGTAAAGTATTTAGAGCGGAAGGTATAGATAATACACATAATCCTGAATTTACTTCGTGTGAATTTTATTGGGCATATGCT	373	373	331	Asn	Ala	Asn331Ala	0.000168827
KRS4TAT	TATGAAATTGGTAAAGTATTTAGATATGAAGGTATAGATAATACACATAATCCTGAATTTACTTCGTGTGAATTTTATTGGGCATATGCT	1042	1042	331	Asn	Tyr	Asn331Tyr	0.000471629
KRS4TAC	TATGAAATTGGTAAAGTATTTAGATACGAAGGTATAGATAATACACATAATCCTGAATTTACTTCGTGTGAATTTTATTGGGCATATGCT	454	454	331	Asn	Tyr	Asn331Tyr	0.000205489
KRS4TAA	TATGAAATTGGTAAAGTATTTAGATAAGAAGGTATAGATAATACACATAATCCTGAATTTACTTCGTGTGAATTTTATTGGGCATATGCT	771	771	331	Asn	Stop	Asn331Stop	0.00034897
KRS4TAG	TATGAAATTGGTAAAGTATTTAGATAGGAAGGTATAGATAATACACATAATCCTGAATTTACTTCGTGTGAATTTTATTGGGCATATGCT	412	412	331	Asn	Stop	Asn331Stop	0.000186479
KRS4CAT	TATGAAATTGGTAAAGTATTTAGACATGAAGGTATAGATAATACACATAATCCTGAATTTACTTCGTGTGAATTTTATTGGGCATATGCT	579	579	331	Asn	His	Asn331His	0.000262067
KRS4CAC	TATGAAATTGGTAAAGTATTTAGACACGAAGGTATAGATAATACACATAATCCTGAATTTACTTCGTGTGAATTTTATTGGGCATATGCT	876	876	331	Asn	His	Asn331His	0.000396495
KRS4CAA	TATGAAATTGGTAAAGTATTTAGACAAGAAGGTATAGATAATACACATAATCCTGAATTTACTTCGTGTGAATTTTATTGGGCATATGCT	1028	1028	331	Asn	Gln	Asn331Gln	0.000465293
KRS4CAG	TATGAAATTGGTAAAGTATTTAGACAGGAAGGTATAGATAATACACATAATCCTGAATTTACTTCGTGTGAATTTTATTGGGCATATGCT	367	367	331	Asn	Gln	Asn331Gln	0.000166111
KRS4AAT	TATGAAATTGGTAAAGTATTTAGAAATGAAGGTATAGATAATACACATAATCCTGAATTTACTTCGTGTGAATTTTATTGGGCATATGCT	53004	2409	331	Asn	Asn	Asn331Asn	0.00109036
KRS4AAC	TATGAAATTGGTAAAGTATTTAGAAACGAAGGTATAGATAATACACATAATCCTGAATTTACTTCGTGTGAATTTTATTGGGCATATGCT	551	551	331	Asn	Asn	Asn331Asn	0.000249393
KRS4AAA	TATGAAATTGGTAAAGTATTTAGAAAAGAAGGTATAGATAATACACATAATCCTGAATTTACTTCGTGTGAATTTTATTGGGCATATGCT	864	864	331	Asn	Lys	Asn331Lys	0.000391063
KRS4AAG	TATGAAATTGGTAAAGTATTTAGAAAGGAAGGTATAGATAATACACATAATCCTGAATTTACTTCGTGTGAATTTTATTGGGCATATGCT	415	415	331	Asn	Lys	Asn331Lys	0.000187837
KRS4GAT	TATGAAATTGGTAAAGTATTTAGAGATGAAGGTATAGATAATACACATAATCCTGAATTTACTTCGTGTGAATTTTATTGGGCATATGCT	474	474	331	Asn	Asp	Asn331Asp	0.000214542
KRS4GAC	TATGAAATTGGTAAAGTATTTAGAGACGAAGGTATAGATAATACACATAATCCTGAATTTACTTCGTGTGAATTTTATTGGGCATATGCT	378	378	331	Asn	Asp	Asn331Asp	0.00017109
KRS4GAA	TATGAAATTGGTAAAGTATTTAGAGAAGAAGGTATAGATAATACACATAATCCTGAATTTACTTCGTGTGAATTTTATTGGGCATATGCT	471	471	331	Asn	Glu	Asn331Glu	0.000213184
KRS4GAG	TATGAAATTGGTAAAGTATTTAGAGAGGAAGGTATAGATAATACACATAATCCTGAATTTACTTCGTGTGAATTTTATTGGGCATATGCT	237	237	331	Asn	Glu	Asn331Glu	0.000107271
KRS4TGT	TATGAAATTGGTAAAGTATTTAGATGTGAAGGTATAGATAATACACATAATCCTGAATTTACTTCGTGTGAATTTTATTGGGCATATGCT	1587	1587	331	Asn	Cys	Asn331Cys	0.000718307
KRS4TGC	TATGAAATTGGTAAAGTATTTAGATGCGAAGGTATAGATAATACACATAATCCTGAATTTACTTCGTGTGAATTTTATTGGGCATATGCT	416	416	331	Asn	Cys	Asn331Cys	0.00018829
KRS4TGA	TATGAAATTGGTAAAGTATTTAGATGAGAAGGTATAGATAATACACATAATCCTGAATTTACTTCGTGTGAATTTTATTGGGCATATGCT	525	525	331	Asn	Stop	Asn331Stop	0.000237625
KRS4TGG	TATGAAATTGGTAAAGTATTTAGATGGGAAGGTATAGATAATACACATAATCCTGAATTTACTTCGTGTGAATTTTATTGGGCATATGCT	371	371	331	Asn	Trp	Asn331Trp	0.000167922
KRS4CGT	TATGAAATTGGTAAAGTATTTAGACGTGAAGGTATAGATAATACACATAATCCTGAATTTACTTCGTGTGAATTTTATTGGGCATATGCT	320	320	331	Asn	Arg	Asn331Arg	0.000144838
KRS4CGC	TATGAAATTGGTAAAGTATTTAGACGCGAAGGTATAGATAATACACATAATCCTGAATTTACTTCGTGTGAATTTTATTGGGCATATGCT	354	354	331	Asn	Arg	Asn331Arg	0.000160227
KRS4CGA	TATGAAATTGGTAAAGTATTTAGACGAGAAGGTATAGATAATACACATAATCCTGAATTTACTTCGTGTGAATTTTATTGGGCATATGCT	379	379	331	Asn	Arg	Asn331Arg	0.000171543
KRS4CGG	TATGAAATTGGTAAAGTATTTAGACGGGAAGGTATAGATAATACACATAATCCTGAATTTACTTCGTGTGAATTTTATTGGGCATATGCT	191	191	331	Asn	Arg	Asn331Arg	8.64503e-05
KRS4AGT	TATGAAATTGGTAAAGTATTTAGAAGTGAAGGTATAGATAATACACATAATCCTGAATTTACTTCGTGTGAATTTTATTGGGCATATGCT	369	369	331	Asn	Ser	Asn331Ser	0.000167017
KRS4AGC	TATGAAATTGGTAAAGTATTTAGAAGCGAAGGTATAGATAATACACATAATCCTGAATTTACTTCGTGTGAATTTTATTGGGCATATGCT	337	337	331	Asn	Ser	Asn331Ser	0.000152533
KRS4AGA	TATGAAATTGGTAAAGTATTTAGAAGAGAAGGTATAGATAATACACATAATCCTGAATTTACTTCGTGTGAATTTTATTGGGCATATGCT	426	426	331	Asn	Arg	Asn331Arg	0.000192816
KRS4AGG	TATGAAATTGGTAAAGTATTTAGAAGGGAAGGTATAGATAATACACATAATCCTGAATTTACTTCGTGTGAATTTTATTGGGCATATGCT	257	257	331	Asn	Arg	Asn331Arg	0.000116323
KRS4GGT	TATGAAATTGGTAAAGTATTTAGAGGTGAAGGTATAGATAATACACATAATCCTGAATTTACTTCGTGTGAATTTTATTGGGCATATGCT	308	308	331	Asn	Gly	Asn331Gly	0.000139407
KRS4GGC	TATGAAATTGGTAAAGTATTTAGAGGCGAAGGTATAGATAATACACATAATCCTGAATTTACTTCGTGTGAATTTTATTGGGCATATGCT	187	187	331	Asn	Gly	Asn331Gly	8.46398e-05
KRS4GGA	TATGAAATTGGTAAAGTATTTAGAGGAGAAGGTATAGATAATACACATAATCCTGAATTTACTTCGTGTGAATTTTATTGGGCATATGCT	303	303	331	Asn	Gly	Asn331Gly	0.000137144
KRS4GGG	TATGAAATTGGTAAAGTATTTAGAGGGGAAGGTATAGATAATACACATAATCCTGAATTTACTTCGTGTGAATTTTATTGGGCATATGCT	143	143	331	Asn	Gly	Asn331Gly	6.47246e-05
KRS5TTT	TATGAAATTGGTAAAGTATTTAGAAATTTTGGTATAGATAATACACATAATCCTGAATTTACTTCGTGTGAATTTTATTGGGCATATGCT	12311	12311	332	Glu	Phe	Glu332Phe	0.0055722
KRS5TTC	TATGAAATTGGTAAAGTATTTAGAAATTTCGGTATAGATAATACACATAATCCTGAATTTACTTCGTGTGAATTTTATTGGGCATATGCT	1758	1758	332	Glu	Phe	Glu332Phe	0.000795705
KRS5TTA	TATGAAATTGGTAAAGTATTTAGAAATTTAGGTATAGATAATACACATAATCCTGAATTTACTTCGTGTGAATTTTATTGGGCATATGCT	2443	2443	332	Glu	Leu	Glu332Leu	0.00110575
KRS5TTG	TATGAAATTGGTAAAGTATTTAGAAATTTGGGTATAGATAATACACATAATCCTGAATTTACTTCGTGTGAATTTTATTGGGCATATGCT	3797	3797	332	Glu	Leu	Glu332Leu	0.0017186
KRS5CTT	TATGAAATTGGTAAAGTATTTAGAAATCTTGGTATAGATAATACACATAATCCTGAATTTACTTCGTGTGAATTTTATTGGGCATATGCT	3996	3996	332	Glu	Leu	Glu332Leu	0.00180867
KRS5CTC	TATGAAATTGGTAAAGTATTTAGAAATCTCGGTATAGATAATACACATAATCCTGAATTTACTTCGTGTGAATTTTATTGGGCATATGCT	950	950	332	Glu	Leu	Glu332Leu	0.000429988
KRS5CTA	TATGAAATTGGTAAAGTATTTAGAAATCTAGGTATAGATAATACACATAATCCTGAATTTACTTCGTGTGAATTTTATTGGGCATATGCT	1462	1462	332	Glu	Leu	Glu332Leu	0.000661729
KRS5CTG	TATGAAATTGGTAAAGTATTTAGAAATCTGGGTATAGATAATACACATAATCCTGAATTTACTTCGTGTGAATTTTATTGGGCATATGCT	1642	1642	332	Glu	Leu	Glu332Leu	0.000743201
KRS5ATT	TATGAAATTGGTAAAGTATTTAGAAATATTGGTATAGATAATACACATAATCCTGAATTTACTTCGTGTGAATTTTATTGGGCATATGCT	5859	5859	332	Glu	Ile	Glu332Ile	0.0026519
KRS5ATC	TATGAAATTGGTAAAGTATTTAGAAATATCGGTATAGATAATACACATAATCCTGAATTTACTTCGTGTGAATTTTATTGGGCATATGCT	1801	1801	332	Glu	Ile	Glu332Ile	0.000815167
KRS5ATA	TATGAAATTGGTAAAGTATTTAGAAATATAGGTATAGATAATACACATAATCCTGAATTTACTTCGTGTGAATTTTATTGGGCATATGCT	2460	2460	332	Glu	Ile	Glu332Ile	0.00111344
KRS5ATG	TATGAAATTGGTAAAGTATTTAGAAATATGGGTATAGATAATACACATAATCCTGAATTTACTTCGTGTGAATTTTATTGGGCATATGCT	2026	2026	332	Glu	Met	Glu332Met	0.000917007
KRS5GTT	TATGAAATTGGTAAAGTATTTAGAAATGTTGGTATAGATAATACACATAATCCTGAATTTACTTCGTGTGAATTTTATTGGGCATATGCT	4220	4220	332	Glu	Val	Glu332Val	0.00191005
KRS5GTC	TATGAAATTGGTAAAGTATTTAGAAATGTCGGTATAGATAATACACATAATCCTGAATTTACTTCGTGTGAATTTTATTGGGCATATGCT	1022	1022	332	Glu	Val	Glu332Val	0.000462577
KRS5GTA	TATGAAATTGGTAAAGTATTTAGAAATGTAGGTATAGATAATACACATAATCCTGAATTTACTTCGTGTGAATTTTATTGGGCATATGCT	1445	1445	332	Glu	Val	Glu332Val	0.000654035
KRS5GTG	TATGAAATTGGTAAAGTATTTAGAAATGTGGGTATAGATAATACACATAATCCTGAATTTACTTCGTGTGAATTTTATTGGGCATATGCT	1337	1337	332	Glu	Val	Glu332Val	0.000605152
KRS5TCT	TATGAAATTGGTAAAGTATTTAGAAATTCTGGTATAGATAATACACATAATCCTGAATTTACTTCGTGTGAATTTTATTGGGCATATGCT	3089	3089	332	Glu	Ser	Glu332Ser	0.00139814
KRS5TCC	TATGAAATTGGTAAAGTATTTAGAAATTCCGGTATAGATAATACACATAATCCTGAATTTACTTCGTGTGAATTTTATTGGGCATATGCT	1301	1301	332	Glu	Ser	Glu332Ser	0.000588858
KRS5TCA	TATGAAATTGGTAAAGTATTTAGAAATTCAGGTATAGATAATACACATAATCCTGAATTTACTTCGTGTGAATTTTATTGGGCATATGCT	2331	2331	332	Glu	Ser	Glu332Ser	0.00105506
KRS5TCG	TATGAAATTGGTAAAGTATTTAGAAATTCGGGTATAGATAATACACATAATCCTGAATTTACTTCGTGTGAATTTTATTGGGCATATGCT	841	841	332	Glu	Ser	Glu332Ser	0.000380653
KRS5CCT	TATGAAATTGGTAAAGTATTTAGAAATCCTGGTATAGATAATACACATAATCCTGAATTTACTTCGTGTGAATTTTATTGGGCATATGCT	1602	1602	332	Glu	Pro	Glu332Pro	0.000725096
KRS5CCC	TATGAAATTGGTAAAGTATTTAGAAATCCCGGTATAGATAATACACATAATCCTGAATTTACTTCGTGTGAATTTTATTGGGCATATGCT	1092	1092	332	Glu	Pro	Glu332Pro	0.00049426
KRS5CCA	TATGAAATTGGTAAAGTATTTAGAAATCCAGGTATAGATAATACACATAATCCTGAATTTACTTCGTGTGAATTTTATTGGGCATATGCT	2112	2112	332	Glu	Pro	Glu332Pro	0.000955932
KRS5CCG	TATGAAATTGGTAAAGTATTTAGAAATCCGGGTATAGATAATACACATAATCCTGAATTTACTTCGTGTGAATTTTATTGGGCATATGCT	802	802	332	Glu	Pro	Glu332Pro	0.000363001
KRS5ACT	TATGAAATTGGTAAAGTATTTAGAAATACTGGTATAGATAATACACATAATCCTGAATTTACTTCGTGTGAATTTTATTGGGCATATGCT	2129	2129	332	Glu	Thr	Glu332Thr	0.000963627
KRS5ACC	TATGAAATTGGTAAAGTATTTAGAAATACCGGTATAGATAATACACATAATCCTGAATTTACTTCGTGTGAATTTTATTGGGCATATGCT	1886	1886	332	Glu	Thr	Glu332Thr	0.00085364
KRS5ACA	TATGAAATTGGTAAAGTATTTAGAAATACAGGTATAGATAATACACATAATCCTGAATTTACTTCGTGTGAATTTTATTGGGCATATGCT	3363	3363	332	Glu	Thr	Glu332Thr	0.00152216
KRS5ACG	TATGAAATTGGTAAAGTATTTAGAAATACGGGTATAGATAATACACATAATCCTGAATTTACTTCGTGTGAATTTTATTGGGCATATGCT	1082	1082	332	Glu	Thr	Glu332Thr	0.000489734
KRS5GCT	TATGAAATTGGTAAAGTATTTAGAAATGCTGGTATAGATAATACACATAATCCTGAATTTACTTCGTGTGAATTTTATTGGGCATATGCT	1904	1904	332	Glu	Ala	Glu332Ala	0.000861787
KRS5GCC	TATGAAATTGGTAAAGTATTTAGAAATGCCGGTATAGATAATACACATAATCCTGAATTTACTTCGTGTGAATTTTATTGGGCATATGCT	1122	1122	332	Glu	Ala	Glu332Ala	0.000507839
KRS5GCA	TATGAAATTGGTAAAGTATTTAGAAATGCAGGTATAGATAATACACATAATCCTGAATTTACTTCGTGTGAATTTTATTGGGCATATGCT	1989	1989	332	Glu	Ala	Glu332Ala	0.00090026
KRS5GCG	TATGAAATTGGTAAAGTATTTAGAAATGCGGGTATAGATAATACACATAATCCTGAATTTACTTCGTGTGAATTTTATTGGGCATATGCT	791	791	332	Glu	Ala	Glu332Ala	0.000358022
KRS5TAT	TATGAAATTGGTAAAGTATTTAGAAATTATGGTATAGATAATACACATAATCCTGAATTTACTTCGTGTGAATTTTATTGGGCATATGCT	3324	3324	332	Glu	Tyr	Glu332Tyr	0.00150451
KRS5TAC	TATGAAATTGGTAAAGTATTTAGAAATTACGGTATAGATAATACACATAATCCTGAATTTACTTCGTGTGAATTTTATTGGGCATATGCT	1522	1522	332	Glu	Tyr	Glu332Tyr	0.000688887
KRS5TAA	TATGAAATTGGTAAAGTATTTAGAAATTAAGGTATAGATAATACACATAATCCTGAATTTACTTCGTGTGAATTTTATTGGGCATATGCT	1933	1933	332	Glu	Stop	Glu332Stop	0.000874913
KRS5TAG	TATGAAATTGGTAAAGTATTTAGAAATTAGGGTATAGATAATACACATAATCCTGAATTTACTTCGTGTGAATTTTATTGGGCATATGCT	1290	1290	332	Glu	Stop	Glu332Stop	0.000583879
KRS5CAT	TATGAAATTGGTAAAGTATTTAGAAATCATGGTATAGATAATACACATAATCCTGAATTTACTTCGTGTGAATTTTATTGGGCATATGCT	2231	2231	332	Glu	His	Glu332His	0.00100979
KRS5CAC	TATGAAATTGGTAAAGTATTTAGAAATCACGGTATAGATAATACACATAATCCTGAATTTACTTCGTGTGAATTTTATTGGGCATATGCT	1438	1438	332	Glu	His	Glu332His	0.000650867
KRS5CAA	TATGAAATTGGTAAAGTATTTAGAAATCAAGGTATAGATAATACACATAATCCTGAATTTACTTCGTGTGAATTTTATTGGGCATATGCT	1889	1889	332	Glu	Gln	Glu332Gln	0.000854998
KRS5CAG	TATGAAATTGGTAAAGTATTTAGAAATCAGGGTATAGATAATACACATAATCCTGAATTTACTTCGTGTGAATTTTATTGGGCATATGCT	1233	1233	332	Glu	Gln	Glu332Gln	0.00055808
KRS5AAT	TATGAAATTGGTAAAGTATTTAGAAATAATGGTATAGATAATACACATAATCCTGAATTTACTTCGTGTGAATTTTATTGGGCATATGCT	2539	2539	332	Glu	Asn	Glu332Asn	0.0011492
KRS5AAC	TATGAAATTGGTAAAGTATTTAGAAATAACGGTATAGATAATACACATAATCCTGAATTTACTTCGTGTGAATTTTATTGGGCATATGCT	2058	2058	332	Glu	Asn	Glu332Asn	0.000931491
KRS5AAA	TATGAAATTGGTAAAGTATTTAGAAATAAAGGTATAGATAATACACATAATCCTGAATTTACTTCGTGTGAATTTTATTGGGCATATGCT	2858	2858	332	Glu	Lys	Glu332Lys	0.00129359
KRS5AAG	TATGAAATTGGTAAAGTATTTAGAAATAAGGGTATAGATAATACACATAATCCTGAATTTACTTCGTGTGAATTTTATTGGGCATATGCT	1464	1464	332	Glu	Lys	Glu332Lys	0.000662635
KRS5GAT	TATGAAATTGGTAAAGTATTTAGAAATGATGGTATAGATAATACACATAATCCTGAATTTACTTCGTGTGAATTTTATTGGGCATATGCT	1636	1636	332	Glu	Asp	Glu332Asp	0.000740485
KRS5GAC	TATGAAATTGGTAAAGTATTTAGAAATGACGGTATAGATAATACACATAATCCTGAATTTACTTCGTGTGAATTTTATTGGGCATATGCT	1097	1097	332	Glu	Asp	Glu332Asp	0.000496523
KRS5GAA	TATGAAATTGGTAAAGTATTTAGAAATGAAGGTATAGATAATACACATAATCCTGAATTTACTTCGTGTGAATTTTATTGGGCATATGCT	53004	2409	332	Glu	Glu	Glu332Glu	0.00109036
KRS5GAG	TATGAAATTGGTAAAGTATTTAGAAATGAGGGTATAGATAATACACATAATCCTGAATTTACTTCGTGTGAATTTTATTGGGCATATGCT	869	869	332	Glu	Glu	Glu332Glu	0.000393326
KRS5TGT	TATGAAATTGGTAAAGTATTTAGAAATTGTGGTATAGATAATACACATAATCCTGAATTTACTTCGTGTGAATTTTATTGGGCATATGCT	4601	4601	332	Glu	Cys	Glu332Cys	0.0020825
KRS5TGC	TATGAAATTGGTAAAGTATTTAGAAATTGCGGTATAGATAATACACATAATCCTGAATTTACTTCGTGTGAATTTTATTGGGCATATGCT	1445	1445	332	Glu	Cys	Glu332Cys	0.000654035
KRS5TGA	TATGAAATTGGTAAAGTATTTAGAAATTGAGGTATAGATAATACACATAATCCTGAATTTACTTCGTGTGAATTTTATTGGGCATATGCT	1402	1402	332	Glu	Stop	Glu332Stop	0.000634572
KRS5TGG	TATGAAATTGGTAAAGTATTTAGAAATTGGGGTATAGATAATACACATAATCCTGAATTTACTTCGTGTGAATTTTATTGGGCATATGCT	1053	1053	332	Glu	Trp	Glu332Trp	0.000476608
KRS5CGT	TATGAAATTGGTAAAGTATTTAGAAATCGTGGTATAGATAATACACATAATCCTGAATTTACTTCGTGTGAATTTTATTGGGCATATGCT	1149	1149	332	Glu	Arg	Glu332Arg	0.00052006
KRS5CGC	TATGAAATTGGTAAAGTATTTAGAAATCGCGGTATAGATAATACACATAATCCTGAATTTACTTCGTGTGAATTTTATTGGGCATATGCT	1100	1100	332	Glu	Arg	Glu332Arg	0.000497881
KRS5CGA	TATGAAATTGGTAAAGTATTTAGAAATCGAGGTATAGATAATACACATAATCCTGAATTTACTTCGTGTGAATTTTATTGGGCATATGCT	1166	1166	332	Glu	Arg	Glu332Arg	0.000527754
KRS5CGG	TATGAAATTGGTAAAGTATTTAGAAATCGGGGTATAGATAATACACATAATCCTGAATTTACTTCGTGTGAATTTTATTGGGCATATGCT	546	546	332	Glu	Arg	Glu332Arg	0.00024713
KRS5AGT	TATGAAATTGGTAAAGTATTTAGAAATAGTGGTATAGATAATACACATAATCCTGAATTTACTTCGTGTGAATTTTATTGGGCATATGCT	1817	1817	332	Glu	Ser	Glu332Ser	0.000822409
KRS5AGC	TATGAAATTGGTAAAGTATTTAGAAATAGCGGTATAGATAATACACATAATCCTGAATTTACTTCGTGTGAATTTTATTGGGCATATGCT	1442	1442	332	Glu	Ser	Glu332Ser	0.000652677
KRS5AGA	TATGAAATTGGTAAAGTATTTAGAAATAGAGGTATAGATAATACACATAATCCTGAATTTACTTCGTGTGAATTTTATTGGGCATATGCT	1834	1834	332	Glu	Arg	Glu332Arg	0.000830104
KRS5AGG	TATGAAATTGGTAAAGTATTTAGAAATAGGGGTATAGATAATACACATAATCCTGAATTTACTTCGTGTGAATTTTATTGGGCATATGCT	1064	1064	332	Glu	Arg	Glu332Arg	0.000481587
KRS5GGT	TATGAAATTGGTAAAGTATTTAGAAATGGTGGTATAGATAATACACATAATCCTGAATTTACTTCGTGTGAATTTTATTGGGCATATGCT	1066	1066	332	Glu	Gly	Glu332Gly	0.000482492
KRS5GGC	TATGAAATTGGTAAAGTATTTAGAAATGGCGGTATAGATAATACACATAATCCTGAATTTACTTCGTGTGAATTTTATTGGGCATATGCT	798	798	332	Glu	Gly	Glu332Gly	0.00036119
KRS5GGA	TATGAAATTGGTAAAGTATTTAGAAATGGAGGTATAGATAATACACATAATCCTGAATTTACTTCGTGTGAATTTTATTGGGCATATGCT	870	870	332	Glu	Gly	Glu332Gly	0.000393779
KRS5GGG	TATGAAATTGGTAAAGTATTTAGAAATGGGGGTATAGATAATACACATAATCCTGAATTTACTTCGTGTGAATTTTATTGGGCATATGCT	551	551	332	Glu	Gly	Glu332Gly	0.000249393
KRS6TTT	TATGAAATTGGTAAAGTATTTAGAAATGAATTTATAGATAATACACATAATCCTGAATTTACTTCGTGTGAATTTTATTGGGCATATGCT	16774	16774	333	Gly	Phe	Gly333Phe	0.00759224
KRS6TTC	TATGAAATTGGTAAAGTATTTAGAAATGAATTCATAGATAATACACATAATCCTGAATTTACTTCGTGTGAATTTTATTGGGCATATGCT	4414	4414	333	Gly	Phe	Gly333Phe	0.00199786
KRS6TTA	TATGAAATTGGTAAAGTATTTAGAAATGAATTAATAGATAATACACATAATCCTGAATTTACTTCGTGTGAATTTTATTGGGCATATGCT	4302	4302	333	Gly	Leu	Gly333Leu	0.00194717
KRS6TTG	TATGAAATTGGTAAAGTATTTAGAAATGAATTGATAGATAATACACATAATCCTGAATTTACTTCGTGTGAATTTTATTGGGCATATGCT	1856	1856	333	Gly	Leu	Gly333Leu	0.000840062
KRS6CTT	TATGAAATTGGTAAAGTATTTAGAAATGAACTTATAGATAATACACATAATCCTGAATTTACTTCGTGTGAATTTTATTGGGCATATGCT	2029	2029	333	Gly	Leu	Gly333Leu	0.000918365
KRS6CTC	TATGAAATTGGTAAAGTATTTAGAAATGAACTCATAGATAATACACATAATCCTGAATTTACTTCGTGTGAATTTTATTGGGCATATGCT	901	901	333	Gly	Leu	Gly333Leu	0.00040781
KRS6CTA	TATGAAATTGGTAAAGTATTTAGAAATGAACTAATAGATAATACACATAATCCTGAATTTACTTCGTGTGAATTTTATTGGGCATATGCT	1437	1437	333	Gly	Leu	Gly333Leu	0.000650414
KRS6CTG	TATGAAATTGGTAAAGTATTTAGAAATGAACTGATAGATAATACACATAATCCTGAATTTACTTCGTGTGAATTTTATTGGGCATATGCT	825	825	333	Gly	Leu	Gly333Leu	0.000373411
KRS6ATT	TATGAAATTGGTAAAGTATTTAGAAATGAAATTATAGATAATACACATAATCCTGAATTTACTTCGTGTGAATTTTATTGGGCATATGCT	2956	2956	333	Gly	Ile	Gly333Ile	0.00133794
KRS6ATC	TATGAAATTGGTAAAGTATTTAGAAATGAAATCATAGATAATACACATAATCCTGAATTTACTTCGTGTGAATTTTATTGGGCATATGCT	1269	1269	333	Gly	Ile	Gly333Ile	0.000574374
KRS6ATA	TATGAAATTGGTAAAGTATTTAGAAATGAAATAATAGATAATACACATAATCCTGAATTTACTTCGTGTGAATTTTATTGGGCATATGCT	2270	2270	333	Gly	Ile	Gly333Ile	0.00102745
KRS6ATG	TATGAAATTGGTAAAGTATTTAGAAATGAAATGATAGATAATACACATAATCCTGAATTTACTTCGTGTGAATTTTATTGGGCATATGCT	962	962	333	Gly	Met	Gly333Met	0.00043542
KRS6GTT	TATGAAATTGGTAAAGTATTTAGAAATGAAGTTATAGATAATACACATAATCCTGAATTTACTTCGTGTGAATTTTATTGGGCATATGCT	20350	20350	333	Gly	Val	Gly333Val	0.0092108
KRS6GTC	TATGAAATTGGTAAAGTATTTAGAAATGAAGTCATAGATAATACACATAATCCTGAATTTACTTCGTGTGAATTTTATTGGGCATATGCT	1099	1099	333	Gly	Val	Gly333Val	0.000497429
KRS6GTA	TATGAAATTGGTAAAGTATTTAGAAATGAAGTAATAGATAATACACATAATCCTGAATTTACTTCGTGTGAATTTTATTGGGCATATGCT	1456	1456	333	Gly	Val	Gly333Val	0.000659014
KRS6GTG	TATGAAATTGGTAAAGTATTTAGAAATGAAGTGATAGATAATACACATAATCCTGAATTTACTTCGTGTGAATTTTATTGGGCATATGCT	612	612	333	Gly	Val	Gly333Val	0.000277003
KRS6TCT	TATGAAATTGGTAAAGTATTTAGAAATGAATCTATAGATAATACACATAATCCTGAATTTACTTCGTGTGAATTTTATTGGGCATATGCT	3561	3561	333	Gly	Ser	Gly333Ser	0.00161178
KRS6TCC	TATGAAATTGGTAAAGTATTTAGAAATGAATCCATAGATAATACACATAATCCTGAATTTACTTCGTGTGAATTTTATTGGGCATATGCT	1321	1321	333	Gly	Ser	Gly333Ser	0.00059791
KRS6TCA	TATGAAATTGGTAAAGTATTTAGAAATGAATCAATAGATAATACACATAATCCTGAATTTACTTCGTGTGAATTTTATTGGGCATATGCT	1805	1805	333	Gly	Ser	Gly333Ser	0.000816978
KRS6TCG	TATGAAATTGGTAAAGTATTTAGAAATGAATCGATAGATAATACACATAATCCTGAATTTACTTCGTGTGAATTTTATTGGGCATATGCT	361	361	333	Gly	Ser	Gly333Ser	0.000163396
KRS6CCT	TATGAAATTGGTAAAGTATTTAGAAATGAACCTATAGATAATACACATAATCCTGAATTTACTTCGTGTGAATTTTATTGGGCATATGCT	799	799	333	Gly	Pro	Gly333Pro	0.000361643
KRS6CCC	TATGAAATTGGTAAAGTATTTAGAAATGAACCCATAGATAATACACATAATCCTGAATTTACTTCGTGTGAATTTTATTGGGCATATGCT	824	824	333	Gly	Pro	Gly333Pro	0.000372958
KRS6CCA	TATGAAATTGGTAAAGTATTTAGAAATGAACCAATAGATAATACACATAATCCTGAATTTACTTCGTGTGAATTTTATTGGGCATATGCT	1626	1626	333	Gly	Pro	Gly333Pro	0.000735959
KRS6CCG	TATGAAATTGGTAAAGTATTTAGAAATGAACCGATAGATAATACACATAATCCTGAATTTACTTCGTGTGAATTTTATTGGGCATATGCT	454	454	333	Gly	Pro	Gly333Pro	0.000205489
KRS6ACT	TATGAAATTGGTAAAGTATTTAGAAATGAAACTATAGATAATACACATAATCCTGAATTTACTTCGTGTGAATTTTATTGGGCATATGCT	1334	1334	333	Gly	Thr	Gly333Thr	0.000603794
KRS6ACC	TATGAAATTGGTAAAGTATTTAGAAATGAAACCATAGATAATACACATAATCCTGAATTTACTTCGTGTGAATTTTATTGGGCATATGCT	1615	1615	333	Gly	Thr	Gly333Thr	0.00073098
KRS6ACA	TATGAAATTGGTAAAGTATTTAGAAATGAAACAATAGATAATACACATAATCCTGAATTTACTTCGTGTGAATTTTATTGGGCATATGCT	2285	2285	333	Gly	Thr	Gly333Thr	0.00103424
KRS6ACG	TATGAAATTGGTAAAGTATTTAGAAATGAAACGATAGATAATACACATAATCCTGAATTTACTTCGTGTGAATTTTATTGGGCATATGCT	657	657	333	Gly	Thr	Gly333Thr	0.000297371
KRS6GCT	TATGAAATTGGTAAAGTATTTAGAAATGAAGCTATAGATAATACACATAATCCTGAATTTACTTCGTGTGAATTTTATTGGGCATATGCT	991	991	333	Gly	Ala	Gly333Ala	0.000448546
KRS6GCC	TATGAAATTGGTAAAGTATTTAGAAATGAAGCCATAGATAATACACATAATCCTGAATTTACTTCGTGTGAATTTTATTGGGCATATGCT	1045	1045	333	Gly	Ala	Gly333Ala	0.000472987
KRS6GCA	TATGAAATTGGTAAAGTATTTAGAAATGAAGCAATAGATAATACACATAATCCTGAATTTACTTCGTGTGAATTTTATTGGGCATATGCT	1093	1093	333	Gly	Ala	Gly333Ala	0.000494713
KRS6GCG	TATGAAATTGGTAAAGTATTTAGAAATGAAGCGATAGATAATACACATAATCCTGAATTTACTTCGTGTGAATTTTATTGGGCATATGCT	621	621	333	Gly	Ala	Gly333Ala	0.000281077
KRS6TAT	TATGAAATTGGTAAAGTATTTAGAAATGAATATATAGATAATACACATAATCCTGAATTTACTTCGTGTGAATTTTATTGGGCATATGCT	3401	3401	333	Gly	Tyr	Gly333Tyr	0.00153936
KRS6TAC	TATGAAATTGGTAAAGTATTTAGAAATGAATACATAGATAATACACATAATCCTGAATTTACTTCGTGTGAATTTTATTGGGCATATGCT	1761	1761	333	Gly	Tyr	Gly333Tyr	0.000797063
KRS6TAA	TATGAAATTGGTAAAGTATTTAGAAATGAATAAATAGATAATACACATAATCCTGAATTTACTTCGTGTGAATTTTATTGGGCATATGCT	2613	2613	333	Gly	Stop	Gly333Stop	0.00118269
KRS6TAG	TATGAAATTGGTAAAGTATTTAGAAATGAATAGATAGATAATACACATAATCCTGAATTTACTTCGTGTGAATTTTATTGGGCATATGCT	866	866	333	Gly	Stop	Gly333Stop	0.000391968
KRS6CAT	TATGAAATTGGTAAAGTATTTAGAAATGAACATATAGATAATACACATAATCCTGAATTTACTTCGTGTGAATTTTATTGGGCATATGCT	2267	2267	333	Gly	His	Gly333His	0.00102609
KRS6CAC	TATGAAATTGGTAAAGTATTTAGAAATGAACACATAGATAATACACATAATCCTGAATTTACTTCGTGTGAATTTTATTGGGCATATGCT	1911	1911	333	Gly	His	Gly333His	0.000864956
KRS6CAA	TATGAAATTGGTAAAGTATTTAGAAATGAACAAATAGATAATACACATAATCCTGAATTTACTTCGTGTGAATTTTATTGGGCATATGCT	3266	3266	333	Gly	Gln	Gly333Gln	0.00147825
KRS6CAG	TATGAAATTGGTAAAGTATTTAGAAATGAACAGATAGATAATACACATAATCCTGAATTTACTTCGTGTGAATTTTATTGGGCATATGCT	1329	1329	333	Gly	Gln	Gly333Gln	0.000601531
KRS6AAT	TATGAAATTGGTAAAGTATTTAGAAATGAAAATATAGATAATACACATAATCCTGAATTTACTTCGTGTGAATTTTATTGGGCATATGCT	2170	2170	333	Gly	Asn	Gly333Asn	0.000982184
KRS6AAC	TATGAAATTGGTAAAGTATTTAGAAATGAAAACATAGATAATACACATAATCCTGAATTTACTTCGTGTGAATTTTATTGGGCATATGCT	2155	2155	333	Gly	Asn	Gly333Asn	0.000975395
KRS6AAA	TATGAAATTGGTAAAGTATTTAGAAATGAAAAAATAGATAATACACATAATCCTGAATTTACTTCGTGTGAATTTTATTGGGCATATGCT	2627	2627	333	Gly	Lys	Gly333Lys	0.00118903
KRS6AAG	TATGAAATTGGTAAAGTATTTAGAAATGAAAAGATAGATAATACACATAATCCTGAATTTACTTCGTGTGAATTTTATTGGGCATATGCT	1377	1377	333	Gly	Lys	Gly333Lys	0.000623257
KRS6GAT	TATGAAATTGGTAAAGTATTTAGAAATGAAGATATAGATAATACACATAATCCTGAATTTACTTCGTGTGAATTTTATTGGGCATATGCT	1106	1106	333	Gly	Asp	Gly333Asp	0.000500597
KRS6GAC	TATGAAATTGGTAAAGTATTTAGAAATGAAGACATAGATAATACACATAATCCTGAATTTACTTCGTGTGAATTTTATTGGGCATATGCT	1349	1349	333	Gly	Asp	Gly333Asp	0.000610584
KRS6GAA	TATGAAATTGGTAAAGTATTTAGAAATGAAGAAATAGATAATACACATAATCCTGAATTTACTTCGTGTGAATTTTATTGGGCATATGCT	1183	1183	333	Gly	Glu	Gly333Glu	0.000535449
KRS6GAG	TATGAAATTGGTAAAGTATTTAGAAATGAAGAGATAGATAATACACATAATCCTGAATTTACTTCGTGTGAATTTTATTGGGCATATGCT	788	788	333	Gly	Glu	Gly333Glu	0.000356664
KRS6TGT	TATGAAATTGGTAAAGTATTTAGAAATGAATGTATAGATAATACACATAATCCTGAATTTACTTCGTGTGAATTTTATTGGGCATATGCT	3178	3178	333	Gly	Cys	Gly333Cys	0.00143842
KRS6TGC	TATGAAATTGGTAAAGTATTTAGAAATGAATGCATAGATAATACACATAATCCTGAATTTACTTCGTGTGAATTTTATTGGGCATATGCT	1329	1329	333	Gly	Cys	Gly333Cys	0.000601531
KRS6TGA	TATGAAATTGGTAAAGTATTTAGAAATGAATGAATAGATAATACACATAATCCTGAATTTACTTCGTGTGAATTTTATTGGGCATATGCT	1153	1153	333	Gly	Stop	Gly333Stop	0.00052187
KRS6TGG	TATGAAATTGGTAAAGTATTTAGAAATGAATGGATAGATAATACACATAATCCTGAATTTACTTCGTGTGAATTTTATTGGGCATATGCT	693	693	333	Gly	Trp	Gly333Trp	0.000313665
KRS6CGT	TATGAAATTGGTAAAGTATTTAGAAATGAACGTATAGATAATACACATAATCCTGAATTTACTTCGTGTGAATTTTATTGGGCATATGCT	669	669	333	Gly	Arg	Gly333Arg	0.000302802
KRS6CGC	TATGAAATTGGTAAAGTATTTAGAAATGAACGCATAGATAATACACATAATCCTGAATTTACTTCGTGTGAATTTTATTGGGCATATGCT	782	782	333	Gly	Arg	Gly333Arg	0.000353948
KRS6CGA	TATGAAATTGGTAAAGTATTTAGAAATGAACGAATAGATAATACACATAATCCTGAATTTACTTCGTGTGAATTTTATTGGGCATATGCT	677	677	333	Gly	Arg	Gly333Arg	0.000306423
KRS6CGG	TATGAAATTGGTAAAGTATTTAGAAATGAACGGATAGATAATACACATAATCCTGAATTTACTTCGTGTGAATTTTATTGGGCATATGCT	465	465	333	Gly	Arg	Gly333Arg	0.000210468
KRS6AGT	TATGAAATTGGTAAAGTATTTAGAAATGAAAGTATAGATAATACACATAATCCTGAATTTACTTCGTGTGAATTTTATTGGGCATATGCT	955	955	333	Gly	Ser	Gly333Ser	0.000432251
KRS6AGC	TATGAAATTGGTAAAGTATTTAGAAATGAAAGCATAGATAATACACATAATCCTGAATTTACTTCGTGTGAATTTTATTGGGCATATGCT	949	949	333	Gly	Ser	Gly333Ser	0.000429536
KRS6AGA	TATGAAATTGGTAAAGTATTTAGAAATGAAAGAATAGATAATACACATAATCCTGAATTTACTTCGTGTGAATTTTATTGGGCATATGCT	1316	1316	333	Gly	Arg	Gly333Arg	0.000595647
KRS6AGG	TATGAAATTGGTAAAGTATTTAGAAATGAAAGGATAGATAATACACATAATCCTGAATTTACTTCGTGTGAATTTTATTGGGCATATGCT	665	665	333	Gly	Arg	Gly333Arg	0.000300992
KRS6GGT	TATGAAATTGGTAAAGTATTTAGAAATGAAGGTATAGATAATACACATAATCCTGAATTTACTTCGTGTGAATTTTATTGGGCATATGCT	53004	2409	333	Gly	Gly	Gly333Gly	0.00109036
KRS6GGC	TATGAAATTGGTAAAGTATTTAGAAATGAAGGCATAGATAATACACATAATCCTGAATTTACTTCGTGTGAATTTTATTGGGCATATGCT	732	732	333	Gly	Gly	Gly333Gly	0.000331317
KRS6GGA	TATGAAATTGGTAAAGTATTTAGAAATGAAGGAATAGATAATACACATAATCCTGAATTTACTTCGTGTGAATTTTATTGGGCATATGCT	792	792	333	Gly	Gly	Gly333Gly	0.000358475
KRS6GGG	TATGAAATTGGTAAAGTATTTAGAAATGAAGGGATAGATAATACACATAATCCTGAATTTACTTCGTGTGAATTTTATTGGGCATATGCT	407	407	333	Gly	Gly	Gly333Gly	0.000184216
KRS7TTT	TATGAAATTGGTAAAGTATTTAGAAATGAAGGTTTTGATAATACACATAATCCTGAATTTACTTCGTGTGAATTTTATTGGGCATATGCT	6520	6520	334	Ile	Phe	Ile334Phe	0.00295108
KRS7TTC	TATGAAATTGGTAAAGTATTTAGAAATGAAGGTTTCGATAATACACATAATCCTGAATTTACTTCGTGTGAATTTTATTGGGCATATGCT	1298	1298	334	Ile	Phe	Ile334Phe	0.0005875
KRS7TTA	TATGAAATTGGTAAAGTATTTAGAAATGAAGGTTTAGATAATACACATAATCCTGAATTTACTTCGTGTGAATTTTATTGGGCATATGCT	1159	1159	334	Ile	Leu	Ile334Leu	0.000524586
KRS7TTG	TATGAAATTGGTAAAGTATTTAGAAATGAAGGTTTGGATAATACACATAATCCTGAATTTACTTCGTGTGAATTTTATTGGGCATATGCT	1933	1933	334	Ile	Leu	Ile334Leu	0.000874913
KRS7CTT	TATGAAATTGGTAAAGTATTTAGAAATGAAGGTCTTGATAATACACATAATCCTGAATTTACTTCGTGTGAATTTTATTGGGCATATGCT	1982	1982	334	Ile	Leu	Ile334Leu	0.000897092
KRS7CTC	TATGAAATTGGTAAAGTATTTAGAAATGAAGGTCTCGATAATACACATAATCCTGAATTTACTTCGTGTGAATTTTATTGGGCATATGCT	323	323	334	Ile	Leu	Ile334Leu	0.000146196
KRS7CTA	TATGAAATTGGTAAAGTATTTAGAAATGAAGGTCTAGATAATACACATAATCCTGAATTTACTTCGTGTGAATTTTATTGGGCATATGCT	561	561	334	Ile	Leu	Ile334Leu	0.000253919
KRS7CTG	TATGAAATTGGTAAAGTATTTAGAAATGAAGGTCTGGATAATACACATAATCCTGAATTTACTTCGTGTGAATTTTATTGGGCATATGCT	518	518	334	Ile	Leu	Ile334Leu	0.000234457
KRS7ATT	TATGAAATTGGTAAAGTATTTAGAAATGAAGGTATTGATAATACACATAATCCTGAATTTACTTCGTGTGAATTTTATTGGGCATATGCT	1759	1759	334	Ile	Ile	Ile334Ile	0.000796157
KRS7ATC	TATGAAATTGGTAAAGTATTTAGAAATGAAGGTATCGATAATACACATAATCCTGAATTTACTTCGTGTGAATTTTATTGGGCATATGCT	744	744	334	Ile	Ile	Ile334Ile	0.000336749
KRS7ATA	TATGAAATTGGTAAAGTATTTAGAAATGAAGGTATAGATAATACACATAATCCTGAATTTACTTCGTGTGAATTTTATTGGGCATATGCT	53004	2409	334	Ile	Ile	Ile334Ile	0.00109036
KRS7ATG	TATGAAATTGGTAAAGTATTTAGAAATGAAGGTATGGATAATACACATAATCCTGAATTTACTTCGTGTGAATTTTATTGGGCATATGCT	784	784	334	Ile	Met	Ile334Met	0.000354854
KRS7GTT	TATGAAATTGGTAAAGTATTTAGAAATGAAGGTGTTGATAATACACATAATCCTGAATTTACTTCGTGTGAATTTTATTGGGCATATGCT	836	836	334	Ile	Val	Ile334Val	0.00037839
KRS7GTC	TATGAAATTGGTAAAGTATTTAGAAATGAAGGTGTCGATAATACACATAATCCTGAATTTACTTCGTGTGAATTTTATTGGGCATATGCT	738	738	334	Ile	Val	Ile334Val	0.000334033
KRS7GTA	TATGAAATTGGTAAAGTATTTAGAAATGAAGGTGTAGATAATACACATAATCCTGAATTTACTTCGTGTGAATTTTATTGGGCATATGCT	459	459	334	Ile	Val	Ile334Val	0.000207752
KRS7GTG	TATGAAATTGGTAAAGTATTTAGAAATGAAGGTGTGGATAATACACATAATCCTGAATTTACTTCGTGTGAATTTTATTGGGCATATGCT	760	760	334	Ile	Val	Ile334Val	0.000343991
KRS7TCT	TATGAAATTGGTAAAGTATTTAGAAATGAAGGTTCTGATAATACACATAATCCTGAATTTACTTCGTGTGAATTTTATTGGGCATATGCT	2203	2203	334	Ile	Ser	Ile334Ser	0.00099712
KRS7TCC	TATGAAATTGGTAAAGTATTTAGAAATGAAGGTTCCGATAATACACATAATCCTGAATTTACTTCGTGTGAATTTTATTGGGCATATGCT	640	640	334	Ile	Ser	Ile334Ser	0.000289676
KRS7TCA	TATGAAATTGGTAAAGTATTTAGAAATGAAGGTTCAGATAATACACATAATCCTGAATTTACTTCGTGTGAATTTTATTGGGCATATGCT	885	885	334	Ile	Ser	Ile334Ser	0.000400568
KRS7TCG	TATGAAATTGGTAAAGTATTTAGAAATGAAGGTTCGGATAATACACATAATCCTGAATTTACTTCGTGTGAATTTTATTGGGCATATGCT	350	350	334	Ile	Ser	Ile334Ser	0.000158417
KRS7CCT	TATGAAATTGGTAAAGTATTTAGAAATGAAGGTCCTGATAATACACATAATCCTGAATTTACTTCGTGTGAATTTTATTGGGCATATGCT	566	566	334	Ile	Pro	Ile334Pro	0.000256183
KRS7CCC	TATGAAATTGGTAAAGTATTTAGAAATGAAGGTCCCGATAATACACATAATCCTGAATTTACTTCGTGTGAATTTTATTGGGCATATGCT	451	451	334	Ile	Pro	Ile334Pro	0.000204131
KRS7CCA	TATGAAATTGGTAAAGTATTTAGAAATGAAGGTCCAGATAATACACATAATCCTGAATTTACTTCGTGTGAATTTTATTGGGCATATGCT	711	711	334	Ile	Pro	Ile334Pro	0.000321812
KRS7CCG	TATGAAATTGGTAAAGTATTTAGAAATGAAGGTCCGGATAATACACATAATCCTGAATTTACTTCGTGTGAATTTTATTGGGCATATGCT	273	273	334	Ile	Pro	Ile334Pro	0.000123565
KRS7ACT	TATGAAATTGGTAAAGTATTTAGAAATGAAGGTACTGATAATACACATAATCCTGAATTTACTTCGTGTGAATTTTATTGGGCATATGCT	1120	1120	334	Ile	Thr	Ile334Thr	0.000506934
KRS7ACC	TATGAAATTGGTAAAGTATTTAGAAATGAAGGTACCGATAATACACATAATCCTGAATTTACTTCGTGTGAATTTTATTGGGCATATGCT	1439	1439	334	Ile	Thr	Ile334Thr	0.000651319
KRS7ACA	TATGAAATTGGTAAAGTATTTAGAAATGAAGGTACAGATAATACACATAATCCTGAATTTACTTCGTGTGAATTTTATTGGGCATATGCT	1918	1918	334	Ile	Thr	Ile334Thr	0.000868124
KRS7ACG	TATGAAATTGGTAAAGTATTTAGAAATGAAGGTACGGATAATACACATAATCCTGAATTTACTTCGTGTGAATTTTATTGGGCATATGCT	344	344	334	Ile	Thr	Ile334Thr	0.000155701
KRS7GCT	TATGAAATTGGTAAAGTATTTAGAAATGAAGGTGCTGATAATACACATAATCCTGAATTTACTTCGTGTGAATTTTATTGGGCATATGCT	669	669	334	Ile	Ala	Ile334Ala	0.000302802
KRS7GCC	TATGAAATTGGTAAAGTATTTAGAAATGAAGGTGCCGATAATACACATAATCCTGAATTTACTTCGTGTGAATTTTATTGGGCATATGCT	482	482	334	Ile	Ala	Ile334Ala	0.000218163
KRS7GCA	TATGAAATTGGTAAAGTATTTAGAAATGAAGGTGCAGATAATACACATAATCCTGAATTTACTTCGTGTGAATTTTATTGGGCATATGCT	884	884	334	Ile	Ala	Ile334Ala	0.000400116
KRS7GCG	TATGAAATTGGTAAAGTATTTAGAAATGAAGGTGCGGATAATACACATAATCCTGAATTTACTTCGTGTGAATTTTATTGGGCATATGCT	267	267	334	Ile	Ala	Ile334Ala	0.000120849
KRS7TAT	TATGAAATTGGTAAAGTATTTAGAAATGAAGGTTATGATAATACACATAATCCTGAATTTACTTCGTGTGAATTTTATTGGGCATATGCT	1730	1730	334	Ile	Tyr	Ile334Tyr	0.000783031
KRS7TAC	TATGAAATTGGTAAAGTATTTAGAAATGAAGGTTACGATAATACACATAATCCTGAATTTACTTCGTGTGAATTTTATTGGGCATATGCT	853	853	334	Ile	Tyr	Ile334Tyr	0.000386084
KRS7TAA	TATGAAATTGGTAAAGTATTTAGAAATGAAGGTTAAGATAATACACATAATCCTGAATTTACTTCGTGTGAATTTTATTGGGCATATGCT	1163	1163	334	Ile	Stop	Ile334Stop	0.000526396
KRS7TAG	TATGAAATTGGTAAAGTATTTAGAAATGAAGGTTAGGATAATACACATAATCCTGAATTTACTTCGTGTGAATTTTATTGGGCATATGCT	540	540	334	Ile	Stop	Ile334Stop	0.000244414
KRS7CAT	TATGAAATTGGTAAAGTATTTAGAAATGAAGGTCATGATAATACACATAATCCTGAATTTACTTCGTGTGAATTTTATTGGGCATATGCT	968	968	334	Ile	His	Ile334His	0.000438136
KRS7CAC	TATGAAATTGGTAAAGTATTTAGAAATGAAGGTCACGATAATACACATAATCCTGAATTTACTTCGTGTGAATTTTATTGGGCATATGCT	903	903	334	Ile	His	Ile334His	0.000408715
KRS7CAA	TATGAAATTGGTAAAGTATTTAGAAATGAAGGTCAAGATAATACACATAATCCTGAATTTACTTCGTGTGAATTTTATTGGGCATATGCT	834	834	334	Ile	Gln	Ile334Gln	0.000377485
KRS7CAG	TATGAAATTGGTAAAGTATTTAGAAATGAAGGTCAGGATAATACACATAATCCTGAATTTACTTCGTGTGAATTTTATTGGGCATATGCT	1091	1091	334	Ile	Gln	Ile334Gln	0.000493808
KRS7AAT	TATGAAATTGGTAAAGTATTTAGAAATGAAGGTAATGATAATACACATAATCCTGAATTTACTTCGTGTGAATTTTATTGGGCATATGCT	1492	1492	334	Ile	Asn	Ile334Asn	0.000675308
KRS7AAC	TATGAAATTGGTAAAGTATTTAGAAATGAAGGTAACGATAATACACATAATCCTGAATTTACTTCGTGTGAATTTTATTGGGCATATGCT	1338	1338	334	Ile	Asn	Ile334Asn	0.000605605
KRS7AAA	TATGAAATTGGTAAAGTATTTAGAAATGAAGGTAAAGATAATACACATAATCCTGAATTTACTTCGTGTGAATTTTATTGGGCATATGCT	2391	2391	334	Ile	Lys	Ile334Lys	0.00108221
KRS7AAG	TATGAAATTGGTAAAGTATTTAGAAATGAAGGTAAGGATAATACACATAATCCTGAATTTACTTCGTGTGAATTTTATTGGGCATATGCT	1016	1016	334	Ile	Lys	Ile334Lys	0.000459861
KRS7GAT	TATGAAATTGGTAAAGTATTTAGAAATGAAGGTGATGATAATACACATAATCCTGAATTTACTTCGTGTGAATTTTATTGGGCATATGCT	612	612	334	Ile	Asp	Ile334Asp	0.000277003
KRS7GAC	TATGAAATTGGTAAAGTATTTAGAAATGAAGGTGACGATAATACACATAATCCTGAATTTACTTCGTGTGAATTTTATTGGGCATATGCT	455	455	334	Ile	Asp	Ile334Asp	0.000205942
KRS7GAA	TATGAAATTGGTAAAGTATTTAGAAATGAAGGTGAAGATAATACACATAATCCTGAATTTACTTCGTGTGAATTTTATTGGGCATATGCT	1226	1226	334	Ile	Glu	Ile334Glu	0.000554911
KRS7GAG	TATGAAATTGGTAAAGTATTTAGAAATGAAGGTGAGGATAATACACATAATCCTGAATTTACTTCGTGTGAATTTTATTGGGCATATGCT	332	332	334	Ile	Glu	Ile334Glu	0.00015027
KRS7TGT	TATGAAATTGGTAAAGTATTTAGAAATGAAGGTTGTGATAATACACATAATCCTGAATTTACTTCGTGTGAATTTTATTGGGCATATGCT	2028	2028	334	Ile	Cys	Ile334Cys	0.000917912
KRS7TGC	TATGAAATTGGTAAAGTATTTAGAAATGAAGGTTGCGATAATACACATAATCCTGAATTTACTTCGTGTGAATTTTATTGGGCATATGCT	574	574	334	Ile	Cys	Ile334Cys	0.000259804
KRS7TGA	TATGAAATTGGTAAAGTATTTAGAAATGAAGGTTGAGATAATACACATAATCCTGAATTTACTTCGTGTGAATTTTATTGGGCATATGCT	596	596	334	Ile	Stop	Ile334Stop	0.000269761
KRS7TGG	TATGAAATTGGTAAAGTATTTAGAAATGAAGGTTGGGATAATACACATAATCCTGAATTTACTTCGTGTGAATTTTATTGGGCATATGCT	368	368	334	Ile	Trp	Ile334Trp	0.000166564
KRS7CGT	TATGAAATTGGTAAAGTATTTAGAAATGAAGGTCGTGATAATACACATAATCCTGAATTTACTTCGTGTGAATTTTATTGGGCATATGCT	425	425	334	Ile	Arg	Ile334Arg	0.000192363
KRS7CGC	TATGAAATTGGTAAAGTATTTAGAAATGAAGGTCGCGATAATACACATAATCCTGAATTTACTTCGTGTGAATTTTATTGGGCATATGCT	303	303	334	Ile	Arg	Ile334Arg	0.000137144
KRS7CGA	TATGAAATTGGTAAAGTATTTAGAAATGAAGGTCGAGATAATACACATAATCCTGAATTTACTTCGTGTGAATTTTATTGGGCATATGCT	289	289	334	Ile	Arg	Ile334Arg	0.000130807
KRS7CGG	TATGAAATTGGTAAAGTATTTAGAAATGAAGGTCGGGATAATACACATAATCCTGAATTTACTTCGTGTGAATTTTATTGGGCATATGCT	146	146	334	Ile	Arg	Ile334Arg	6.60824e-05
KRS7AGT	TATGAAATTGGTAAAGTATTTAGAAATGAAGGTAGTGATAATACACATAATCCTGAATTTACTTCGTGTGAATTTTATTGGGCATATGCT	1016	1016	334	Ile	Ser	Ile334Ser	0.000459861
KRS7AGC	TATGAAATTGGTAAAGTATTTAGAAATGAAGGTAGCGATAATACACATAATCCTGAATTTACTTCGTGTGAATTTTATTGGGCATATGCT	616	616	334	Ile	Ser	Ile334Ser	0.000278814
KRS7AGA	TATGAAATTGGTAAAGTATTTAGAAATGAAGGTAGAGATAATACACATAATCCTGAATTTACTTCGTGTGAATTTTATTGGGCATATGCT	648	648	334	Ile	Arg	Ile334Arg	0.000293297
KRS7AGG	TATGAAATTGGTAAAGTATTTAGAAATGAAGGTAGGGATAATACACATAATCCTGAATTTACTTCGTGTGAATTTTATTGGGCATATGCT	286	286	334	Ile	Arg	Ile334Arg	0.000129449
KRS7GGT	TATGAAATTGGTAAAGTATTTAGAAATGAAGGTGGTGATAATACACATAATCCTGAATTTACTTCGTGTGAATTTTATTGGGCATATGCT	323	323	334	Ile	Gly	Ile334Gly	0.000146196
KRS7GGC	TATGAAATTGGTAAAGTATTTAGAAATGAAGGTGGCGATAATACACATAATCCTGAATTTACTTCGTGTGAATTTTATTGGGCATATGCT	191	191	334	Ile	Gly	Ile334Gly	8.64503e-05
KRS7GGA	TATGAAATTGGTAAAGTATTTAGAAATGAAGGTGGAGATAATACACATAATCCTGAATTTACTTCGTGTGAATTTTATTGGGCATATGCT	203	203	334	Ile	Gly	Ile334Gly	9.18817e-05
KRS7GGG	TATGAAATTGGTAAAGTATTTAGAAATGAAGGTGGGGATAATACACATAATCCTGAATTTACTTCGTGTGAATTTTATTGGGCATATGCT	148	148	334	Ile	Gly	Ile334Gly	6.69877e-05
KRS8TTT	TATGAAATTGGTAAAGTATTTAGAAATGAAGGTATATTTAATACACATAATCCTGAATTTACTTCGTGTGAATTTTATTGGGCATATGCT	6231	6231	335	Asp	Phe	Asp335Phe	0.00282027
KRS8TTC	TATGAAATTGGTAAAGTATTTAGAAATGAAGGTATATTCAATACACATAATCCTGAATTTACTTCGTGTGAATTTTATTGGGCATATGCT	3492	3492	335	Asp	Phe	Asp335Phe	0.00158055
KRS8TTA	TATGAAATTGGTAAAGTATTTAGAAATGAAGGTATATTAAATACACATAATCCTGAATTTACTTCGTGTGAATTTTATTGGGCATATGCT	4804	4804	335	Asp	Leu	Asp335Leu	0.00217438
KRS8TTG	TATGAAATTGGTAAAGTATTTAGAAATGAAGGTATATTGAATACACATAATCCTGAATTTACTTCGTGTGAATTTTATTGGGCATATGCT	1432	1432	335	Asp	Leu	Asp335Leu	0.000648151
KRS8CTT	TATGAAATTGGTAAAGTATTTAGAAATGAAGGTATACTTAATACACATAATCCTGAATTTACTTCGTGTGAATTTTATTGGGCATATGCT	510	510	335	Asp	Leu	Asp335Leu	0.000230836
KRS8CTC	TATGAAATTGGTAAAGTATTTAGAAATGAAGGTATACTCAATACACATAATCCTGAATTTACTTCGTGTGAATTTTATTGGGCATATGCT	434	434	335	Asp	Leu	Asp335Leu	0.000196437
KRS8CTA	TATGAAATTGGTAAAGTATTTAGAAATGAAGGTATACTAAATACACATAATCCTGAATTTACTTCGTGTGAATTTTATTGGGCATATGCT	726	726	335	Asp	Leu	Asp335Leu	0.000328602
KRS8CTG	TATGAAATTGGTAAAGTATTTAGAAATGAAGGTATACTGAATACACATAATCCTGAATTTACTTCGTGTGAATTTTATTGGGCATATGCT	195	195	335	Asp	Leu	Asp335Leu	8.82608e-05
KRS8ATT	TATGAAATTGGTAAAGTATTTAGAAATGAAGGTATAATTAATACACATAATCCTGAATTTACTTCGTGTGAATTTTATTGGGCATATGCT	939	939	335	Asp	Ile	Asp335Ile	0.00042501
KRS8ATC	TATGAAATTGGTAAAGTATTTAGAAATGAAGGTATAATCAATACACATAATCCTGAATTTACTTCGTGTGAATTTTATTGGGCATATGCT	891	891	335	Asp	Ile	Asp335Ile	0.000403284
KRS8ATA	TATGAAATTGGTAAAGTATTTAGAAATGAAGGTATAATAAATACACATAATCCTGAATTTACTTCGTGTGAATTTTATTGGGCATATGCT	2835	2835	335	Asp	Ile	Asp335Ile	0.00128318
KRS8ATG	TATGAAATTGGTAAAGTATTTAGAAATGAAGGTATAATGAATACACATAATCCTGAATTTACTTCGTGTGAATTTTATTGGGCATATGCT	386	386	335	Asp	Met	Asp335Met	0.000174711
KRS8GTT	TATGAAATTGGTAAAGTATTTAGAAATGAAGGTATAGTTAATACACATAATCCTGAATTTACTTCGTGTGAATTTTATTGGGCATATGCT	1257	1257	335	Asp	Val	Asp335Val	0.000568943
KRS8GTC	TATGAAATTGGTAAAGTATTTAGAAATGAAGGTATAGTCAATACACATAATCCTGAATTTACTTCGTGTGAATTTTATTGGGCATATGCT	559	559	335	Asp	Val	Asp335Val	0.000253014
KRS8GTA	TATGAAATTGGTAAAGTATTTAGAAATGAAGGTATAGTAAATACACATAATCCTGAATTTACTTCGTGTGAATTTTATTGGGCATATGCT	1052	1052	335	Asp	Val	Asp335Val	0.000476156
KRS8GTG	TATGAAATTGGTAAAGTATTTAGAAATGAAGGTATAGTGAATACACATAATCCTGAATTTACTTCGTGTGAATTTTATTGGGCATATGCT	331	331	335	Asp	Val	Asp335Val	0.000149817
KRS8TCT	TATGAAATTGGTAAAGTATTTAGAAATGAAGGTATATCTAATACACATAATCCTGAATTTACTTCGTGTGAATTTTATTGGGCATATGCT	855	855	335	Asp	Ser	Asp335Ser	0.00038699
KRS8TCC	TATGAAATTGGTAAAGTATTTAGAAATGAAGGTATATCCAATACACATAATCCTGAATTTACTTCGTGTGAATTTTATTGGGCATATGCT	522	522	335	Asp	Ser	Asp335Ser	0.000236267
KRS8TCA	TATGAAATTGGTAAAGTATTTAGAAATGAAGGTATATCAAATACACATAATCCTGAATTTACTTCGTGTGAATTTTATTGGGCATATGCT	1139	1139	335	Asp	Ser	Asp335Ser	0.000515533
KRS8TCG	TATGAAATTGGTAAAGTATTTAGAAATGAAGGTATATCGAATACACATAATCCTGAATTTACTTCGTGTGAATTTTATTGGGCATATGCT	122	122	335	Asp	Ser	Asp335Ser	5.52196e-05
KRS8CCT	TATGAAATTGGTAAAGTATTTAGAAATGAAGGTATACCTAATACACATAATCCTGAATTTACTTCGTGTGAATTTTATTGGGCATATGCT	117	117	335	Asp	Pro	Asp335Pro	5.29565e-05
KRS8CCC	TATGAAATTGGTAAAGTATTTAGAAATGAAGGTATACCCAATACACATAATCCTGAATTTACTTCGTGTGAATTTTATTGGGCATATGCT	71	71	335	Asp	Pro	Asp335Pro	3.2136e-05
KRS8CCA	TATGAAATTGGTAAAGTATTTAGAAATGAAGGTATACCAAATACACATAATCCTGAATTTACTTCGTGTGAATTTTATTGGGCATATGCT	278	278	335	Asp	Pro	Asp335Pro	0.000125828
KRS8CCG	TATGAAATTGGTAAAGTATTTAGAAATGAAGGTATACCGAATACACATAATCCTGAATTTACTTCGTGTGAATTTTATTGGGCATATGCT	34	34	335	Asp	Pro	Asp335Pro	1.53891e-05
KRS8ACT	TATGAAATTGGTAAAGTATTTAGAAATGAAGGTATAACTAATACACATAATCCTGAATTTACTTCGTGTGAATTTTATTGGGCATATGCT	306	306	335	Asp	Thr	Asp335Thr	0.000138502
KRS8ACC	TATGAAATTGGTAAAGTATTTAGAAATGAAGGTATAACCAATACACATAATCCTGAATTTACTTCGTGTGAATTTTATTGGGCATATGCT	238	238	335	Asp	Thr	Asp335Thr	0.000107723
KRS8ACA	TATGAAATTGGTAAAGTATTTAGAAATGAAGGTATAACAAATACACATAATCCTGAATTTACTTCGTGTGAATTTTATTGGGCATATGCT	1721	1721	335	Asp	Thr	Asp335Thr	0.000778958
KRS8ACG	TATGAAATTGGTAAAGTATTTAGAAATGAAGGTATAACGAATACACATAATCCTGAATTTACTTCGTGTGAATTTTATTGGGCATATGCT	171	171	335	Asp	Thr	Asp335Thr	7.73979e-05
KRS8GCT	TATGAAATTGGTAAAGTATTTAGAAATGAAGGTATAGCTAATACACATAATCCTGAATTTACTTCGTGTGAATTTTATTGGGCATATGCT	452	452	335	Asp	Ala	Asp335Ala	0.000204584
KRS8GCC	TATGAAATTGGTAAAGTATTTAGAAATGAAGGTATAGCCAATACACATAATCCTGAATTTACTTCGTGTGAATTTTATTGGGCATATGCT	139	139	335	Asp	Ala	Asp335Ala	6.29141e-05
KRS8GCA	TATGAAATTGGTAAAGTATTTAGAAATGAAGGTATAGCAAATACACATAATCCTGAATTTACTTCGTGTGAATTTTATTGGGCATATGCT	280	280	335	Asp	Ala	Asp335Ala	0.000126733
KRS8GCG	TATGAAATTGGTAAAGTATTTAGAAATGAAGGTATAGCGAATACACATAATCCTGAATTTACTTCGTGTGAATTTTATTGGGCATATGCT	124	124	335	Asp	Ala	Asp335Ala	5.61248e-05
KRS8TAT	TATGAAATTGGTAAAGTATTTAGAAATGAAGGTATATATAATACACATAATCCTGAATTTACTTCGTGTGAATTTTATTGGGCATATGCT	1186	1186	335	Asp	Tyr	Asp335Tyr	0.000536807
KRS8TAC	TATGAAATTGGTAAAGTATTTAGAAATGAAGGTATATACAATACACATAATCCTGAATTTACTTCGTGTGAATTTTATTGGGCATATGCT	964	964	335	Asp	Tyr	Asp335Tyr	0.000436325
KRS8TAA	TATGAAATTGGTAAAGTATTTAGAAATGAAGGTATATAAAATACACATAATCCTGAATTTACTTCGTGTGAATTTTATTGGGCATATGCT	3896	3896	335	Asp	Stop	Asp335Stop	0.00176341
KRS8TAG	TATGAAATTGGTAAAGTATTTAGAAATGAAGGTATATAGAATACACATAATCCTGAATTTACTTCGTGTGAATTTTATTGGGCATATGCT	452	452	335	Asp	Stop	Asp335Stop	0.000204584
KRS8CAT	TATGAAATTGGTAAAGTATTTAGAAATGAAGGTATACATAATACACATAATCCTGAATTTACTTCGTGTGAATTTTATTGGGCATATGCT	451	451	335	Asp	His	Asp335His	0.000204131
KRS8CAC	TATGAAATTGGTAAAGTATTTAGAAATGAAGGTATACACAATACACATAATCCTGAATTTACTTCGTGTGAATTTTATTGGGCATATGCT	406	406	335	Asp	His	Asp335His	0.000183763
KRS8CAA	TATGAAATTGGTAAAGTATTTAGAAATGAAGGTATACAAAATACACATAATCCTGAATTTACTTCGTGTGAATTTTATTGGGCATATGCT	2297	2297	335	Asp	Gln	Asp335Gln	0.00103967
KRS8CAG	TATGAAATTGGTAAAGTATTTAGAAATGAAGGTATACAGAATACACATAATCCTGAATTTACTTCGTGTGAATTTTATTGGGCATATGCT	229	229	335	Asp	Gln	Asp335Gln	0.00010365
KRS8AAT	TATGAAATTGGTAAAGTATTTAGAAATGAAGGTATAAATAATACACATAATCCTGAATTTACTTCGTGTGAATTTTATTGGGCATATGCT	3166	3166	335	Asp	Asn	Asp335Asn	0.00143299
KRS8AAC	TATGAAATTGGTAAAGTATTTAGAAATGAAGGTATAAACAATACACATAATCCTGAATTTACTTCGTGTGAATTTTATTGGGCATATGCT	3069	3069	335	Asp	Asn	Asp335Asn	0.00138909
KRS8AAA	TATGAAATTGGTAAAGTATTTAGAAATGAAGGTATAAAAAATACACATAATCCTGAATTTACTTCGTGTGAATTTTATTGGGCATATGCT	11992	11992	335	Asp	Lys	Asp335Lys	0.00542781
KRS8AAG	TATGAAATTGGTAAAGTATTTAGAAATGAAGGTATAAAGAATACACATAATCCTGAATTTACTTCGTGTGAATTTTATTGGGCATATGCT	943	943	335	Asp	Lys	Asp335Lys	0.00042682
KRS8GAT	TATGAAATTGGTAAAGTATTTAGAAATGAAGGTATAGATAATACACATAATCCTGAATTTACTTCGTGTGAATTTTATTGGGCATATGCT	53004	2409	335	Asp	Asp	Asp335Asp	0.00109036
KRS8GAC	TATGAAATTGGTAAAGTATTTAGAAATGAAGGTATAGACAATACACATAATCCTGAATTTACTTCGTGTGAATTTTATTGGGCATATGCT	644	644	335	Asp	Asp	Asp335Asp	0.000291487
KRS8GAA	TATGAAATTGGTAAAGTATTTAGAAATGAAGGTATAGAAAATACACATAATCCTGAATTTACTTCGTGTGAATTTTATTGGGCATATGCT	848	848	335	Asp	Glu	Asp335Glu	0.000383821
KRS8GAG	TATGAAATTGGTAAAGTATTTAGAAATGAAGGTATAGAGAATACACATAATCCTGAATTTACTTCGTGTGAATTTTATTGGGCATATGCT	134	134	335	Asp	Glu	Asp335Glu	6.0651e-05
KRS8TGT	TATGAAATTGGTAAAGTATTTAGAAATGAAGGTATATGTAATACACATAATCCTGAATTTACTTCGTGTGAATTTTATTGGGCATATGCT	1630	1630	335	Asp	Cys	Asp335Cys	0.00073777
KRS8TGC	TATGAAATTGGTAAAGTATTTAGAAATGAAGGTATATGCAATACACATAATCCTGAATTTACTTCGTGTGAATTTTATTGGGCATATGCT	535	535	335	Asp	Cys	Asp335Cys	0.000242151
KRS8TGA	TATGAAATTGGTAAAGTATTTAGAAATGAAGGTATATGAAATACACATAATCCTGAATTTACTTCGTGTGAATTTTATTGGGCATATGCT	902	902	335	Asp	Stop	Asp335Stop	0.000408263
KRS8TGG	TATGAAATTGGTAAAGTATTTAGAAATGAAGGTATATGGAATACACATAATCCTGAATTTACTTCGTGTGAATTTTATTGGGCATATGCT	148	148	335	Asp	Trp	Asp335Trp	6.69877e-05
KRS8CGT	TATGAAATTGGTAAAGTATTTAGAAATGAAGGTATACGTAATACACATAATCCTGAATTTACTTCGTGTGAATTTTATTGGGCATATGCT	86	86	335	Asp	Arg	Asp335Arg	3.89253e-05
KRS8CGC	TATGAAATTGGTAAAGTATTTAGAAATGAAGGTATACGCAATACACATAATCCTGAATTTACTTCGTGTGAATTTTATTGGGCATATGCT	47	47	335	Asp	Arg	Asp335Arg	2.12731e-05
KRS8CGA	TATGAAATTGGTAAAGTATTTAGAAATGAAGGTATACGAAATACACATAATCCTGAATTTACTTCGTGTGAATTTTATTGGGCATATGCT	154	154	335	Asp	Arg	Asp335Arg	6.97034e-05
KRS8CGG	TATGAAATTGGTAAAGTATTTAGAAATGAAGGTATACGGAATACACATAATCCTGAATTTACTTCGTGTGAATTTTATTGGGCATATGCT	21	21	335	Asp	Arg	Asp335Arg	9.50501e-06
KRS8AGT	TATGAAATTGGTAAAGTATTTAGAAATGAAGGTATAAGTAATACACATAATCCTGAATTTACTTCGTGTGAATTTTATTGGGCATATGCT	333	333	335	Asp	Ser	Asp335Ser	0.000150722
KRS8AGC	TATGAAATTGGTAAAGTATTTAGAAATGAAGGTATAAGCAATACACATAATCCTGAATTTACTTCGTGTGAATTTTATTGGGCATATGCT	318	318	335	Asp	Ser	Asp335Ser	0.000143933
KRS8AGA	TATGAAATTGGTAAAGTATTTAGAAATGAAGGTATAAGAAATACACATAATCCTGAATTTACTTCGTGTGAATTTTATTGGGCATATGCT	977	977	335	Asp	Arg	Asp335Arg	0.000442209
KRS8AGG	TATGAAATTGGTAAAGTATTTAGAAATGAAGGTATAAGGAATACACATAATCCTGAATTTACTTCGTGTGAATTTTATTGGGCATATGCT	75	75	335	Asp	Arg	Asp335Arg	3.39465e-05
KRS8GGT	TATGAAATTGGTAAAGTATTTAGAAATGAAGGTATAGGTAATACACATAATCCTGAATTTACTTCGTGTGAATTTTATTGGGCATATGCT	242	242	335	Asp	Gly	Asp335Gly	0.000109534
KRS8GGC	TATGAAATTGGTAAAGTATTTAGAAATGAAGGTATAGGCAATACACATAATCCTGAATTTACTTCGTGTGAATTTTATTGGGCATATGCT	68	68	335	Asp	Gly	Asp335Gly	3.07781e-05
KRS8GGA	TATGAAATTGGTAAAGTATTTAGAAATGAAGGTATAGGAAATACACATAATCCTGAATTTACTTCGTGTGAATTTTATTGGGCATATGCT	104	104	335	Asp	Gly	Asp335Gly	4.70724e-05
KRS8GGG	TATGAAATTGGTAAAGTATTTAGAAATGAAGGTATAGGGAATACACATAATCCTGAATTTACTTCGTGTGAATTTTATTGGGCATATGCT	16	16	335	Asp	Gly	Asp335Gly	7.24191e-06
KRS9TTT	TATGAAATTGGTAAAGTATTTAGAAATGAAGGTATAGATTTTACACATAATCCTGAATTTACTTCGTGTGAATTTTATTGGGCATATGCT	25730	25730	336	Asn	Phe	Asn336Phe	0.0116459
KRS9TTC	TATGAAATTGGTAAAGTATTTAGAAATGAAGGTATAGATTTCACACATAATCCTGAATTTACTTCGTGTGAATTTTATTGGGCATATGCT	4976	4976	336	Asn	Phe	Asn336Phe	0.00225223
KRS9TTA	TATGAAATTGGTAAAGTATTTAGAAATGAAGGTATAGATTTAACACATAATCCTGAATTTACTTCGTGTGAATTTTATTGGGCATATGCT	6539	6539	336	Asn	Leu	Asn336Leu	0.00295968
KRS9TTG	TATGAAATTGGTAAAGTATTTAGAAATGAAGGTATAGATTTGACACATAATCCTGAATTTACTTCGTGTGAATTTTATTGGGCATATGCT	2808	2808	336	Asn	Leu	Asn336Leu	0.00127096
KRS9CTT	TATGAAATTGGTAAAGTATTTAGAAATGAAGGTATAGATCTTACACATAATCCTGAATTTACTTCGTGTGAATTTTATTGGGCATATGCT	5602	5602	336	Asn	Leu	Asn336Leu	0.00253557
KRS9CTC	TATGAAATTGGTAAAGTATTTAGAAATGAAGGTATAGATCTCACACATAATCCTGAATTTACTTCGTGTGAATTTTATTGGGCATATGCT	979	979	336	Asn	Leu	Asn336Leu	0.000443114
KRS9CTA	TATGAAATTGGTAAAGTATTTAGAAATGAAGGTATAGATCTAACACATAATCCTGAATTTACTTCGTGTGAATTTTATTGGGCATATGCT	6358	6358	336	Asn	Leu	Asn336Leu	0.00287775
KRS9CTG	TATGAAATTGGTAAAGTATTTAGAAATGAAGGTATAGATCTGACACATAATCCTGAATTTACTTCGTGTGAATTTTATTGGGCATATGCT	549	549	336	Asn	Leu	Asn336Leu	0.000248488
KRS9ATT	TATGAAATTGGTAAAGTATTTAGAAATGAAGGTATAGATATTACACATAATCCTGAATTTACTTCGTGTGAATTTTATTGGGCATATGCT	5363	5363	336	Asn	Ile	Asn336Ile	0.0024274
KRS9ATC	TATGAAATTGGTAAAGTATTTAGAAATGAAGGTATAGATATCACACATAATCCTGAATTTACTTCGTGTGAATTTTATTGGGCATATGCT	2269	2269	336	Asn	Ile	Asn336Ile	0.00102699
KRS9ATA	TATGAAATTGGTAAAGTATTTAGAAATGAAGGTATAGATATAACACATAATCCTGAATTTACTTCGTGTGAATTTTATTGGGCATATGCT	8913	8913	336	Asn	Ile	Asn336Ile	0.0040342
KRS9ATG	TATGAAATTGGTAAAGTATTTAGAAATGAAGGTATAGATATGACACATAATCCTGAATTTACTTCGTGTGAATTTTATTGGGCATATGCT	960	960	336	Asn	Met	Asn336Met	0.000434515
KRS9GTT	TATGAAATTGGTAAAGTATTTAGAAATGAAGGTATAGATGTTACACATAATCCTGAATTTACTTCGTGTGAATTTTATTGGGCATATGCT	2884	2884	336	Asn	Val	Asn336Val	0.00130535
KRS9GTC	TATGAAATTGGTAAAGTATTTAGAAATGAAGGTATAGATGTCACACATAATCCTGAATTTACTTCGTGTGAATTTTATTGGGCATATGCT	781	781	336	Asn	Val	Asn336Val	0.000353496
KRS9GTA	TATGAAATTGGTAAAGTATTTAGAAATGAAGGTATAGATGTAACACATAATCCTGAATTTACTTCGTGTGAATTTTATTGGGCATATGCT	1075	1075	336	Asn	Val	Asn336Val	0.000486566
KRS9GTG	TATGAAATTGGTAAAGTATTTAGAAATGAAGGTATAGATGTGACACATAATCCTGAATTTACTTCGTGTGAATTTTATTGGGCATATGCT	526	526	336	Asn	Val	Asn336Val	0.000238078
KRS9TCT	TATGAAATTGGTAAAGTATTTAGAAATGAAGGTATAGATTCTACACATAATCCTGAATTTACTTCGTGTGAATTTTATTGGGCATATGCT	4328	4328	336	Asn	Ser	Asn336Ser	0.00195894
KRS9TCC	TATGAAATTGGTAAAGTATTTAGAAATGAAGGTATAGATTCCACACATAATCCTGAATTTACTTCGTGTGAATTTTATTGGGCATATGCT	1119	1119	336	Asn	Ser	Asn336Ser	0.000506481
KRS9TCA	TATGAAATTGGTAAAGTATTTAGAAATGAAGGTATAGATTCAACACATAATCCTGAATTTACTTCGTGTGAATTTTATTGGGCATATGCT	3089	3089	336	Asn	Ser	Asn336Ser	0.00139814
KRS9TCG	TATGAAATTGGTAAAGTATTTAGAAATGAAGGTATAGATTCGACACATAATCCTGAATTTACTTCGTGTGAATTTTATTGGGCATATGCT	404	404	336	Asn	Ser	Asn336Ser	0.000182858
KRS9CCT	TATGAAATTGGTAAAGTATTTAGAAATGAAGGTATAGATCCTACACATAATCCTGAATTTACTTCGTGTGAATTTTATTGGGCATATGCT	1692	1692	336	Asn	Pro	Asn336Pro	0.000765832
KRS9CCC	TATGAAATTGGTAAAGTATTTAGAAATGAAGGTATAGATCCCACACATAATCCTGAATTTACTTCGTGTGAATTTTATTGGGCATATGCT	275	275	336	Asn	Pro	Asn336Pro	0.00012447
KRS9CCA	TATGAAATTGGTAAAGTATTTAGAAATGAAGGTATAGATCCAACACATAATCCTGAATTTACTTCGTGTGAATTTTATTGGGCATATGCT	923	923	336	Asn	Pro	Asn336Pro	0.000417768
KRS9CCG	TATGAAATTGGTAAAGTATTTAGAAATGAAGGTATAGATCCGACACATAATCCTGAATTTACTTCGTGTGAATTTTATTGGGCATATGCT	93	93	336	Asn	Pro	Asn336Pro	4.20936e-05
KRS9ACT	TATGAAATTGGTAAAGTATTTAGAAATGAAGGTATAGATACTACACATAATCCTGAATTTACTTCGTGTGAATTTTATTGGGCATATGCT	1832	1832	336	Asn	Thr	Asn336Thr	0.000829199
KRS9ACC	TATGAAATTGGTAAAGTATTTAGAAATGAAGGTATAGATACCACACATAATCCTGAATTTACTTCGTGTGAATTTTATTGGGCATATGCT	1227	1227	336	Asn	Thr	Asn336Thr	0.000555364
KRS9ACA	TATGAAATTGGTAAAGTATTTAGAAATGAAGGTATAGATACAACACATAATCCTGAATTTACTTCGTGTGAATTTTATTGGGCATATGCT	9503	9503	336	Asn	Thr	Asn336Thr	0.00430124
KRS9ACG	TATGAAATTGGTAAAGTATTTAGAAATGAAGGTATAGATACGACACATAATCCTGAATTTACTTCGTGTGAATTTTATTGGGCATATGCT	386	386	336	Asn	Thr	Asn336Thr	0.000174711
KRS9GCT	TATGAAATTGGTAAAGTATTTAGAAATGAAGGTATAGATGCTACACATAATCCTGAATTTACTTCGTGTGAATTTTATTGGGCATATGCT	788	788	336	Asn	Ala	Asn336Ala	0.000356664
KRS9GCC	TATGAAATTGGTAAAGTATTTAGAAATGAAGGTATAGATGCCACACATAATCCTGAATTTACTTCGTGTGAATTTTATTGGGCATATGCT	232	232	336	Asn	Ala	Asn336Ala	0.000105008
KRS9GCA	TATGAAATTGGTAAAGTATTTAGAAATGAAGGTATAGATGCAACACATAATCCTGAATTTACTTCGTGTGAATTTTATTGGGCATATGCT	916	916	336	Asn	Ala	Asn336Ala	0.000414599
KRS9GCG	TATGAAATTGGTAAAGTATTTAGAAATGAAGGTATAGATGCGACACATAATCCTGAATTTACTTCGTGTGAATTTTATTGGGCATATGCT	101	101	336	Asn	Ala	Asn336Ala	4.57146e-05
KRS9TAT	TATGAAATTGGTAAAGTATTTAGAAATGAAGGTATAGATTATACACATAATCCTGAATTTACTTCGTGTGAATTTTATTGGGCATATGCT	6041	6041	336	Asn	Tyr	Asn336Tyr	0.00273427
KRS9TAC	TATGAAATTGGTAAAGTATTTAGAAATGAAGGTATAGATTACACACATAATCCTGAATTTACTTCGTGTGAATTTTATTGGGCATATGCT	2239	2239	336	Asn	Tyr	Asn336Tyr	0.00101341
KRS9TAA	TATGAAATTGGTAAAGTATTTAGAAATGAAGGTATAGATTAAACACATAATCCTGAATTTACTTCGTGTGAATTTTATTGGGCATATGCT	11879	11879	336	Asn	Stop	Asn336Stop	0.00537667
KRS9TAG	TATGAAATTGGTAAAGTATTTAGAAATGAAGGTATAGATTAGACACATAATCCTGAATTTACTTCGTGTGAATTTTATTGGGCATATGCT	1094	1094	336	Asn	Stop	Asn336Stop	0.000495166
KRS9CAT	TATGAAATTGGTAAAGTATTTAGAAATGAAGGTATAGATCATACACATAATCCTGAATTTACTTCGTGTGAATTTTATTGGGCATATGCT	1673	1673	336	Asn	His	Asn336His	0.000757232
KRS9CAC	TATGAAATTGGTAAAGTATTTAGAAATGAAGGTATAGATCACACACATAATCCTGAATTTACTTCGTGTGAATTTTATTGGGCATATGCT	2031	2031	336	Asn	His	Asn336His	0.00091927
KRS9CAA	TATGAAATTGGTAAAGTATTTAGAAATGAAGGTATAGATCAAACACATAATCCTGAATTTACTTCGTGTGAATTTTATTGGGCATATGCT	4133	4133	336	Asn	Gln	Asn336Gln	0.00187068
KRS9CAG	TATGAAATTGGTAAAGTATTTAGAAATGAAGGTATAGATCAGACACATAATCCTGAATTTACTTCGTGTGAATTTTATTGGGCATATGCT	299	299	336	Asn	Gln	Asn336Gln	0.000135333
KRS9AAT	TATGAAATTGGTAAAGTATTTAGAAATGAAGGTATAGATAATACACATAATCCTGAATTTACTTCGTGTGAATTTTATTGGGCATATGCT	53004	2409	336	Asn	Asn	Asn336Asn	0.00109036
KRS9AAC	TATGAAATTGGTAAAGTATTTAGAAATGAAGGTATAGATAACACACATAATCCTGAATTTACTTCGTGTGAATTTTATTGGGCATATGCT	5787	5787	336	Asn	Asn	Asn336Asn	0.00261931
KRS9AAA	TATGAAATTGGTAAAGTATTTAGAAATGAAGGTATAGATAAAACACATAATCCTGAATTTACTTCGTGTGAATTTTATTGGGCATATGCT	39901	39901	336	Asn	Lys	Asn336Lys	0.01806
KRS9AAG	TATGAAATTGGTAAAGTATTTAGAAATGAAGGTATAGATAAGACACATAATCCTGAATTTACTTCGTGTGAATTTTATTGGGCATATGCT	2148	2148	336	Asn	Lys	Asn336Lys	0.000972226
KRS9GAT	TATGAAATTGGTAAAGTATTTAGAAATGAAGGTATAGATGATACACATAATCCTGAATTTACTTCGTGTGAATTTTATTGGGCATATGCT	1031	1031	336	Asn	Asp	Asn336Asp	0.000466651
KRS9GAC	TATGAAATTGGTAAAGTATTTAGAAATGAAGGTATAGATGACACACATAATCCTGAATTTACTTCGTGTGAATTTTATTGGGCATATGCT	482	482	336	Asn	Asp	Asn336Asp	0.000218163
KRS9GAA	TATGAAATTGGTAAAGTATTTAGAAATGAAGGTATAGATGAAACACATAATCCTGAATTTACTTCGTGTGAATTTTATTGGGCATATGCT	2312	2312	336	Asn	Glu	Asn336Glu	0.00104646
KRS9GAG	TATGAAATTGGTAAAGTATTTAGAAATGAAGGTATAGATGAGACACATAATCCTGAATTTACTTCGTGTGAATTTTATTGGGCATATGCT	221	221	336	Asn	Glu	Asn336Glu	0.000100029
KRS9TGT	TATGAAATTGGTAAAGTATTTAGAAATGAAGGTATAGATTGTACACATAATCCTGAATTTACTTCGTGTGAATTTTATTGGGCATATGCT	4979	4979	336	Asn	Cys	Asn336Cys	0.00225359
KRS9TGC	TATGAAATTGGTAAAGTATTTAGAAATGAAGGTATAGATTGCACACATAATCCTGAATTTACTTCGTGTGAATTTTATTGGGCATATGCT	1462	1462	336	Asn	Cys	Asn336Cys	0.000661729
KRS9TGA	TATGAAATTGGTAAAGTATTTAGAAATGAAGGTATAGATTGAACACATAATCCTGAATTTACTTCGTGTGAATTTTATTGGGCATATGCT	1805	1805	336	Asn	Stop	Asn336Stop	0.000816978
KRS9TGG	TATGAAATTGGTAAAGTATTTAGAAATGAAGGTATAGATTGGACACATAATCCTGAATTTACTTCGTGTGAATTTTATTGGGCATATGCT	468	468	336	Asn	Trp	Asn336Trp	0.000211826
KRS9CGT	TATGAAATTGGTAAAGTATTTAGAAATGAAGGTATAGATCGTACACATAATCCTGAATTTACTTCGTGTGAATTTTATTGGGCATATGCT	642	642	336	Asn	Arg	Asn336Arg	0.000290582
KRS9CGC	TATGAAATTGGTAAAGTATTTAGAAATGAAGGTATAGATCGCACACATAATCCTGAATTTACTTCGTGTGAATTTTATTGGGCATATGCT	345	345	336	Asn	Arg	Asn336Arg	0.000156154
KRS9CGA	TATGAAATTGGTAAAGTATTTAGAAATGAAGGTATAGATCGAACACATAATCCTGAATTTACTTCGTGTGAATTTTATTGGGCATATGCT	393	393	336	Asn	Arg	Asn336Arg	0.000177879
KRS9CGG	TATGAAATTGGTAAAGTATTTAGAAATGAAGGTATAGATCGGACACATAATCCTGAATTTACTTCGTGTGAATTTTATTGGGCATATGCT	84	84	336	Asn	Arg	Asn336Arg	3.802e-05
KRS9AGT	TATGAAATTGGTAAAGTATTTAGAAATGAAGGTATAGATAGTACACATAATCCTGAATTTACTTCGTGTGAATTTTATTGGGCATATGCT	1219	1219	336	Asn	Ser	Asn336Ser	0.000551743
KRS9AGC	TATGAAATTGGTAAAGTATTTAGAAATGAAGGTATAGATAGCACACATAATCCTGAATTTACTTCGTGTGAATTTTATTGGGCATATGCT	646	646	336	Asn	Ser	Asn336Ser	0.000292392
KRS9AGA	TATGAAATTGGTAAAGTATTTAGAAATGAAGGTATAGATAGAACACATAATCCTGAATTTACTTCGTGTGAATTTTATTGGGCATATGCT	3052	3052	336	Asn	Arg	Asn336Arg	0.00138139
KRS9AGG	TATGAAATTGGTAAAGTATTTAGAAATGAAGGTATAGATAGGACACATAATCCTGAATTTACTTCGTGTGAATTTTATTGGGCATATGCT	263	263	336	Asn	Arg	Asn336Arg	0.000119039
KRS9GGT	TATGAAATTGGTAAAGTATTTAGAAATGAAGGTATAGATGGTACACATAATCCTGAATTTACTTCGTGTGAATTTTATTGGGCATATGCT	455	455	336	Asn	Gly	Asn336Gly	0.000205942
KRS9GGC	TATGAAATTGGTAAAGTATTTAGAAATGAAGGTATAGATGGCACACATAATCCTGAATTTACTTCGTGTGAATTTTATTGGGCATATGCT	130	130	336	Asn	Gly	Asn336Gly	5.88405e-05
KRS9GGA	TATGAAATTGGTAAAGTATTTAGAAATGAAGGTATAGATGGAACACATAATCCTGAATTTACTTCGTGTGAATTTTATTGGGCATATGCT	293	293	336	Asn	Gly	Asn336Gly	0.000132617
KRS9GGG	TATGAAATTGGTAAAGTATTTAGAAATGAAGGTATAGATGGGACACATAATCCTGAATTTACTTCGTGTGAATTTTATTGGGCATATGCT	56	56	336	Asn	Gly	Asn336Gly	2.53467e-05
KRS10TTT	TATGAAATTGGTAAAGTATTTAGAAATGAAGGTATAGATAATTTTCATAATCCTGAATTTACTTCGTGTGAATTTTATTGGGCATATGCT	7047	7047	337	Thr	Phe	Thr337Phe	0.00318961
KRS10TTC	TATGAAATTGGTAAAGTATTTAGAAATGAAGGTATAGATAATTTCCATAATCCTGAATTTACTTCGTGTGAATTTTATTGGGCATATGCT	2019	2019	337	Thr	Phe	Thr337Phe	0.000913838
KRS10TTA	TATGAAATTGGTAAAGTATTTAGAAATGAAGGTATAGATAATTTACATAATCCTGAATTTACTTCGTGTGAATTTTATTGGGCATATGCT	7018	7018	337	Thr	Leu	Thr337Leu	0.00317648
KRS10TTG	TATGAAATTGGTAAAGTATTTAGAAATGAAGGTATAGATAATTTGCATAATCCTGAATTTACTTCGTGTGAATTTTATTGGGCATATGCT	3122	3122	337	Thr	Leu	Thr337Leu	0.00141308
KRS10CTT	TATGAAATTGGTAAAGTATTTAGAAATGAAGGTATAGATAATCTTCATAATCCTGAATTTACTTCGTGTGAATTTTATTGGGCATATGCT	1378	1378	337	Thr	Leu	Thr337Leu	0.000623709
KRS10CTC	TATGAAATTGGTAAAGTATTTAGAAATGAAGGTATAGATAATCTCCATAATCCTGAATTTACTTCGTGTGAATTTTATTGGGCATATGCT	604	604	337	Thr	Leu	Thr337Leu	0.000273382
KRS10CTA	TATGAAATTGGTAAAGTATTTAGAAATGAAGGTATAGATAATCTACATAATCCTGAATTTACTTCGTGTGAATTTTATTGGGCATATGCT	920	920	337	Thr	Leu	Thr337Leu	0.00041641
KRS10CTG	TATGAAATTGGTAAAGTATTTAGAAATGAAGGTATAGATAATCTGCATAATCCTGAATTTACTTCGTGTGAATTTTATTGGGCATATGCT	792	792	337	Thr	Leu	Thr337Leu	0.000358475
KRS10ATT	TATGAAATTGGTAAAGTATTTAGAAATGAAGGTATAGATAATATTCATAATCCTGAATTTACTTCGTGTGAATTTTATTGGGCATATGCT	3514	3514	337	Thr	Ile	Thr337Ile	0.0015905
KRS10ATC	TATGAAATTGGTAAAGTATTTAGAAATGAAGGTATAGATAATATCCATAATCCTGAATTTACTTCGTGTGAATTTTATTGGGCATATGCT	3092	3092	337	Thr	Ile	Thr337Ile	0.0013995
KRS10ATA	TATGAAATTGGTAAAGTATTTAGAAATGAAGGTATAGATAATATACATAATCCTGAATTTACTTCGTGTGAATTTTATTGGGCATATGCT	10358	10358	337	Thr	Ile	Thr337Ile	0.00468823
KRS10ATG	TATGAAATTGGTAAAGTATTTAGAAATGAAGGTATAGATAATATGCATAATCCTGAATTTACTTCGTGTGAATTTTATTGGGCATATGCT	1423	1423	337	Thr	Met	Thr337Met	0.000644077
KRS10GTT	TATGAAATTGGTAAAGTATTTAGAAATGAAGGTATAGATAATGTTCATAATCCTGAATTTACTTCGTGTGAATTTTATTGGGCATATGCT	2108	2108	337	Thr	Val	Thr337Val	0.000954122
KRS10GTC	TATGAAATTGGTAAAGTATTTAGAAATGAAGGTATAGATAATGTCCATAATCCTGAATTTACTTCGTGTGAATTTTATTGGGCATATGCT	756	756	337	Thr	Val	Thr337Val	0.00034218
KRS10GTA	TATGAAATTGGTAAAGTATTTAGAAATGAAGGTATAGATAATGTACATAATCCTGAATTTACTTCGTGTGAATTTTATTGGGCATATGCT	1762	1762	337	Thr	Val	Thr337Val	0.000797515
KRS10GTG	TATGAAATTGGTAAAGTATTTAGAAATGAAGGTATAGATAATGTGCATAATCCTGAATTTACTTCGTGTGAATTTTATTGGGCATATGCT	1938	1938	337	Thr	Val	Thr337Val	0.000877176
KRS10TCT	TATGAAATTGGTAAAGTATTTAGAAATGAAGGTATAGATAATTCTCATAATCCTGAATTTACTTCGTGTGAATTTTATTGGGCATATGCT	1702	1702	337	Thr	Ser	Thr337Ser	0.000770358
KRS10TCC	TATGAAATTGGTAAAGTATTTAGAAATGAAGGTATAGATAATTCCCATAATCCTGAATTTACTTCGTGTGAATTTTATTGGGCATATGCT	949	949	337	Thr	Ser	Thr337Ser	0.000429536
KRS10TCA	TATGAAATTGGTAAAGTATTTAGAAATGAAGGTATAGATAATTCACATAATCCTGAATTTACTTCGTGTGAATTTTATTGGGCATATGCT	1347	1347	337	Thr	Ser	Thr337Ser	0.000609678
KRS10TCG	TATGAAATTGGTAAAGTATTTAGAAATGAAGGTATAGATAATTCGCATAATCCTGAATTTACTTCGTGTGAATTTTATTGGGCATATGCT	698	698	337	Thr	Ser	Thr337Ser	0.000315928
KRS10CCT	TATGAAATTGGTAAAGTATTTAGAAATGAAGGTATAGATAATCCTCATAATCCTGAATTTACTTCGTGTGAATTTTATTGGGCATATGCT	258	258	337	Thr	Pro	Thr337Pro	0.000116776
KRS10CCC	TATGAAATTGGTAAAGTATTTAGAAATGAAGGTATAGATAATCCCCATAATCCTGAATTTACTTCGTGTGAATTTTATTGGGCATATGCT	144	144	337	Thr	Pro	Thr337Pro	6.51772e-05
KRS10CCA	TATGAAATTGGTAAAGTATTTAGAAATGAAGGTATAGATAATCCACATAATCCTGAATTTACTTCGTGTGAATTTTATTGGGCATATGCT	392	392	337	Thr	Pro	Thr337Pro	0.000177427
KRS10CCG	TATGAAATTGGTAAAGTATTTAGAAATGAAGGTATAGATAATCCGCATAATCCTGAATTTACTTCGTGTGAATTTTATTGGGCATATGCT	231	231	337	Thr	Pro	Thr337Pro	0.000104555
KRS10ACT	TATGAAATTGGTAAAGTATTTAGAAATGAAGGTATAGATAATACTCATAATCCTGAATTTACTTCGTGTGAATTTTATTGGGCATATGCT	1318	1318	337	Thr	Thr	Thr337Thr	0.000596552
KRS10ACC	TATGAAATTGGTAAAGTATTTAGAAATGAAGGTATAGATAATACCCATAATCCTGAATTTACTTCGTGTGAATTTTATTGGGCATATGCT	739	739	337	Thr	Thr	Thr337Thr	0.000334486
KRS10ACA	TATGAAATTGGTAAAGTATTTAGAAATGAAGGTATAGATAATACACATAATCCTGAATTTACTTCGTGTGAATTTTATTGGGCATATGCT	53004	2409	337	Thr	Thr	Thr337Thr	0.00109036
KRS10ACG	TATGAAATTGGTAAAGTATTTAGAAATGAAGGTATAGATAATACGCATAATCCTGAATTTACTTCGTGTGAATTTTATTGGGCATATGCT	556	556	337	Thr	Thr	Thr337Thr	0.000251656
KRS10GCT	TATGAAATTGGTAAAGTATTTAGAAATGAAGGTATAGATAATGCTCATAATCCTGAATTTACTTCGTGTGAATTTTATTGGGCATATGCT	689	689	337	Thr	Ala	Thr337Ala	0.000311855
KRS10GCC	TATGAAATTGGTAAAGTATTTAGAAATGAAGGTATAGATAATGCCCATAATCCTGAATTTACTTCGTGTGAATTTTATTGGGCATATGCT	238	238	337	Thr	Ala	Thr337Ala	0.000107723
KRS10GCA	TATGAAATTGGTAAAGTATTTAGAAATGAAGGTATAGATAATGCACATAATCCTGAATTTACTTCGTGTGAATTTTATTGGGCATATGCT	719	719	337	Thr	Ala	Thr337Ala	0.000325433
KRS10GCG	TATGAAATTGGTAAAGTATTTAGAAATGAAGGTATAGATAATGCGCATAATCCTGAATTTACTTCGTGTGAATTTTATTGGGCATATGCT	616	616	337	Thr	Ala	Thr337Ala	0.000278814
KRS10TAT	TATGAAATTGGTAAAGTATTTAGAAATGAAGGTATAGATAATTATCATAATCCTGAATTTACTTCGTGTGAATTTTATTGGGCATATGCT	6045	6045	337	Thr	Tyr	Thr337Tyr	0.00273608
KRS10TAC	TATGAAATTGGTAAAGTATTTAGAAATGAAGGTATAGATAATTACCATAATCCTGAATTTACTTCGTGTGAATTTTATTGGGCATATGCT	3636	3636	337	Thr	Tyr	Thr337Tyr	0.00164572
KRS10TAA	TATGAAATTGGTAAAGTATTTAGAAATGAAGGTATAGATAATTAACATAATCCTGAATTTACTTCGTGTGAATTTTATTGGGCATATGCT	7290	7290	337	Thr	Stop	Thr337Stop	0.0032996
KRS10TAG	TATGAAATTGGTAAAGTATTTAGAAATGAAGGTATAGATAATTAGCATAATCCTGAATTTACTTCGTGTGAATTTTATTGGGCATATGCT	1296	1296	337	Thr	Stop	Thr337Stop	0.000586595
KRS10CAT	TATGAAATTGGTAAAGTATTTAGAAATGAAGGTATAGATAATCATCATAATCCTGAATTTACTTCGTGTGAATTTTATTGGGCATATGCT	1171	1171	337	Thr	His	Thr337His	0.000530017
KRS10CAC	TATGAAATTGGTAAAGTATTTAGAAATGAAGGTATAGATAATCACCATAATCCTGAATTTACTTCGTGTGAATTTTATTGGGCATATGCT	848	848	337	Thr	His	Thr337His	0.000383821
KRS10CAA	TATGAAATTGGTAAAGTATTTAGAAATGAAGGTATAGATAATCAACATAATCCTGAATTTACTTCGTGTGAATTTTATTGGGCATATGCT	2232	2232	337	Thr	Gln	Thr337Gln	0.00101025
KRS10CAG	TATGAAATTGGTAAAGTATTTAGAAATGAAGGTATAGATAATCAGCATAATCCTGAATTTACTTCGTGTGAATTTTATTGGGCATATGCT	476	476	337	Thr	Gln	Thr337Gln	0.000215447
KRS10AAT	TATGAAATTGGTAAAGTATTTAGAAATGAAGGTATAGATAATAATCATAATCCTGAATTTACTTCGTGTGAATTTTATTGGGCATATGCT	8541	8541	337	Thr	Asn	Thr337Asn	0.00386582
KRS10AAC	TATGAAATTGGTAAAGTATTTAGAAATGAAGGTATAGATAATAACCATAATCCTGAATTTACTTCGTGTGAATTTTATTGGGCATATGCT	11129	11129	337	Thr	Asn	Thr337Asn	0.0050372
KRS10AAA	TATGAAATTGGTAAAGTATTTAGAAATGAAGGTATAGATAATAAACATAATCCTGAATTTACTTCGTGTGAATTTTATTGGGCATATGCT	28870	28870	337	Thr	Lys	Thr337Lys	0.0130671
KRS10AAG	TATGAAATTGGTAAAGTATTTAGAAATGAAGGTATAGATAATAAGCATAATCCTGAATTTACTTCGTGTGAATTTTATTGGGCATATGCT	3266	3266	337	Thr	Lys	Thr337Lys	0.00147825
KRS10GAT	TATGAAATTGGTAAAGTATTTAGAAATGAAGGTATAGATAATGATCATAATCCTGAATTTACTTCGTGTGAATTTTATTGGGCATATGCT	1856	1856	337	Thr	Asp	Thr337Asp	0.000840062
KRS10GAC	TATGAAATTGGTAAAGTATTTAGAAATGAAGGTATAGATAATGACCATAATCCTGAATTTACTTCGTGTGAATTTTATTGGGCATATGCT	1110	1110	337	Thr	Asp	Thr337Asp	0.000502407
KRS10GAA	TATGAAATTGGTAAAGTATTTAGAAATGAAGGTATAGATAATGAACATAATCCTGAATTTACTTCGTGTGAATTTTATTGGGCATATGCT	2524	2524	337	Thr	Glu	Thr337Glu	0.00114241
KRS10GAG	TATGAAATTGGTAAAGTATTTAGAAATGAAGGTATAGATAATGAGCATAATCCTGAATTTACTTCGTGTGAATTTTATTGGGCATATGCT	655	655	337	Thr	Glu	Thr337Glu	0.000296466
KRS10TGT	TATGAAATTGGTAAAGTATTTAGAAATGAAGGTATAGATAATTGTCATAATCCTGAATTTACTTCGTGTGAATTTTATTGGGCATATGCT	3159	3159	337	Thr	Cys	Thr337Cys	0.00142982
KRS10TGC	TATGAAATTGGTAAAGTATTTAGAAATGAAGGTATAGATAATTGCCATAATCCTGAATTTACTTCGTGTGAATTTTATTGGGCATATGCT	927	927	337	Thr	Cys	Thr337Cys	0.000419578
KRS10TGA	TATGAAATTGGTAAAGTATTTAGAAATGAAGGTATAGATAATTGACATAATCCTGAATTTACTTCGTGTGAATTTTATTGGGCATATGCT	1489	1489	337	Thr	Stop	Thr337Stop	0.00067395
KRS10TGG	TATGAAATTGGTAAAGTATTTAGAAATGAAGGTATAGATAATTGGCATAATCCTGAATTTACTTCGTGTGAATTTTATTGGGCATATGCT	1444	1444	337	Thr	Trp	Thr337Trp	0.000653582
KRS10CGT	TATGAAATTGGTAAAGTATTTAGAAATGAAGGTATAGATAATCGTCATAATCCTGAATTTACTTCGTGTGAATTTTATTGGGCATATGCT	453	453	337	Thr	Arg	Thr337Arg	0.000205037
KRS10CGC	TATGAAATTGGTAAAGTATTTAGAAATGAAGGTATAGATAATCGCCATAATCCTGAATTTACTTCGTGTGAATTTTATTGGGCATATGCT	224	224	337	Thr	Arg	Thr337Arg	0.000101387
KRS10CGA	TATGAAATTGGTAAAGTATTTAGAAATGAAGGTATAGATAATCGACATAATCCTGAATTTACTTCGTGTGAATTTTATTGGGCATATGCT	272	272	337	Thr	Arg	Thr337Arg	0.000123112
KRS10CGG	TATGAAATTGGTAAAGTATTTAGAAATGAAGGTATAGATAATCGGCATAATCCTGAATTTACTTCGTGTGAATTTTATTGGGCATATGCT	198	198	337	Thr	Arg	Thr337Arg	8.96186e-05
KRS10AGT	TATGAAATTGGTAAAGTATTTAGAAATGAAGGTATAGATAATAGTCATAATCCTGAATTTACTTCGTGTGAATTTTATTGGGCATATGCT	830	830	337	Thr	Ser	Thr337Ser	0.000375674
KRS10AGC	TATGAAATTGGTAAAGTATTTAGAAATGAAGGTATAGATAATAGCCATAATCCTGAATTTACTTCGTGTGAATTTTATTGGGCATATGCT	528	528	337	Thr	Ser	Thr337Ser	0.000238983
KRS10AGA	TATGAAATTGGTAAAGTATTTAGAAATGAAGGTATAGATAATAGACATAATCCTGAATTTACTTCGTGTGAATTTTATTGGGCATATGCT	867	867	337	Thr	Arg	Thr337Arg	0.000392421
KRS10AGG	TATGAAATTGGTAAAGTATTTAGAAATGAAGGTATAGATAATAGGCATAATCCTGAATTTACTTCGTGTGAATTTTATTGGGCATATGCT	337	337	337	Thr	Arg	Thr337Arg	0.000152533
KRS10GGT	TATGAAATTGGTAAAGTATTTAGAAATGAAGGTATAGATAATGGTCATAATCCTGAATTTACTTCGTGTGAATTTTATTGGGCATATGCT	1368	1368	337	Thr	Gly	Thr337Gly	0.000619183
KRS10GGC	TATGAAATTGGTAAAGTATTTAGAAATGAAGGTATAGATAATGGCCATAATCCTGAATTTACTTCGTGTGAATTTTATTGGGCATATGCT	332	332	337	Thr	Gly	Thr337Gly	0.00015027
KRS10GGA	TATGAAATTGGTAAAGTATTTAGAAATGAAGGTATAGATAATGGACATAATCCTGAATTTACTTCGTGTGAATTTTATTGGGCATATGCT	617	617	337	Thr	Gly	Thr337Gly	0.000279266
KRS10GGG	TATGAAATTGGTAAAGTATTTAGAAATGAAGGTATAGATAATGGGCATAATCCTGAATTTACTTCGTGTGAATTTTATTGGGCATATGCT	443	443	337	Thr	Gly	Thr337Gly	0.00020051
KRS11TTT	TATGAAATTGGTAAAGTATTTAGAAATGAAGGTATAGATAATACATTTAATCCTGAATTTACTTCGTGTGAATTTTATTGGGCATATGCT	2492	2492	338	His	Phe	His338Phe	0.00112793
KRS11TTC	TATGAAATTGGTAAAGTATTTAGAAATGAAGGTATAGATAATACATTCAATCCTGAATTTACTTCGTGTGAATTTTATTGGGCATATGCT	351	351	338	His	Phe	His338Phe	0.000158869
KRS11TTA	TATGAAATTGGTAAAGTATTTAGAAATGAAGGTATAGATAATACATTAAATCCTGAATTTACTTCGTGTGAATTTTATTGGGCATATGCT	2999	2999	338	His	Leu	His338Leu	0.00135741
KRS11TTG	TATGAAATTGGTAAAGTATTTAGAAATGAAGGTATAGATAATACATTGAATCCTGAATTTACTTCGTGTGAATTTTATTGGGCATATGCT	807	807	338	His	Leu	His338Leu	0.000365264
KRS11CTT	TATGAAATTGGTAAAGTATTTAGAAATGAAGGTATAGATAATACACTTAATCCTGAATTTACTTCGTGTGAATTTTATTGGGCATATGCT	328	328	338	His	Leu	His338Leu	0.000148459
KRS11CTC	TATGAAATTGGTAAAGTATTTAGAAATGAAGGTATAGATAATACACTCAATCCTGAATTTACTTCGTGTGAATTTTATTGGGCATATGCT	159	159	338	His	Leu	His338Leu	7.19665e-05
KRS11CTA	TATGAAATTGGTAAAGTATTTAGAAATGAAGGTATAGATAATACACTAAATCCTGAATTTACTTCGTGTGAATTTTATTGGGCATATGCT	282	282	338	His	Leu	His338Leu	0.000127639
KRS11CTG	TATGAAATTGGTAAAGTATTTAGAAATGAAGGTATAGATAATACACTGAATCCTGAATTTACTTCGTGTGAATTTTATTGGGCATATGCT	528	528	338	His	Leu	His338Leu	0.000238983
KRS11ATT	TATGAAATTGGTAAAGTATTTAGAAATGAAGGTATAGATAATACAATTAATCCTGAATTTACTTCGTGTGAATTTTATTGGGCATATGCT	615	615	338	His	Ile	His338Ile	0.000278361
KRS11ATC	TATGAAATTGGTAAAGTATTTAGAAATGAAGGTATAGATAATACAATCAATCCTGAATTTACTTCGTGTGAATTTTATTGGGCATATGCT	304	304	338	His	Ile	His338Ile	0.000137596
KRS11ATA	TATGAAATTGGTAAAGTATTTAGAAATGAAGGTATAGATAATACAATAAATCCTGAATTTACTTCGTGTGAATTTTATTGGGCATATGCT	2511	2511	338	His	Ile	His338Ile	0.00113653
KRS11ATG	TATGAAATTGGTAAAGTATTTAGAAATGAAGGTATAGATAATACAATGAATCCTGAATTTACTTCGTGTGAATTTTATTGGGCATATGCT	291	291	338	His	Met	His338Met	0.000131712
KRS11GTT	TATGAAATTGGTAAAGTATTTAGAAATGAAGGTATAGATAATACAGTTAATCCTGAATTTACTTCGTGTGAATTTTATTGGGCATATGCT	396	396	338	His	Val	His338Val	0.000179237
KRS11GTC	TATGAAATTGGTAAAGTATTTAGAAATGAAGGTATAGATAATACAGTCAATCCTGAATTTACTTCGTGTGAATTTTATTGGGCATATGCT	7434	7434	338	His	Val	His338Val	0.00336477
KRS11GTA	TATGAAATTGGTAAAGTATTTAGAAATGAAGGTATAGATAATACAGTAAATCCTGAATTTACTTCGTGTGAATTTTATTGGGCATATGCT	738	738	338	His	Val	His338Val	0.000334033
KRS11GTG	TATGAAATTGGTAAAGTATTTAGAAATGAAGGTATAGATAATACAGTGAATCCTGAATTTACTTCGTGTGAATTTTATTGGGCATATGCT	227	227	338	His	Val	His338Val	0.000102745
KRS11TCT	TATGAAATTGGTAAAGTATTTAGAAATGAAGGTATAGATAATACATCTAATCCTGAATTTACTTCGTGTGAATTTTATTGGGCATATGCT	362	362	338	His	Ser	His338Ser	0.000163848
KRS11TCC	TATGAAATTGGTAAAGTATTTAGAAATGAAGGTATAGATAATACATCCAATCCTGAATTTACTTCGTGTGAATTTTATTGGGCATATGCT	407	407	338	His	Ser	His338Ser	0.000184216
KRS11TCA	TATGAAATTGGTAAAGTATTTAGAAATGAAGGTATAGATAATACATCAAATCCTGAATTTACTTCGTGTGAATTTTATTGGGCATATGCT	622	622	338	His	Ser	His338Ser	0.000281529
KRS11TCG	TATGAAATTGGTAAAGTATTTAGAAATGAAGGTATAGATAATACATCGAATCCTGAATTTACTTCGTGTGAATTTTATTGGGCATATGCT	57	57	338	His	Ser	His338Ser	2.57993e-05
KRS11CCT	TATGAAATTGGTAAAGTATTTAGAAATGAAGGTATAGATAATACACCTAATCCTGAATTTACTTCGTGTGAATTTTATTGGGCATATGCT	450	450	338	His	Pro	His338Pro	0.000203679
KRS11CCC	TATGAAATTGGTAAAGTATTTAGAAATGAAGGTATAGATAATACACCCAATCCTGAATTTACTTCGTGTGAATTTTATTGGGCATATGCT	23	23	338	His	Pro	His338Pro	1.04102e-05
KRS11CCA	TATGAAATTGGTAAAGTATTTAGAAATGAAGGTATAGATAATACACCAAATCCTGAATTTACTTCGTGTGAATTTTATTGGGCATATGCT	203	203	338	His	Pro	His338Pro	9.18817e-05
KRS11CCG	TATGAAATTGGTAAAGTATTTAGAAATGAAGGTATAGATAATACACCGAATCCTGAATTTACTTCGTGTGAATTTTATTGGGCATATGCT	15	15	338	His	Pro	His338Pro	6.78929e-06
KRS11ACT	TATGAAATTGGTAAAGTATTTAGAAATGAAGGTATAGATAATACAACTAATCCTGAATTTACTTCGTGTGAATTTTATTGGGCATATGCT	917	917	338	His	Thr	His338Thr	0.000415052
KRS11ACC	TATGAAATTGGTAAAGTATTTAGAAATGAAGGTATAGATAATACAACCAATCCTGAATTTACTTCGTGTGAATTTTATTGGGCATATGCT	106	106	338	His	Thr	His338Thr	4.79777e-05
KRS11ACA	TATGAAATTGGTAAAGTATTTAGAAATGAAGGTATAGATAATACAACAAATCCTGAATTTACTTCGTGTGAATTTTATTGGGCATATGCT	1904	1904	338	His	Thr	His338Thr	0.000861787
KRS11ACG	TATGAAATTGGTAAAGTATTTAGAAATGAAGGTATAGATAATACAACGAATCCTGAATTTACTTCGTGTGAATTTTATTGGGCATATGCT	40	40	338	His	Thr	His338Thr	1.81048e-05
KRS11GCT	TATGAAATTGGTAAAGTATTTAGAAATGAAGGTATAGATAATACAGCTAATCCTGAATTTACTTCGTGTGAATTTTATTGGGCATATGCT	86	86	338	His	Ala	His338Ala	3.89253e-05
KRS11GCC	TATGAAATTGGTAAAGTATTTAGAAATGAAGGTATAGATAATACAGCCAATCCTGAATTTACTTCGTGTGAATTTTATTGGGCATATGCT	93	93	338	His	Ala	His338Ala	4.20936e-05
KRS11GCA	TATGAAATTGGTAAAGTATTTAGAAATGAAGGTATAGATAATACAGCAAATCCTGAATTTACTTCGTGTGAATTTTATTGGGCATATGCT	155	155	338	His	Ala	His338Ala	7.0156e-05
KRS11GCG	TATGAAATTGGTAAAGTATTTAGAAATGAAGGTATAGATAATACAGCGAATCCTGAATTTACTTCGTGTGAATTTTATTGGGCATATGCT	27	27	338	His	Ala	His338Ala	1.22207e-05
KRS11TAT	TATGAAATTGGTAAAGTATTTAGAAATGAAGGTATAGATAATACATATAATCCTGAATTTACTTCGTGTGAATTTTATTGGGCATATGCT	446	446	338	His	Tyr	His338Tyr	0.000201868
KRS11TAC	TATGAAATTGGTAAAGTATTTAGAAATGAAGGTATAGATAATACATACAATCCTGAATTTACTTCGTGTGAATTTTATTGGGCATATGCT	188	188	338	His	Tyr	His338Tyr	8.50924e-05
KRS11TAA	TATGAAATTGGTAAAGTATTTAGAAATGAAGGTATAGATAATACATAAAATCCTGAATTTACTTCGTGTGAATTTTATTGGGCATATGCT	3579	3579	338	His	Stop	His338Stop	0.00161992
KRS11TAG	TATGAAATTGGTAAAGTATTTAGAAATGAAGGTATAGATAATACATAGAATCCTGAATTTACTTCGTGTGAATTTTATTGGGCATATGCT	1864	1864	338	His	Stop	His338Stop	0.000843682
KRS11CAT	TATGAAATTGGTAAAGTATTTAGAAATGAAGGTATAGATAATACACATAATCCTGAATTTACTTCGTGTGAATTTTATTGGGCATATGCT	53004	2409	338	His	His	His338His	0.00109036
KRS11CAC	TATGAAATTGGTAAAGTATTTAGAAATGAAGGTATAGATAATACACACAATCCTGAATTTACTTCGTGTGAATTTTATTGGGCATATGCT	194	194	338	His	His	His338His	8.78082e-05
KRS11CAA	TATGAAATTGGTAAAGTATTTAGAAATGAAGGTATAGATAATACACAAAATCCTGAATTTACTTCGTGTGAATTTTATTGGGCATATGCT	1753	1753	338	His	Gln	His338Gln	0.000793442
KRS11CAG	TATGAAATTGGTAAAGTATTTAGAAATGAAGGTATAGATAATACACAGAATCCTGAATTTACTTCGTGTGAATTTTATTGGGCATATGCT	67	67	338	His	Gln	His338Gln	3.03255e-05
KRS11AAT	TATGAAATTGGTAAAGTATTTAGAAATGAAGGTATAGATAATACAAATAATCCTGAATTTACTTCGTGTGAATTTTATTGGGCATATGCT	2263	2263	338	His	Asn	His338Asn	0.00102428
KRS11AAC	TATGAAATTGGTAAAGTATTTAGAAATGAAGGTATAGATAATACAAACAATCCTGAATTTACTTCGTGTGAATTTTATTGGGCATATGCT	2747	2747	338	His	Asn	His338Asn	0.00124335
KRS11AAA	TATGAAATTGGTAAAGTATTTAGAAATGAAGGTATAGATAATACAAAAAATCCTGAATTTACTTCGTGTGAATTTTATTGGGCATATGCT	32213	32213	338	His	Lys	His338Lys	0.0145802
KRS11AAG	TATGAAATTGGTAAAGTATTTAGAAATGAAGGTATAGATAATACAAAGAATCCTGAATTTACTTCGTGTGAATTTTATTGGGCATATGCT	278	278	338	His	Lys	His338Lys	0.000125828
KRS11GAT	TATGAAATTGGTAAAGTATTTAGAAATGAAGGTATAGATAATACAGATAATCCTGAATTTACTTCGTGTGAATTTTATTGGGCATATGCT	735	735	338	His	Asp	His338Asp	0.000332675
KRS11GAC	TATGAAATTGGTAAAGTATTTAGAAATGAAGGTATAGATAATACAGACAATCCTGAATTTACTTCGTGTGAATTTTATTGGGCATATGCT	462	462	338	His	Asp	His338Asp	0.00020911
KRS11GAA	TATGAAATTGGTAAAGTATTTAGAAATGAAGGTATAGATAATACAGAAAATCCTGAATTTACTTCGTGTGAATTTTATTGGGCATATGCT	11320	11320	338	His	Glu	His338Glu	0.00512365
KRS11GAG	TATGAAATTGGTAAAGTATTTAGAAATGAAGGTATAGATAATACAGAGAATCCTGAATTTACTTCGTGTGAATTTTATTGGGCATATGCT	144	144	338	His	Glu	His338Glu	6.51772e-05
KRS11TGT	TATGAAATTGGTAAAGTATTTAGAAATGAAGGTATAGATAATACATGTAATCCTGAATTTACTTCGTGTGAATTTTATTGGGCATATGCT	569	569	338	His	Cys	His338Cys	0.00025754
KRS11TGC	TATGAAATTGGTAAAGTATTTAGAAATGAAGGTATAGATAATACATGCAATCCTGAATTTACTTCGTGTGAATTTTATTGGGCATATGCT	947	947	338	His	Cys	His338Cys	0.000428631
KRS11TGA	TATGAAATTGGTAAAGTATTTAGAAATGAAGGTATAGATAATACATGAAATCCTGAATTTACTTCGTGTGAATTTTATTGGGCATATGCT	961	961	338	His	Stop	His338Stop	0.000434967
KRS11TGG	TATGAAATTGGTAAAGTATTTAGAAATGAAGGTATAGATAATACATGGAATCCTGAATTTACTTCGTGTGAATTTTATTGGGCATATGCT	366	366	338	His	Trp	His338Trp	0.000165659
KRS11CGT	TATGAAATTGGTAAAGTATTTAGAAATGAAGGTATAGATAATACACGTAATCCTGAATTTACTTCGTGTGAATTTTATTGGGCATATGCT	108	108	338	His	Arg	His338Arg	4.88829e-05
KRS11CGC	TATGAAATTGGTAAAGTATTTAGAAATGAAGGTATAGATAATACACGCAATCCTGAATTTACTTCGTGTGAATTTTATTGGGCATATGCT	16	16	338	His	Arg	His338Arg	7.24191e-06
KRS11CGA	TATGAAATTGGTAAAGTATTTAGAAATGAAGGTATAGATAATACACGAAATCCTGAATTTACTTCGTGTGAATTTTATTGGGCATATGCT	32	32	338	His	Arg	His338Arg	1.44838e-05
KRS11CGG	TATGAAATTGGTAAAGTATTTAGAAATGAAGGTATAGATAATACACGGAATCCTGAATTTACTTCGTGTGAATTTTATTGGGCATATGCT	210	210	338	His	Arg	His338Arg	9.50501e-05
KRS11AGT	TATGAAATTGGTAAAGTATTTAGAAATGAAGGTATAGATAATACAAGTAATCCTGAATTTACTTCGTGTGAATTTTATTGGGCATATGCT	102	102	338	His	Ser	His338Ser	4.61672e-05
KRS11AGC	TATGAAATTGGTAAAGTATTTAGAAATGAAGGTATAGATAATACAAGCAATCCTGAATTTACTTCGTGTGAATTTTATTGGGCATATGCT	91	91	338	His	Ser	His338Ser	4.11884e-05
KRS11AGA	TATGAAATTGGTAAAGTATTTAGAAATGAAGGTATAGATAATACAAGAAATCCTGAATTTACTTCGTGTGAATTTTATTGGGCATATGCT	2110	2110	338	His	Arg	His338Arg	0.000955027
KRS11AGG	TATGAAATTGGTAAAGTATTTAGAAATGAAGGTATAGATAATACAAGGAATCCTGAATTTACTTCGTGTGAATTTTATTGGGCATATGCT	83	83	338	His	Arg	His338Arg	3.75674e-05
KRS11GGT	TATGAAATTGGTAAAGTATTTAGAAATGAAGGTATAGATAATACAGGTAATCCTGAATTTACTTCGTGTGAATTTTATTGGGCATATGCT	202	202	338	His	Gly	His338Gly	9.14291e-05
KRS11GGC	TATGAAATTGGTAAAGTATTTAGAAATGAAGGTATAGATAATACAGGCAATCCTGAATTTACTTCGTGTGAATTTTATTGGGCATATGCT	96	96	338	His	Gly	His338Gly	4.34515e-05
KRS11GGA	TATGAAATTGGTAAAGTATTTAGAAATGAAGGTATAGATAATACAGGAAATCCTGAATTTACTTCGTGTGAATTTTATTGGGCATATGCT	179	179	338	His	Gly	His338Gly	8.10189e-05
KRS11GGG	TATGAAATTGGTAAAGTATTTAGAAATGAAGGTATAGATAATACAGGGAATCCTGAATTTACTTCGTGTGAATTTTATTGGGCATATGCT	74	74	338	His	Gly	His338Gly	3.34938e-05
KRS12TTT	TATGAAATTGGTAAAGTATTTAGAAATGAAGGTATAGATAATACACATTTTCCTGAATTTACTTCGTGTGAATTTTATTGGGCATATGCT	3244	3244	339	Asn	Phe	Asn339Phe	0.0014683
KRS12TTC	TATGAAATTGGTAAAGTATTTAGAAATGAAGGTATAGATAATACACATTTCCCTGAATTTACTTCGTGTGAATTTTATTGGGCATATGCT	1642	1642	339	Asn	Phe	Asn339Phe	0.000743201
KRS12TTA	TATGAAATTGGTAAAGTATTTAGAAATGAAGGTATAGATAATACACATTTACCTGAATTTACTTCGTGTGAATTTTATTGGGCATATGCT	3030	3030	339	Asn	Leu	Asn339Leu	0.00137144
KRS12TTG	TATGAAATTGGTAAAGTATTTAGAAATGAAGGTATAGATAATACACATTTGCCTGAATTTACTTCGTGTGAATTTTATTGGGCATATGCT	708	708	339	Asn	Leu	Asn339Leu	0.000320455
KRS12CTT	TATGAAATTGGTAAAGTATTTAGAAATGAAGGTATAGATAATACACATCTTCCTGAATTTACTTCGTGTGAATTTTATTGGGCATATGCT	968	968	339	Asn	Leu	Asn339Leu	0.000438136
KRS12CTC	TATGAAATTGGTAAAGTATTTAGAAATGAAGGTATAGATAATACACATCTCCCTGAATTTACTTCGTGTGAATTTTATTGGGCATATGCT	363	363	339	Asn	Leu	Asn339Leu	0.000164301
KRS12CTA	TATGAAATTGGTAAAGTATTTAGAAATGAAGGTATAGATAATACACATCTACCTGAATTTACTTCGTGTGAATTTTATTGGGCATATGCT	829	829	339	Asn	Leu	Asn339Leu	0.000375221
KRS12CTG	TATGAAATTGGTAAAGTATTTAGAAATGAAGGTATAGATAATACACATCTGCCTGAATTTACTTCGTGTGAATTTTATTGGGCATATGCT	421	421	339	Asn	Leu	Asn339Leu	0.000190553
KRS12ATT	TATGAAATTGGTAAAGTATTTAGAAATGAAGGTATAGATAATACACATATTCCTGAATTTACTTCGTGTGAATTTTATTGGGCATATGCT	1287	1287	339	Asn	Ile	Asn339Ile	0.000582521
KRS12ATC	TATGAAATTGGTAAAGTATTTAGAAATGAAGGTATAGATAATACACATATCCCTGAATTTACTTCGTGTGAATTTTATTGGGCATATGCT	505	505	339	Asn	Ile	Asn339Ile	0.000228573
KRS12ATA	TATGAAATTGGTAAAGTATTTAGAAATGAAGGTATAGATAATACACATATACCTGAATTTACTTCGTGTGAATTTTATTGGGCATATGCT	3264	3264	339	Asn	Ile	Asn339Ile	0.00147735
KRS12ATG	TATGAAATTGGTAAAGTATTTAGAAATGAAGGTATAGATAATACACATATGCCTGAATTTACTTCGTGTGAATTTTATTGGGCATATGCT	597	597	339	Asn	Met	Asn339Met	0.000270214
KRS12GTT	TATGAAATTGGTAAAGTATTTAGAAATGAAGGTATAGATAATACACATGTTCCTGAATTTACTTCGTGTGAATTTTATTGGGCATATGCT	1443	1443	339	Asn	Val	Asn339Val	0.00065313
KRS12GTC	TATGAAATTGGTAAAGTATTTAGAAATGAAGGTATAGATAATACACATGTCCCTGAATTTACTTCGTGTGAATTTTATTGGGCATATGCT	355	355	339	Asn	Val	Asn339Val	0.00016068
KRS12GTA	TATGAAATTGGTAAAGTATTTAGAAATGAAGGTATAGATAATACACATGTACCTGAATTTACTTCGTGTGAATTTTATTGGGCATATGCT	1628	1628	339	Asn	Val	Asn339Val	0.000736864
KRS12GTG	TATGAAATTGGTAAAGTATTTAGAAATGAAGGTATAGATAATACACATGTGCCTGAATTTACTTCGTGTGAATTTTATTGGGCATATGCT	375	375	339	Asn	Val	Asn339Val	0.000169732
KRS12TCT	TATGAAATTGGTAAAGTATTTAGAAATGAAGGTATAGATAATACACATTCTCCTGAATTTACTTCGTGTGAATTTTATTGGGCATATGCT	653	653	339	Asn	Ser	Asn339Ser	0.00029556
KRS12TCC	TATGAAATTGGTAAAGTATTTAGAAATGAAGGTATAGATAATACACATTCCCCTGAATTTACTTCGTGTGAATTTTATTGGGCATATGCT	313	313	339	Asn	Ser	Asn339Ser	0.00014167
KRS12TCA	TATGAAATTGGTAAAGTATTTAGAAATGAAGGTATAGATAATACACATTCACCTGAATTTACTTCGTGTGAATTTTATTGGGCATATGCT	891	891	339	Asn	Ser	Asn339Ser	0.000403284
KRS12TCG	TATGAAATTGGTAAAGTATTTAGAAATGAAGGTATAGATAATACACATTCGCCTGAATTTACTTCGTGTGAATTTTATTGGGCATATGCT	380	380	339	Asn	Ser	Asn339Ser	0.000171995
KRS12CCT	TATGAAATTGGTAAAGTATTTAGAAATGAAGGTATAGATAATACACATCCTCCTGAATTTACTTCGTGTGAATTTTATTGGGCATATGCT	207	207	339	Asn	Pro	Asn339Pro	9.36922e-05
KRS12CCC	TATGAAATTGGTAAAGTATTTAGAAATGAAGGTATAGATAATACACATCCCCCTGAATTTACTTCGTGTGAATTTTATTGGGCATATGCT	104	104	339	Asn	Pro	Asn339Pro	4.70724e-05
KRS12CCA	TATGAAATTGGTAAAGTATTTAGAAATGAAGGTATAGATAATACACATCCACCTGAATTTACTTCGTGTGAATTTTATTGGGCATATGCT	164	164	339	Asn	Pro	Asn339Pro	7.42296e-05
KRS12CCG	TATGAAATTGGTAAAGTATTTAGAAATGAAGGTATAGATAATACACATCCGCCTGAATTTACTTCGTGTGAATTTTATTGGGCATATGCT	53	53	339	Asn	Pro	Asn339Pro	2.39888e-05
KRS12ACT	TATGAAATTGGTAAAGTATTTAGAAATGAAGGTATAGATAATACACATACTCCTGAATTTACTTCGTGTGAATTTTATTGGGCATATGCT	898	898	339	Asn	Thr	Asn339Thr	0.000406452
KRS12ACC	TATGAAATTGGTAAAGTATTTAGAAATGAAGGTATAGATAATACACATACCCCTGAATTTACTTCGTGTGAATTTTATTGGGCATATGCT	168	168	339	Asn	Thr	Asn339Thr	7.60401e-05
KRS12ACA	TATGAAATTGGTAAAGTATTTAGAAATGAAGGTATAGATAATACACATACACCTGAATTTACTTCGTGTGAATTTTATTGGGCATATGCT	2490	2490	339	Asn	Thr	Asn339Thr	0.00112702
KRS12ACG	TATGAAATTGGTAAAGTATTTAGAAATGAAGGTATAGATAATACACATACGCCTGAATTTACTTCGTGTGAATTTTATTGGGCATATGCT	272	272	339	Asn	Thr	Asn339Thr	0.000123112
KRS12GCT	TATGAAATTGGTAAAGTATTTAGAAATGAAGGTATAGATAATACACATGCTCCTGAATTTACTTCGTGTGAATTTTATTGGGCATATGCT	247	247	339	Asn	Ala	Asn339Ala	0.000111797
KRS12GCC	TATGAAATTGGTAAAGTATTTAGAAATGAAGGTATAGATAATACACATGCCCCTGAATTTACTTCGTGTGAATTTTATTGGGCATATGCT	100	100	339	Asn	Ala	Asn339Ala	4.52619e-05
KRS12GCA	TATGAAATTGGTAAAGTATTTAGAAATGAAGGTATAGATAATACACATGCACCTGAATTTACTTCGTGTGAATTTTATTGGGCATATGCT	216	216	339	Asn	Ala	Asn339Ala	9.77658e-05
KRS12GCG	TATGAAATTGGTAAAGTATTTAGAAATGAAGGTATAGATAATACACATGCGCCTGAATTTACTTCGTGTGAATTTTATTGGGCATATGCT	60	60	339	Asn	Ala	Asn339Ala	2.71572e-05
KRS12TAT	TATGAAATTGGTAAAGTATTTAGAAATGAAGGTATAGATAATACACATTATCCTGAATTTACTTCGTGTGAATTTTATTGGGCATATGCT	1078	1078	339	Asn	Tyr	Asn339Tyr	0.000487924
KRS12TAC	TATGAAATTGGTAAAGTATTTAGAAATGAAGGTATAGATAATACACATTACCCTGAATTTACTTCGTGTGAATTTTATTGGGCATATGCT	470	470	339	Asn	Tyr	Asn339Tyr	0.000212731
KRS12TAA	TATGAAATTGGTAAAGTATTTAGAAATGAAGGTATAGATAATACACATTAACCTGAATTTACTTCGTGTGAATTTTATTGGGCATATGCT	9042	9042	339	Asn	Stop	Asn339Stop	0.00409258
KRS12TAG	TATGAAATTGGTAAAGTATTTAGAAATGAAGGTATAGATAATACACATTAGCCTGAATTTACTTCGTGTGAATTTTATTGGGCATATGCT	281	281	339	Asn	Stop	Asn339Stop	0.000127186
KRS12CAT	TATGAAATTGGTAAAGTATTTAGAAATGAAGGTATAGATAATACACATCATCCTGAATTTACTTCGTGTGAATTTTATTGGGCATATGCT	1558	1558	339	Asn	His	Asn339His	0.000705181
KRS12CAC	TATGAAATTGGTAAAGTATTTAGAAATGAAGGTATAGATAATACACATCACCCTGAATTTACTTCGTGTGAATTTTATTGGGCATATGCT	170	170	339	Asn	His	Asn339His	7.69453e-05
KRS12CAA	TATGAAATTGGTAAAGTATTTAGAAATGAAGGTATAGATAATACACATCAACCTGAATTTACTTCGTGTGAATTTTATTGGGCATATGCT	1178	1178	339	Asn	Gln	Asn339Gln	0.000533186
KRS12CAG	TATGAAATTGGTAAAGTATTTAGAAATGAAGGTATAGATAATACACATCAGCCTGAATTTACTTCGTGTGAATTTTATTGGGCATATGCT	94	94	339	Asn	Gln	Asn339Gln	4.25462e-05
KRS12AAT	TATGAAATTGGTAAAGTATTTAGAAATGAAGGTATAGATAATACACATAATCCTGAATTTACTTCGTGTGAATTTTATTGGGCATATGCT	53004	2409	339	Asn	Asn	Asn339Asn	0.00109036
KRS12AAC	TATGAAATTGGTAAAGTATTTAGAAATGAAGGTATAGATAATACACATAACCCTGAATTTACTTCGTGTGAATTTTATTGGGCATATGCT	891	891	339	Asn	Asn	Asn339Asn	0.000403284
KRS12AAA	TATGAAATTGGTAAAGTATTTAGAAATGAAGGTATAGATAATACACATAAACCTGAATTTACTTCGTGTGAATTTTATTGGGCATATGCT	27358	27358	339	Asn	Lys	Asn339Lys	0.0123828
KRS12AAG	TATGAAATTGGTAAAGTATTTAGAAATGAAGGTATAGATAATACACATAAGCCTGAATTTACTTCGTGTGAATTTTATTGGGCATATGCT	745	745	339	Asn	Lys	Asn339Lys	0.000337201
KRS12GAT	TATGAAATTGGTAAAGTATTTAGAAATGAAGGTATAGATAATACACATGATCCTGAATTTACTTCGTGTGAATTTTATTGGGCATATGCT	981	981	339	Asn	Asp	Asn339Asp	0.00044402
KRS12GAC	TATGAAATTGGTAAAGTATTTAGAAATGAAGGTATAGATAATACACATGACCCTGAATTTACTTCGTGTGAATTTTATTGGGCATATGCT	79	79	339	Asn	Asp	Asn339Asp	3.57569e-05
KRS12GAA	TATGAAATTGGTAAAGTATTTAGAAATGAAGGTATAGATAATACACATGAACCTGAATTTACTTCGTGTGAATTTTATTGGGCATATGCT	2555	2555	339	Asn	Glu	Asn339Glu	0.00115644
KRS12GAG	TATGAAATTGGTAAAGTATTTAGAAATGAAGGTATAGATAATACACATGAGCCTGAATTTACTTCGTGTGAATTTTATTGGGCATATGCT	1099	1099	339	Asn	Glu	Asn339Glu	0.000497429
KRS12TGT	TATGAAATTGGTAAAGTATTTAGAAATGAAGGTATAGATAATACACATTGTCCTGAATTTACTTCGTGTGAATTTTATTGGGCATATGCT	477	477	339	Asn	Cys	Asn339Cys	0.000215899
KRS12TGC	TATGAAATTGGTAAAGTATTTAGAAATGAAGGTATAGATAATACACATTGCCCTGAATTTACTTCGTGTGAATTTTATTGGGCATATGCT	169	169	339	Asn	Cys	Asn339Cys	7.64927e-05
KRS12TGA	TATGAAATTGGTAAAGTATTTAGAAATGAAGGTATAGATAATACACATTGACCTGAATTTACTTCGTGTGAATTTTATTGGGCATATGCT	274	274	339	Asn	Stop	Asn339Stop	0.000124018
KRS12TGG	TATGAAATTGGTAAAGTATTTAGAAATGAAGGTATAGATAATACACATTGGCCTGAATTTACTTCGTGTGAATTTTATTGGGCATATGCT	66	66	339	Asn	Trp	Asn339Trp	2.98729e-05
KRS12CGT	TATGAAATTGGTAAAGTATTTAGAAATGAAGGTATAGATAATACACATCGTCCTGAATTTACTTCGTGTGAATTTTATTGGGCATATGCT	98	98	339	Asn	Arg	Asn339Arg	4.43567e-05
KRS12CGC	TATGAAATTGGTAAAGTATTTAGAAATGAAGGTATAGATAATACACATCGCCCTGAATTTACTTCGTGTGAATTTTATTGGGCATATGCT	41	41	339	Asn	Arg	Asn339Arg	1.85574e-05
KRS12CGA	TATGAAATTGGTAAAGTATTTAGAAATGAAGGTATAGATAATACACATCGACCTGAATTTACTTCGTGTGAATTTTATTGGGCATATGCT	57	57	339	Asn	Arg	Asn339Arg	2.57993e-05
KRS12CGG	TATGAAATTGGTAAAGTATTTAGAAATGAAGGTATAGATAATACACATCGGCCTGAATTTACTTCGTGTGAATTTTATTGGGCATATGCT	22	22	339	Asn	Arg	Asn339Arg	9.95763e-06
KRS12AGT	TATGAAATTGGTAAAGTATTTAGAAATGAAGGTATAGATAATACACATAGTCCTGAATTTACTTCGTGTGAATTTTATTGGGCATATGCT	310	310	339	Asn	Ser	Asn339Ser	0.000140312
KRS12AGC	TATGAAATTGGTAAAGTATTTAGAAATGAAGGTATAGATAATACACATAGCCCTGAATTTACTTCGTGTGAATTTTATTGGGCATATGCT	90	90	339	Asn	Ser	Asn339Ser	4.07357e-05
KRS12AGA	TATGAAATTGGTAAAGTATTTAGAAATGAAGGTATAGATAATACACATAGACCTGAATTTACTTCGTGTGAATTTTATTGGGCATATGCT	421	421	339	Asn	Arg	Asn339Arg	0.000190553
KRS12AGG	TATGAAATTGGTAAAGTATTTAGAAATGAAGGTATAGATAATACACATAGGCCTGAATTTACTTCGTGTGAATTTTATTGGGCATATGCT	54	54	339	Asn	Arg	Asn339Arg	2.44414e-05
KRS12GGT	TATGAAATTGGTAAAGTATTTAGAAATGAAGGTATAGATAATACACATGGTCCTGAATTTACTTCGTGTGAATTTTATTGGGCATATGCT	17567	17567	339	Asn	Gly	Asn339Gly	0.00795116
KRS12GGC	TATGAAATTGGTAAAGTATTTAGAAATGAAGGTATAGATAATACACATGGCCCTGAATTTACTTCGTGTGAATTTTATTGGGCATATGCT	174	174	339	Asn	Gly	Asn339Gly	7.87558e-05
KRS12GGA	TATGAAATTGGTAAAGTATTTAGAAATGAAGGTATAGATAATACACATGGACCTGAATTTACTTCGTGTGAATTTTATTGGGCATATGCT	174	174	339	Asn	Gly	Asn339Gly	7.87558e-05
KRS12GGG	TATGAAATTGGTAAAGTATTTAGAAATGAAGGTATAGATAATACACATGGGCCTGAATTTACTTCGTGTGAATTTTATTGGGCATATGCT	63	63	339	Asn	Gly	Asn339Gly	2.8515e-05
KRS13TTT	TATGAAATTGGTAAAGTATTTAGAAATGAAGGTATAGATAATACACATAATTTTGAATTTACTTCGTGTGAATTTTATTGGGCATATGCT	2355	2355	340	Pro	Phe	Pro340Phe	0.00106592
KRS13TTC	TATGAAATTGGTAAAGTATTTAGAAATGAAGGTATAGATAATACACATAATTTCGAATTTACTTCGTGTGAATTTTATTGGGCATATGCT	536	536	340	Pro	Phe	Pro340Phe	0.000242604
KRS13TTA	TATGAAATTGGTAAAGTATTTAGAAATGAAGGTATAGATAATACACATAATTTAGAATTTACTTCGTGTGAATTTTATTGGGCATATGCT	2140	2140	340	Pro	Leu	Pro340Leu	0.000968605
KRS13TTG	TATGAAATTGGTAAAGTATTTAGAAATGAAGGTATAGATAATACACATAATTTGGAATTTACTTCGTGTGAATTTTATTGGGCATATGCT	1654	1654	340	Pro	Leu	Pro340Leu	0.000748632
KRS13CTT	TATGAAATTGGTAAAGTATTTAGAAATGAAGGTATAGATAATACACATAATCTTGAATTTACTTCGTGTGAATTTTATTGGGCATATGCT	1030	1030	340	Pro	Leu	Pro340Leu	0.000466198
KRS13CTC	TATGAAATTGGTAAAGTATTTAGAAATGAAGGTATAGATAATACACATAATCTCGAATTTACTTCGTGTGAATTTTATTGGGCATATGCT	196	196	340	Pro	Leu	Pro340Leu	8.87134e-05
KRS13CTA	TATGAAATTGGTAAAGTATTTAGAAATGAAGGTATAGATAATACACATAATCTAGAATTTACTTCGTGTGAATTTTATTGGGCATATGCT	2214	2214	340	Pro	Leu	Pro340Leu	0.0010021
KRS13CTG	TATGAAATTGGTAAAGTATTTAGAAATGAAGGTATAGATAATACACATAATCTGGAATTTACTTCGTGTGAATTTTATTGGGCATATGCT	506	506	340	Pro	Leu	Pro340Leu	0.000229025
KRS13ATT	TATGAAATTGGTAAAGTATTTAGAAATGAAGGTATAGATAATACACATAATATTGAATTTACTTCGTGTGAATTTTATTGGGCATATGCT	1962	1962	340	Pro	Ile	Pro340Ile	0.000888039
KRS13ATC	TATGAAATTGGTAAAGTATTTAGAAATGAAGGTATAGATAATACACATAATATCGAATTTACTTCGTGTGAATTTTATTGGGCATATGCT	434	434	340	Pro	Ile	Pro340Ile	0.000196437
KRS13ATA	TATGAAATTGGTAAAGTATTTAGAAATGAAGGTATAGATAATACACATAATATAGAATTTACTTCGTGTGAATTTTATTGGGCATATGCT	2117	2117	340	Pro	Ile	Pro340Ile	0.000958195
KRS13ATG	TATGAAATTGGTAAAGTATTTAGAAATGAAGGTATAGATAATACACATAATATGGAATTTACTTCGTGTGAATTTTATTGGGCATATGCT	1005	1005	340	Pro	Met	Pro340Met	0.000454882
KRS13GTT	TATGAAATTGGTAAAGTATTTAGAAATGAAGGTATAGATAATACACATAATGTTGAATTTACTTCGTGTGAATTTTATTGGGCATATGCT	1168	1168	340	Pro	Val	Pro340Val	0.000528659
KRS13GTC	TATGAAATTGGTAAAGTATTTAGAAATGAAGGTATAGATAATACACATAATGTCGAATTTACTTCGTGTGAATTTTATTGGGCATATGCT	157	157	340	Pro	Val	Pro340Val	7.10612e-05
KRS13GTA	TATGAAATTGGTAAAGTATTTAGAAATGAAGGTATAGATAATACACATAATGTAGAATTTACTTCGTGTGAATTTTATTGGGCATATGCT	777	777	340	Pro	Val	Pro340Val	0.000351685
KRS13GTG	TATGAAATTGGTAAAGTATTTAGAAATGAAGGTATAGATAATACACATAATGTGGAATTTACTTCGTGTGAATTTTATTGGGCATATGCT	784	784	340	Pro	Val	Pro340Val	0.000354854
KRS13TCT	TATGAAATTGGTAAAGTATTTAGAAATGAAGGTATAGATAATACACATAATTCTGAATTTACTTCGTGTGAATTTTATTGGGCATATGCT	1508	1508	340	Pro	Ser	Pro340Ser	0.00068255
KRS13TCC	TATGAAATTGGTAAAGTATTTAGAAATGAAGGTATAGATAATACACATAATTCCGAATTTACTTCGTGTGAATTTTATTGGGCATATGCT	202	202	340	Pro	Ser	Pro340Ser	9.14291e-05
KRS13TCA	TATGAAATTGGTAAAGTATTTAGAAATGAAGGTATAGATAATACACATAATTCAGAATTTACTTCGTGTGAATTTTATTGGGCATATGCT	3465	3465	340	Pro	Ser	Pro340Ser	0.00156833
KRS13TCG	TATGAAATTGGTAAAGTATTTAGAAATGAAGGTATAGATAATACACATAATTCGGAATTTACTTCGTGTGAATTTTATTGGGCATATGCT	189	189	340	Pro	Ser	Pro340Ser	8.55451e-05
KRS13CCT	TATGAAATTGGTAAAGTATTTAGAAATGAAGGTATAGATAATACACATAATCCTGAATTTACTTCGTGTGAATTTTATTGGGCATATGCT	53004	2409	340	Pro	Pro	Pro340Pro	0.00109036
KRS13CCC	TATGAAATTGGTAAAGTATTTAGAAATGAAGGTATAGATAATACACATAATCCCGAATTTACTTCGTGTGAATTTTATTGGGCATATGCT	190	190	340	Pro	Pro	Pro340Pro	8.59977e-05
KRS13CCA	TATGAAATTGGTAAAGTATTTAGAAATGAAGGTATAGATAATACACATAATCCAGAATTTACTTCGTGTGAATTTTATTGGGCATATGCT	758	758	340	Pro	Pro	Pro340Pro	0.000343085
KRS13CCG	TATGAAATTGGTAAAGTATTTAGAAATGAAGGTATAGATAATACACATAATCCGGAATTTACTTCGTGTGAATTTTATTGGGCATATGCT	104	104	340	Pro	Pro	Pro340Pro	4.70724e-05
KRS13ACT	TATGAAATTGGTAAAGTATTTAGAAATGAAGGTATAGATAATACACATAATACTGAATTTACTTCGTGTGAATTTTATTGGGCATATGCT	596	596	340	Pro	Thr	Pro340Thr	0.000269761
KRS13ACC	TATGAAATTGGTAAAGTATTTAGAAATGAAGGTATAGATAATACACATAATACCGAATTTACTTCGTGTGAATTTTATTGGGCATATGCT	169	169	340	Pro	Thr	Pro340Thr	7.64927e-05
KRS13ACA	TATGAAATTGGTAAAGTATTTAGAAATGAAGGTATAGATAATACACATAATACAGAATTTACTTCGTGTGAATTTTATTGGGCATATGCT	2256	2256	340	Pro	Thr	Pro340Thr	0.00102111
KRS13ACG	TATGAAATTGGTAAAGTATTTAGAAATGAAGGTATAGATAATACACATAATACGGAATTTACTTCGTGTGAATTTTATTGGGCATATGCT	370	370	340	Pro	Thr	Pro340Thr	0.000167469
KRS13GCT	TATGAAATTGGTAAAGTATTTAGAAATGAAGGTATAGATAATACACATAATGCTGAATTTACTTCGTGTGAATTTTATTGGGCATATGCT	601	601	340	Pro	Ala	Pro340Ala	0.000272024
KRS13GCC	TATGAAATTGGTAAAGTATTTAGAAATGAAGGTATAGATAATACACATAATGCCGAATTTACTTCGTGTGAATTTTATTGGGCATATGCT	72	72	340	Pro	Ala	Pro340Ala	3.25886e-05
KRS13GCA	TATGAAATTGGTAAAGTATTTAGAAATGAAGGTATAGATAATACACATAATGCAGAATTTACTTCGTGTGAATTTTATTGGGCATATGCT	463	463	340	Pro	Ala	Pro340Ala	0.000209563
KRS13GCG	TATGAAATTGGTAAAGTATTTAGAAATGAAGGTATAGATAATACACATAATGCGGAATTTACTTCGTGTGAATTTTATTGGGCATATGCT	95	95	340	Pro	Ala	Pro340Ala	4.29988e-05
KRS13TAT	TATGAAATTGGTAAAGTATTTAGAAATGAAGGTATAGATAATACACATAATTATGAATTTACTTCGTGTGAATTTTATTGGGCATATGCT	1354	1354	340	Pro	Tyr	Pro340Tyr	0.000612847
KRS13TAC	TATGAAATTGGTAAAGTATTTAGAAATGAAGGTATAGATAATACACATAATTACGAATTTACTTCGTGTGAATTTTATTGGGCATATGCT	442	442	340	Pro	Tyr	Pro340Tyr	0.000200058
KRS13TAA	TATGAAATTGGTAAAGTATTTAGAAATGAAGGTATAGATAATACACATAATTAAGAATTTACTTCGTGTGAATTTTATTGGGCATATGCT	3974	3974	340	Pro	Stop	Pro340Stop	0.00179871
KRS13TAG	TATGAAATTGGTAAAGTATTTAGAAATGAAGGTATAGATAATACACATAATTAGGAATTTACTTCGTGTGAATTTTATTGGGCATATGCT	377	377	340	Pro	Stop	Pro340Stop	0.000170637
KRS13CAT	TATGAAATTGGTAAAGTATTTAGAAATGAAGGTATAGATAATACACATAATCATGAATTTACTTCGTGTGAATTTTATTGGGCATATGCT	1138	1138	340	Pro	His	Pro340His	0.000515081
KRS13CAC	TATGAAATTGGTAAAGTATTTAGAAATGAAGGTATAGATAATACACATAATCACGAATTTACTTCGTGTGAATTTTATTGGGCATATGCT	547	547	340	Pro	His	Pro340His	0.000247583
KRS13CAA	TATGAAATTGGTAAAGTATTTAGAAATGAAGGTATAGATAATACACATAATCAAGAATTTACTTCGTGTGAATTTTATTGGGCATATGCT	2770	2770	340	Pro	Gln	Pro340Gln	0.00125376
KRS13CAG	TATGAAATTGGTAAAGTATTTAGAAATGAAGGTATAGATAATACACATAATCAGGAATTTACTTCGTGTGAATTTTATTGGGCATATGCT	309	309	340	Pro	Gln	Pro340Gln	0.000139859
KRS13AAT	TATGAAATTGGTAAAGTATTTAGAAATGAAGGTATAGATAATACACATAATAATGAATTTACTTCGTGTGAATTTTATTGGGCATATGCT	1305	1305	340	Pro	Asn	Pro340Asn	0.000590668
KRS13AAC	TATGAAATTGGTAAAGTATTTAGAAATGAAGGTATAGATAATACACATAATAACGAATTTACTTCGTGTGAATTTTATTGGGCATATGCT	1028	1028	340	Pro	Asn	Pro340Asn	0.000465293
KRS13AAA	TATGAAATTGGTAAAGTATTTAGAAATGAAGGTATAGATAATACACATAATAAAGAATTTACTTCGTGTGAATTTTATTGGGCATATGCT	6035	6035	340	Pro	Lys	Pro340Lys	0.00273156
KRS13AAG	TATGAAATTGGTAAAGTATTTAGAAATGAAGGTATAGATAATACACATAATAAGGAATTTACTTCGTGTGAATTTTATTGGGCATATGCT	480	480	340	Pro	Lys	Pro340Lys	0.000217257
KRS13GAT	TATGAAATTGGTAAAGTATTTAGAAATGAAGGTATAGATAATACACATAATGATGAATTTACTTCGTGTGAATTTTATTGGGCATATGCT	500	500	340	Pro	Asp	Pro340Asp	0.00022631
KRS13GAC	TATGAAATTGGTAAAGTATTTAGAAATGAAGGTATAGATAATACACATAATGACGAATTTACTTCGTGTGAATTTTATTGGGCATATGCT	383	383	340	Pro	Asp	Pro340Asp	0.000173353
KRS13GAA	TATGAAATTGGTAAAGTATTTAGAAATGAAGGTATAGATAATACACATAATGAAGAATTTACTTCGTGTGAATTTTATTGGGCATATGCT	2112	2112	340	Pro	Glu	Pro340Glu	0.000955932
KRS13GAG	TATGAAATTGGTAAAGTATTTAGAAATGAAGGTATAGATAATACACATAATGAGGAATTTACTTCGTGTGAATTTTATTGGGCATATGCT	227	227	340	Pro	Glu	Pro340Glu	0.000102745
KRS13TGT	TATGAAATTGGTAAAGTATTTAGAAATGAAGGTATAGATAATACACATAATTGTGAATTTACTTCGTGTGAATTTTATTGGGCATATGCT	1190	1190	340	Pro	Cys	Pro340Cys	0.000538617
KRS13TGC	TATGAAATTGGTAAAGTATTTAGAAATGAAGGTATAGATAATACACATAATTGCGAATTTACTTCGTGTGAATTTTATTGGGCATATGCT	300	300	340	Pro	Cys	Pro340Cys	0.000135786
KRS13TGA	TATGAAATTGGTAAAGTATTTAGAAATGAAGGTATAGATAATACACATAATTGAGAATTTACTTCGTGTGAATTTTATTGGGCATATGCT	866	866	340	Pro	Stop	Pro340Stop	0.000391968
KRS13TGG	TATGAAATTGGTAAAGTATTTAGAAATGAAGGTATAGATAATACACATAATTGGGAATTTACTTCGTGTGAATTTTATTGGGCATATGCT	651	651	340	Pro	Trp	Pro340Trp	0.000294655
KRS13CGT	TATGAAATTGGTAAAGTATTTAGAAATGAAGGTATAGATAATACACATAATCGTGAATTTACTTCGTGTGAATTTTATTGGGCATATGCT	413	413	340	Pro	Arg	Pro340Arg	0.000186932
KRS13CGC	TATGAAATTGGTAAAGTATTTAGAAATGAAGGTATAGATAATACACATAATCGCGAATTTACTTCGTGTGAATTTTATTGGGCATATGCT	147	147	340	Pro	Arg	Pro340Arg	6.6535e-05
KRS13CGA	TATGAAATTGGTAAAGTATTTAGAAATGAAGGTATAGATAATACACATAATCGAGAATTTACTTCGTGTGAATTTTATTGGGCATATGCT	252	252	340	Pro	Arg	Pro340Arg	0.00011406
KRS13CGG	TATGAAATTGGTAAAGTATTTAGAAATGAAGGTATAGATAATACACATAATCGGGAATTTACTTCGTGTGAATTTTATTGGGCATATGCT	159	159	340	Pro	Arg	Pro340Arg	7.19665e-05
KRS13AGT	TATGAAATTGGTAAAGTATTTAGAAATGAAGGTATAGATAATACACATAATAGTGAATTTACTTCGTGTGAATTTTATTGGGCATATGCT	636	636	340	Pro	Ser	Pro340Ser	0.000287866
KRS13AGC	TATGAAATTGGTAAAGTATTTAGAAATGAAGGTATAGATAATACACATAATAGCGAATTTACTTCGTGTGAATTTTATTGGGCATATGCT	297	297	340	Pro	Ser	Pro340Ser	0.000134428
KRS13AGA	TATGAAATTGGTAAAGTATTTAGAAATGAAGGTATAGATAATACACATAATAGAGAATTTACTTCGTGTGAATTTTATTGGGCATATGCT	1269	1269	340	Pro	Arg	Pro340Arg	0.000574374
KRS13AGG	TATGAAATTGGTAAAGTATTTAGAAATGAAGGTATAGATAATACACATAATAGGGAATTTACTTCGTGTGAATTTTATTGGGCATATGCT	280	280	340	Pro	Arg	Pro340Arg	0.000126733
KRS13GGT	TATGAAATTGGTAAAGTATTTAGAAATGAAGGTATAGATAATACACATAATGGTGAATTTACTTCGTGTGAATTTTATTGGGCATATGCT	443	443	340	Pro	Gly	Pro340Gly	0.00020051
KRS13GGC	TATGAAATTGGTAAAGTATTTAGAAATGAAGGTATAGATAATACACATAATGGCGAATTTACTTCGTGTGAATTTTATTGGGCATATGCT	128	128	340	Pro	Gly	Pro340Gly	5.79353e-05
KRS13GGA	TATGAAATTGGTAAAGTATTTAGAAATGAAGGTATAGATAATACACATAATGGAGAATTTACTTCGTGTGAATTTTATTGGGCATATGCT	631	631	340	Pro	Gly	Pro340Gly	0.000285603
KRS13GGG	TATGAAATTGGTAAAGTATTTAGAAATGAAGGTATAGATAATACACATAATGGGGAATTTACTTCGTGTGAATTTTATTGGGCATATGCT	1887	1887	340	Pro	Gly	Pro340Gly	0.000854093
KRS14TTT	TATGAAATTGGTAAAGTATTTAGAAATGAAGGTATAGATAATACACATAATCCTTTTTTTACTTCGTGTGAATTTTATTGGGCATATGCT	1229	1229	341	Glu	Phe	Glu341Phe	0.000556269
KRS14TTC	TATGAAATTGGTAAAGTATTTAGAAATGAAGGTATAGATAATACACATAATCCTTTCTTTACTTCGTGTGAATTTTATTGGGCATATGCT	514	514	341	Glu	Phe	Glu341Phe	0.000232646
KRS14TTA	TATGAAATTGGTAAAGTATTTAGAAATGAAGGTATAGATAATACACATAATCCTTTATTTACTTCGTGTGAATTTTATTGGGCATATGCT	2320	2320	341	Glu	Leu	Glu341Leu	0.00105008
KRS14TTG	TATGAAATTGGTAAAGTATTTAGAAATGAAGGTATAGATAATACACATAATCCTTTGTTTACTTCGTGTGAATTTTATTGGGCATATGCT	1356	1356	341	Glu	Leu	Glu341Leu	0.000613752
KRS14CTT	TATGAAATTGGTAAAGTATTTAGAAATGAAGGTATAGATAATACACATAATCCTCTTTTTACTTCGTGTGAATTTTATTGGGCATATGCT	783	783	341	Glu	Leu	Glu341Leu	0.000354401
KRS14CTC	TATGAAATTGGTAAAGTATTTAGAAATGAAGGTATAGATAATACACATAATCCTCTCTTTACTTCGTGTGAATTTTATTGGGCATATGCT	296	296	341	Glu	Leu	Glu341Leu	0.000133975
KRS14CTA	TATGAAATTGGTAAAGTATTTAGAAATGAAGGTATAGATAATACACATAATCCTCTATTTACTTCGTGTGAATTTTATTGGGCATATGCT	640	640	341	Glu	Leu	Glu341Leu	0.000289676
KRS14CTG	TATGAAATTGGTAAAGTATTTAGAAATGAAGGTATAGATAATACACATAATCCTCTGTTTACTTCGTGTGAATTTTATTGGGCATATGCT	368	368	341	Glu	Leu	Glu341Leu	0.000166564
KRS14ATT	TATGAAATTGGTAAAGTATTTAGAAATGAAGGTATAGATAATACACATAATCCTATTTTTACTTCGTGTGAATTTTATTGGGCATATGCT	1657	1657	341	Glu	Ile	Glu341Ile	0.00074999
KRS14ATC	TATGAAATTGGTAAAGTATTTAGAAATGAAGGTATAGATAATACACATAATCCTATCTTTACTTCGTGTGAATTTTATTGGGCATATGCT	322	322	341	Glu	Ile	Glu341Ile	0.000145743
KRS14ATA	TATGAAATTGGTAAAGTATTTAGAAATGAAGGTATAGATAATACACATAATCCTATATTTACTTCGTGTGAATTTTATTGGGCATATGCT	3385	3385	341	Glu	Ile	Glu341Ile	0.00153212
KRS14ATG	TATGAAATTGGTAAAGTATTTAGAAATGAAGGTATAGATAATACACATAATCCTATGTTTACTTCGTGTGAATTTTATTGGGCATATGCT	29317	29317	341	Glu	Met	Glu341Met	0.0132694
KRS14GTT	TATGAAATTGGTAAAGTATTTAGAAATGAAGGTATAGATAATACACATAATCCTGTTTTTACTTCGTGTGAATTTTATTGGGCATATGCT	1555	1555	341	Glu	Val	Glu341Val	0.000703823
KRS14GTC	TATGAAATTGGTAAAGTATTTAGAAATGAAGGTATAGATAATACACATAATCCTGTCTTTACTTCGTGTGAATTTTATTGGGCATATGCT	381	381	341	Glu	Val	Glu341Val	0.000172448
KRS14GTA	TATGAAATTGGTAAAGTATTTAGAAATGAAGGTATAGATAATACACATAATCCTGTATTTACTTCGTGTGAATTTTATTGGGCATATGCT	850	850	341	Glu	Val	Glu341Val	0.000384726
KRS14GTG	TATGAAATTGGTAAAGTATTTAGAAATGAAGGTATAGATAATACACATAATCCTGTGTTTACTTCGTGTGAATTTTATTGGGCATATGCT	934	934	341	Glu	Val	Glu341Val	0.000422746
KRS14TCT	TATGAAATTGGTAAAGTATTTAGAAATGAAGGTATAGATAATACACATAATCCTTCTTTTACTTCGTGTGAATTTTATTGGGCATATGCT	518	518	341	Glu	Ser	Glu341Ser	0.000234457
KRS14TCC	TATGAAATTGGTAAAGTATTTAGAAATGAAGGTATAGATAATACACATAATCCTTCCTTTACTTCGTGTGAATTTTATTGGGCATATGCT	193	193	341	Glu	Ser	Glu341Ser	8.73555e-05
KRS14TCA	TATGAAATTGGTAAAGTATTTAGAAATGAAGGTATAGATAATACACATAATCCTTCATTTACTTCGTGTGAATTTTATTGGGCATATGCT	426	426	341	Glu	Ser	Glu341Ser	0.000192816
KRS14TCG	TATGAAATTGGTAAAGTATTTAGAAATGAAGGTATAGATAATACACATAATCCTTCGTTTACTTCGTGTGAATTTTATTGGGCATATGCT	231	231	341	Glu	Ser	Glu341Ser	0.000104555
KRS14CCT	TATGAAATTGGTAAAGTATTTAGAAATGAAGGTATAGATAATACACATAATCCTCCTTTTACTTCGTGTGAATTTTATTGGGCATATGCT	309	309	341	Glu	Pro	Glu341Pro	0.000139859
KRS14CCC	TATGAAATTGGTAAAGTATTTAGAAATGAAGGTATAGATAATACACATAATCCTCCCTTTACTTCGTGTGAATTTTATTGGGCATATGCT	141	141	341	Glu	Pro	Glu341Pro	6.38193e-05
KRS14CCA	TATGAAATTGGTAAAGTATTTAGAAATGAAGGTATAGATAATACACATAATCCTCCATTTACTTCGTGTGAATTTTATTGGGCATATGCT	239	239	341	Glu	Pro	Glu341Pro	0.000108176
KRS14CCG	TATGAAATTGGTAAAGTATTTAGAAATGAAGGTATAGATAATACACATAATCCTCCGTTTACTTCGTGTGAATTTTATTGGGCATATGCT	98	98	341	Glu	Pro	Glu341Pro	4.43567e-05
KRS14ACT	TATGAAATTGGTAAAGTATTTAGAAATGAAGGTATAGATAATACACATAATCCTACTTTTACTTCGTGTGAATTTTATTGGGCATATGCT	417	417	341	Glu	Thr	Glu341Thr	0.000188742
KRS14ACC	TATGAAATTGGTAAAGTATTTAGAAATGAAGGTATAGATAATACACATAATCCTACCTTTACTTCGTGTGAATTTTATTGGGCATATGCT	188	188	341	Glu	Thr	Glu341Thr	8.50924e-05
KRS14ACA	TATGAAATTGGTAAAGTATTTAGAAATGAAGGTATAGATAATACACATAATCCTACATTTACTTCGTGTGAATTTTATTGGGCATATGCT	1120	1120	341	Glu	Thr	Glu341Thr	0.000506934
KRS14ACG	TATGAAATTGGTAAAGTATTTAGAAATGAAGGTATAGATAATACACATAATCCTACGTTTACTTCGTGTGAATTTTATTGGGCATATGCT	226	226	341	Glu	Thr	Glu341Thr	0.000102292
KRS14GCT	TATGAAATTGGTAAAGTATTTAGAAATGAAGGTATAGATAATACACATAATCCTGCTTTTACTTCGTGTGAATTTTATTGGGCATATGCT	499	499	341	Glu	Ala	Glu341Ala	0.000225857
KRS14GCC	TATGAAATTGGTAAAGTATTTAGAAATGAAGGTATAGATAATACACATAATCCTGCCTTTACTTCGTGTGAATTTTATTGGGCATATGCT	237	237	341	Glu	Ala	Glu341Ala	0.000107271
KRS14GCA	TATGAAATTGGTAAAGTATTTAGAAATGAAGGTATAGATAATACACATAATCCTGCATTTACTTCGTGTGAATTTTATTGGGCATATGCT	427	427	341	Glu	Ala	Glu341Ala	0.000193268
KRS14GCG	TATGAAATTGGTAAAGTATTTAGAAATGAAGGTATAGATAATACACATAATCCTGCGTTTACTTCGTGTGAATTTTATTGGGCATATGCT	690	690	341	Glu	Ala	Glu341Ala	0.000312307
KRS14TAT	TATGAAATTGGTAAAGTATTTAGAAATGAAGGTATAGATAATACACATAATCCTTATTTTACTTCGTGTGAATTTTATTGGGCATATGCT	2123	2123	341	Glu	Tyr	Glu341Tyr	0.000960911
KRS14TAC	TATGAAATTGGTAAAGTATTTAGAAATGAAGGTATAGATAATACACATAATCCTTACTTTACTTCGTGTGAATTTTATTGGGCATATGCT	324	324	341	Glu	Tyr	Glu341Tyr	0.000146649
KRS14TAA	TATGAAATTGGTAAAGTATTTAGAAATGAAGGTATAGATAATACACATAATCCTTAATTTACTTCGTGTGAATTTTATTGGGCATATGCT	2682	2682	341	Glu	Stop	Glu341Stop	0.00121393
KRS14TAG	TATGAAATTGGTAAAGTATTTAGAAATGAAGGTATAGATAATACACATAATCCTTAGTTTACTTCGTGTGAATTTTATTGGGCATATGCT	436	436	341	Glu	Stop	Glu341Stop	0.000197342
KRS14CAT	TATGAAATTGGTAAAGTATTTAGAAATGAAGGTATAGATAATACACATAATCCTCATTTTACTTCGTGTGAATTTTATTGGGCATATGCT	826	826	341	Glu	His	Glu341His	0.000373864
KRS14CAC	TATGAAATTGGTAAAGTATTTAGAAATGAAGGTATAGATAATACACATAATCCTCACTTTACTTCGTGTGAATTTTATTGGGCATATGCT	240	240	341	Glu	His	Glu341His	0.000108629
KRS14CAA	TATGAAATTGGTAAAGTATTTAGAAATGAAGGTATAGATAATACACATAATCCTCAATTTACTTCGTGTGAATTTTATTGGGCATATGCT	13908	13908	341	Glu	Gln	Glu341Gln	0.00629503
KRS14CAG	TATGAAATTGGTAAAGTATTTAGAAATGAAGGTATAGATAATACACATAATCCTCAGTTTACTTCGTGTGAATTTTATTGGGCATATGCT	278	278	341	Glu	Gln	Glu341Gln	0.000125828
KRS14AAT	TATGAAATTGGTAAAGTATTTAGAAATGAAGGTATAGATAATACACATAATCCTAATTTTACTTCGTGTGAATTTTATTGGGCATATGCT	2753	2753	341	Glu	Asn	Glu341Asn	0.00124606
KRS14AAC	TATGAAATTGGTAAAGTATTTAGAAATGAAGGTATAGATAATACACATAATCCTAACTTTACTTCGTGTGAATTTTATTGGGCATATGCT	1031	1031	341	Glu	Asn	Glu341Asn	0.000466651
KRS14AAA	TATGAAATTGGTAAAGTATTTAGAAATGAAGGTATAGATAATACACATAATCCTAAATTTACTTCGTGTGAATTTTATTGGGCATATGCT	9169	9169	341	Glu	Lys	Glu341Lys	0.00415007
KRS14AAG	TATGAAATTGGTAAAGTATTTAGAAATGAAGGTATAGATAATACACATAATCCTAAGTTTACTTCGTGTGAATTTTATTGGGCATATGCT	2035	2035	341	Glu	Lys	Glu341Lys	0.00092108
KRS14GAT	TATGAAATTGGTAAAGTATTTAGAAATGAAGGTATAGATAATACACATAATCCTGATTTTACTTCGTGTGAATTTTATTGGGCATATGCT	1249	1249	341	Glu	Asp	Glu341Asp	0.000565322
KRS14GAC	TATGAAATTGGTAAAGTATTTAGAAATGAAGGTATAGATAATACACATAATCCTGACTTTACTTCGTGTGAATTTTATTGGGCATATGCT	222	222	341	Glu	Asp	Glu341Asp	0.000100481
KRS14GAA	TATGAAATTGGTAAAGTATTTAGAAATGAAGGTATAGATAATACACATAATCCTGAATTTACTTCGTGTGAATTTTATTGGGCATATGCT	53004	2409	341	Glu	Glu	Glu341Glu	0.00109036
KRS14GAG	TATGAAATTGGTAAAGTATTTAGAAATGAAGGTATAGATAATACACATAATCCTGAGTTTACTTCGTGTGAATTTTATTGGGCATATGCT	324	324	341	Glu	Glu	Glu341Glu	0.000146649
KRS14TGT	TATGAAATTGGTAAAGTATTTAGAAATGAAGGTATAGATAATACACATAATCCTTGTTTTACTTCGTGTGAATTTTATTGGGCATATGCT	687	687	341	Glu	Cys	Glu341Cys	0.000310949
KRS14TGC	TATGAAATTGGTAAAGTATTTAGAAATGAAGGTATAGATAATACACATAATCCTTGCTTTACTTCGTGTGAATTTTATTGGGCATATGCT	331	331	341	Glu	Cys	Glu341Cys	0.000149817
KRS14TGA	TATGAAATTGGTAAAGTATTTAGAAATGAAGGTATAGATAATACACATAATCCTTGATTTACTTCGTGTGAATTTTATTGGGCATATGCT	464	464	341	Glu	Stop	Glu341Stop	0.000210015
KRS14TGG	TATGAAATTGGTAAAGTATTTAGAAATGAAGGTATAGATAATACACATAATCCTTGGTTTACTTCGTGTGAATTTTATTGGGCATATGCT	698	698	341	Glu	Trp	Glu341Trp	0.000315928
KRS14CGT	TATGAAATTGGTAAAGTATTTAGAAATGAAGGTATAGATAATACACATAATCCTCGTTTTACTTCGTGTGAATTTTATTGGGCATATGCT	195	195	341	Glu	Arg	Glu341Arg	8.82608e-05
KRS14CGC	TATGAAATTGGTAAAGTATTTAGAAATGAAGGTATAGATAATACACATAATCCTCGCTTTACTTCGTGTGAATTTTATTGGGCATATGCT	109	109	341	Glu	Arg	Glu341Arg	4.93355e-05
KRS14CGA	TATGAAATTGGTAAAGTATTTAGAAATGAAGGTATAGATAATACACATAATCCTCGATTTACTTCGTGTGAATTTTATTGGGCATATGCT	183	183	341	Glu	Arg	Glu341Arg	8.28293e-05
KRS14CGG	TATGAAATTGGTAAAGTATTTAGAAATGAAGGTATAGATAATACACATAATCCTCGGTTTACTTCGTGTGAATTTTATTGGGCATATGCT	129	129	341	Glu	Arg	Glu341Arg	5.83879e-05
KRS14AGT	TATGAAATTGGTAAAGTATTTAGAAATGAAGGTATAGATAATACACATAATCCTAGTTTTACTTCGTGTGAATTTTATTGGGCATATGCT	983	983	341	Glu	Ser	Glu341Ser	0.000444925
KRS14AGC	TATGAAATTGGTAAAGTATTTAGAAATGAAGGTATAGATAATACACATAATCCTAGCTTTACTTCGTGTGAATTTTATTGGGCATATGCT	383	383	341	Glu	Ser	Glu341Ser	0.000173353
KRS14AGA	TATGAAATTGGTAAAGTATTTAGAAATGAAGGTATAGATAATACACATAATCCTAGATTTACTTCGTGTGAATTTTATTGGGCATATGCT	1105	1105	341	Glu	Arg	Glu341Arg	0.000500144
KRS14AGG	TATGAAATTGGTAAAGTATTTAGAAATGAAGGTATAGATAATACACATAATCCTAGGTTTACTTCGTGTGAATTTTATTGGGCATATGCT	219	219	341	Glu	Arg	Glu341Arg	9.91236e-05
KRS14GGT	TATGAAATTGGTAAAGTATTTAGAAATGAAGGTATAGATAATACACATAATCCTGGTTTTACTTCGTGTGAATTTTATTGGGCATATGCT	715	715	341	Glu	Gly	Glu341Gly	0.000323623
KRS14GGC	TATGAAATTGGTAAAGTATTTAGAAATGAAGGTATAGATAATACACATAATCCTGGCTTTACTTCGTGTGAATTTTATTGGGCATATGCT	247	247	341	Glu	Gly	Glu341Gly	0.000111797
KRS14GGA	TATGAAATTGGTAAAGTATTTAGAAATGAAGGTATAGATAATACACATAATCCTGGATTTACTTCGTGTGAATTTTATTGGGCATATGCT	750	750	341	Glu	Gly	Glu341Gly	0.000339465
KRS14GGG	TATGAAATTGGTAAAGTATTTAGAAATGAAGGTATAGATAATACACATAATCCTGGGTTTACTTCGTGTGAATTTTATTGGGCATATGCT	239	239	341	Glu	Gly	Glu341Gly	0.000108176
KRS15TTT	TATGAAATTGGTAAAGTATTTAGAAATGAAGGTATAGATAATACACATAATCCTGAATTTACTTCGTGTGAATTTTATTGGGCATATGCT	53004	2409	342	Phe	Phe	Phe342Phe	0.00109036
KRS15TTC	TATGAAATTGGTAAAGTATTTAGAAATGAAGGTATAGATAATACACATAATCCTGAATTCACTTCGTGTGAATTTTATTGGGCATATGCT	474	474	342	Phe	Phe	Phe342Phe	0.000214542
KRS15TTA	TATGAAATTGGTAAAGTATTTAGAAATGAAGGTATAGATAATACACATAATCCTGAATTAACTTCGTGTGAATTTTATTGGGCATATGCT	2049	2049	342	Phe	Leu	Phe342Leu	0.000927417
KRS15TTG	TATGAAATTGGTAAAGTATTTAGAAATGAAGGTATAGATAATACACATAATCCTGAATTGACTTCGTGTGAATTTTATTGGGCATATGCT	517	517	342	Phe	Leu	Phe342Leu	0.000234004
KRS15CTT	TATGAAATTGGTAAAGTATTTAGAAATGAAGGTATAGATAATACACATAATCCTGAACTTACTTCGTGTGAATTTTATTGGGCATATGCT	997	997	342	Phe	Leu	Phe342Leu	0.000451261
KRS15CTC	TATGAAATTGGTAAAGTATTTAGAAATGAAGGTATAGATAATACACATAATCCTGAACTCACTTCGTGTGAATTTTATTGGGCATATGCT	376	376	342	Phe	Leu	Phe342Leu	0.000170185
KRS15CTA	TATGAAATTGGTAAAGTATTTAGAAATGAAGGTATAGATAATACACATAATCCTGAACTAACTTCGTGTGAATTTTATTGGGCATATGCT	566	566	342	Phe	Leu	Phe342Leu	0.000256183
KRS15CTG	TATGAAATTGGTAAAGTATTTAGAAATGAAGGTATAGATAATACACATAATCCTGAACTGACTTCGTGTGAATTTTATTGGGCATATGCT	646	646	342	Phe	Leu	Phe342Leu	0.000292392
KRS15ATT	TATGAAATTGGTAAAGTATTTAGAAATGAAGGTATAGATAATACACATAATCCTGAAATTACTTCGTGTGAATTTTATTGGGCATATGCT	1389	1389	342	Phe	Ile	Phe342Ile	0.000628688
KRS15ATC	TATGAAATTGGTAAAGTATTTAGAAATGAAGGTATAGATAATACACATAATCCTGAAATCACTTCGTGTGAATTTTATTGGGCATATGCT	1385	1385	342	Phe	Ile	Phe342Ile	0.000626878
KRS15ATA	TATGAAATTGGTAAAGTATTTAGAAATGAAGGTATAGATAATACACATAATCCTGAAATAACTTCGTGTGAATTTTATTGGGCATATGCT	1671	1671	342	Phe	Ile	Phe342Ile	0.000756327
KRS15ATG	TATGAAATTGGTAAAGTATTTAGAAATGAAGGTATAGATAATACACATAATCCTGAAATGACTTCGTGTGAATTTTATTGGGCATATGCT	687	687	342	Phe	Met	Phe342Met	0.000310949
KRS15GTT	TATGAAATTGGTAAAGTATTTAGAAATGAAGGTATAGATAATACACATAATCCTGAAGTTACTTCGTGTGAATTTTATTGGGCATATGCT	3411	3411	342	Phe	Val	Phe342Val	0.00154388
KRS15GTC	TATGAAATTGGTAAAGTATTTAGAAATGAAGGTATAGATAATACACATAATCCTGAAGTCACTTCGTGTGAATTTTATTGGGCATATGCT	366	366	342	Phe	Val	Phe342Val	0.000165659
KRS15GTA	TATGAAATTGGTAAAGTATTTAGAAATGAAGGTATAGATAATACACATAATCCTGAAGTAACTTCGTGTGAATTTTATTGGGCATATGCT	1194	1194	342	Phe	Val	Phe342Val	0.000540428
KRS15GTG	TATGAAATTGGTAAAGTATTTAGAAATGAAGGTATAGATAATACACATAATCCTGAAGTGACTTCGTGTGAATTTTATTGGGCATATGCT	608	608	342	Phe	Val	Phe342Val	0.000275193
KRS15TCT	TATGAAATTGGTAAAGTATTTAGAAATGAAGGTATAGATAATACACATAATCCTGAATCTACTTCGTGTGAATTTTATTGGGCATATGCT	591	591	342	Phe	Ser	Phe342Ser	0.000267498
KRS15TCC	TATGAAATTGGTAAAGTATTTAGAAATGAAGGTATAGATAATACACATAATCCTGAATCCACTTCGTGTGAATTTTATTGGGCATATGCT	277	277	342	Phe	Ser	Phe342Ser	0.000125376
KRS15TCA	TATGAAATTGGTAAAGTATTTAGAAATGAAGGTATAGATAATACACATAATCCTGAATCAACTTCGTGTGAATTTTATTGGGCATATGCT	2182	2182	342	Phe	Ser	Phe342Ser	0.000987615
KRS15TCG	TATGAAATTGGTAAAGTATTTAGAAATGAAGGTATAGATAATACACATAATCCTGAATCGACTTCGTGTGAATTTTATTGGGCATATGCT	287	287	342	Phe	Ser	Phe342Ser	0.000129902
KRS15CCT	TATGAAATTGGTAAAGTATTTAGAAATGAAGGTATAGATAATACACATAATCCTGAACCTACTTCGTGTGAATTTTATTGGGCATATGCT	720	720	342	Phe	Pro	Phe342Pro	0.000325886
KRS15CCC	TATGAAATTGGTAAAGTATTTAGAAATGAAGGTATAGATAATACACATAATCCTGAACCCACTTCGTGTGAATTTTATTGGGCATATGCT	216	216	342	Phe	Pro	Phe342Pro	9.77658e-05
KRS15CCA	TATGAAATTGGTAAAGTATTTAGAAATGAAGGTATAGATAATACACATAATCCTGAACCAACTTCGTGTGAATTTTATTGGGCATATGCT	589	589	342	Phe	Pro	Phe342Pro	0.000266593
KRS15CCG	TATGAAATTGGTAAAGTATTTAGAAATGAAGGTATAGATAATACACATAATCCTGAACCGACTTCGTGTGAATTTTATTGGGCATATGCT	610	610	342	Phe	Pro	Phe342Pro	0.000276098
KRS15ACT	TATGAAATTGGTAAAGTATTTAGAAATGAAGGTATAGATAATACACATAATCCTGAAACTACTTCGTGTGAATTTTATTGGGCATATGCT	628	628	342	Phe	Thr	Phe342Thr	0.000284245
KRS15ACC	TATGAAATTGGTAAAGTATTTAGAAATGAAGGTATAGATAATACACATAATCCTGAAACCACTTCGTGTGAATTTTATTGGGCATATGCT	670	670	342	Phe	Thr	Phe342Thr	0.000303255
KRS15ACA	TATGAAATTGGTAAAGTATTTAGAAATGAAGGTATAGATAATACACATAATCCTGAAACAACTTCGTGTGAATTTTATTGGGCATATGCT	5451	5451	342	Phe	Thr	Phe342Thr	0.00246723
KRS15ACG	TATGAAATTGGTAAAGTATTTAGAAATGAAGGTATAGATAATACACATAATCCTGAAACGACTTCGTGTGAATTTTATTGGGCATATGCT	824	824	342	Phe	Thr	Phe342Thr	0.000372958
KRS15GCT	TATGAAATTGGTAAAGTATTTAGAAATGAAGGTATAGATAATACACATAATCCTGAAGCTACTTCGTGTGAATTTTATTGGGCATATGCT	2456	2456	342	Phe	Ala	Phe342Ala	0.00111163
KRS15GCC	TATGAAATTGGTAAAGTATTTAGAAATGAAGGTATAGATAATACACATAATCCTGAAGCCACTTCGTGTGAATTTTATTGGGCATATGCT	316	316	342	Phe	Ala	Phe342Ala	0.000143028
KRS15GCA	TATGAAATTGGTAAAGTATTTAGAAATGAAGGTATAGATAATACACATAATCCTGAAGCAACTTCGTGTGAATTTTATTGGGCATATGCT	792	792	342	Phe	Ala	Phe342Ala	0.000358475
KRS15GCG	TATGAAATTGGTAAAGTATTTAGAAATGAAGGTATAGATAATACACATAATCCTGAAGCGACTTCGTGTGAATTTTATTGGGCATATGCT	437	437	342	Phe	Ala	Phe342Ala	0.000197795
KRS15TAT	TATGAAATTGGTAAAGTATTTAGAAATGAAGGTATAGATAATACACATAATCCTGAATATACTTCGTGTGAATTTTATTGGGCATATGCT	1089	1089	342	Phe	Tyr	Phe342Tyr	0.000492902
KRS15TAC	TATGAAATTGGTAAAGTATTTAGAAATGAAGGTATAGATAATACACATAATCCTGAATACACTTCGTGTGAATTTTATTGGGCATATGCT	10133	10133	342	Phe	Tyr	Phe342Tyr	0.00458639
KRS15TAA	TATGAAATTGGTAAAGTATTTAGAAATGAAGGTATAGATAATACACATAATCCTGAATAAACTTCGTGTGAATTTTATTGGGCATATGCT	2619	2619	342	Phe	Stop	Phe342Stop	0.00118541
KRS15TAG	TATGAAATTGGTAAAGTATTTAGAAATGAAGGTATAGATAATACACATAATCCTGAATAGACTTCGTGTGAATTTTATTGGGCATATGCT	701	701	342	Phe	Stop	Phe342Stop	0.000317286
KRS15CAT	TATGAAATTGGTAAAGTATTTAGAAATGAAGGTATAGATAATACACATAATCCTGAACATACTTCGTGTGAATTTTATTGGGCATATGCT	1694	1694	342	Phe	His	Phe342His	0.000766737
KRS15CAC	TATGAAATTGGTAAAGTATTTAGAAATGAAGGTATAGATAATACACATAATCCTGAACACACTTCGTGTGAATTTTATTGGGCATATGCT	991	991	342	Phe	His	Phe342His	0.000448546
KRS15CAA	TATGAAATTGGTAAAGTATTTAGAAATGAAGGTATAGATAATACACATAATCCTGAACAAACTTCGTGTGAATTTTATTGGGCATATGCT	3893	3893	342	Phe	Gln	Phe342Gln	0.00176205
KRS15CAG	TATGAAATTGGTAAAGTATTTAGAAATGAAGGTATAGATAATACACATAATCCTGAACAGACTTCGTGTGAATTTTATTGGGCATATGCT	1835	1835	342	Phe	Gln	Phe342Gln	0.000830557
KRS15AAT	TATGAAATTGGTAAAGTATTTAGAAATGAAGGTATAGATAATACACATAATCCTGAAAATACTTCGTGTGAATTTTATTGGGCATATGCT	3612	3612	342	Phe	Asn	Phe342Asn	0.00163486
KRS15AAC	TATGAAATTGGTAAAGTATTTAGAAATGAAGGTATAGATAATACACATAATCCTGAAAACACTTCGTGTGAATTTTATTGGGCATATGCT	3186	3186	342	Phe	Asn	Phe342Asn	0.00144205
KRS15AAA	TATGAAATTGGTAAAGTATTTAGAAATGAAGGTATAGATAATACACATAATCCTGAAAAAACTTCGTGTGAATTTTATTGGGCATATGCT	10879	10879	342	Phe	Lys	Phe342Lys	0.00492405
KRS15AAG	TATGAAATTGGTAAAGTATTTAGAAATGAAGGTATAGATAATACACATAATCCTGAAAAGACTTCGTGTGAATTTTATTGGGCATATGCT	1239	1239	342	Phe	Lys	Phe342Lys	0.000560795
KRS15GAT	TATGAAATTGGTAAAGTATTTAGAAATGAAGGTATAGATAATACACATAATCCTGAAGATACTTCGTGTGAATTTTATTGGGCATATGCT	519	519	342	Phe	Asp	Phe342Asp	0.000234909
KRS15GAC	TATGAAATTGGTAAAGTATTTAGAAATGAAGGTATAGATAATACACATAATCCTGAAGACACTTCGTGTGAATTTTATTGGGCATATGCT	1568	1568	342	Phe	Asp	Phe342Asp	0.000709707
KRS15GAA	TATGAAATTGGTAAAGTATTTAGAAATGAAGGTATAGATAATACACATAATCCTGAAGAAACTTCGTGTGAATTTTATTGGGCATATGCT	3477	3477	342	Phe	Glu	Phe342Glu	0.00157376
KRS15GAG	TATGAAATTGGTAAAGTATTTAGAAATGAAGGTATAGATAATACACATAATCCTGAAGAGACTTCGTGTGAATTTTATTGGGCATATGCT	1233	1233	342	Phe	Glu	Phe342Glu	0.00055808
KRS15TGT	TATGAAATTGGTAAAGTATTTAGAAATGAAGGTATAGATAATACACATAATCCTGAATGTACTTCGTGTGAATTTTATTGGGCATATGCT	1773	1773	342	Phe	Cys	Phe342Cys	0.000802494
KRS15TGC	TATGAAATTGGTAAAGTATTTAGAAATGAAGGTATAGATAATACACATAATCCTGAATGCACTTCGTGTGAATTTTATTGGGCATATGCT	531	531	342	Phe	Cys	Phe342Cys	0.000240341
KRS15TGA	TATGAAATTGGTAAAGTATTTAGAAATGAAGGTATAGATAATACACATAATCCTGAATGAACTTCGTGTGAATTTTATTGGGCATATGCT	746	746	342	Phe	Stop	Phe342Stop	0.000337654
KRS15TGG	TATGAAATTGGTAAAGTATTTAGAAATGAAGGTATAGATAATACACATAATCCTGAATGGACTTCGTGTGAATTTTATTGGGCATATGCT	1883	1883	342	Phe	Trp	Phe342Trp	0.000852282
KRS15CGT	TATGAAATTGGTAAAGTATTTAGAAATGAAGGTATAGATAATACACATAATCCTGAACGTACTTCGTGTGAATTTTATTGGGCATATGCT	352	352	342	Phe	Arg	Phe342Arg	0.000159322
KRS15CGC	TATGAAATTGGTAAAGTATTTAGAAATGAAGGTATAGATAATACACATAATCCTGAACGCACTTCGTGTGAATTTTATTGGGCATATGCT	235	235	342	Phe	Arg	Phe342Arg	0.000106366
KRS15CGA	TATGAAATTGGTAAAGTATTTAGAAATGAAGGTATAGATAATACACATAATCCTGAACGAACTTCGTGTGAATTTTATTGGGCATATGCT	395	395	342	Phe	Arg	Phe342Arg	0.000178785
KRS15CGG	TATGAAATTGGTAAAGTATTTAGAAATGAAGGTATAGATAATACACATAATCCTGAACGGACTTCGTGTGAATTTTATTGGGCATATGCT	299	299	342	Phe	Arg	Phe342Arg	0.000135333
KRS15AGT	TATGAAATTGGTAAAGTATTTAGAAATGAAGGTATAGATAATACACATAATCCTGAAAGTACTTCGTGTGAATTTTATTGGGCATATGCT	844	844	342	Phe	Ser	Phe342Ser	0.000382011
KRS15AGC	TATGAAATTGGTAAAGTATTTAGAAATGAAGGTATAGATAATACACATAATCCTGAAAGCACTTCGTGTGAATTTTATTGGGCATATGCT	1713	1713	342	Phe	Ser	Phe342Ser	0.000775337
KRS15AGA	TATGAAATTGGTAAAGTATTTAGAAATGAAGGTATAGATAATACACATAATCCTGAAAGAACTTCGTGTGAATTTTATTGGGCATATGCT	3282	3282	342	Phe	Arg	Phe342Arg	0.0014855
KRS15AGG	TATGAAATTGGTAAAGTATTTAGAAATGAAGGTATAGATAATACACATAATCCTGAAAGGACTTCGTGTGAATTTTATTGGGCATATGCT	351	351	342	Phe	Arg	Phe342Arg	0.000158869
KRS15GGT	TATGAAATTGGTAAAGTATTTAGAAATGAAGGTATAGATAATACACATAATCCTGAAGGTACTTCGTGTGAATTTTATTGGGCATATGCT	1066	1066	342	Phe	Gly	Phe342Gly	0.000482492
KRS15GGC	TATGAAATTGGTAAAGTATTTAGAAATGAAGGTATAGATAATACACATAATCCTGAAGGCACTTCGTGTGAATTTTATTGGGCATATGCT	1794	1794	342	Phe	Gly	Phe342Gly	0.000811999
KRS15GGA	TATGAAATTGGTAAAGTATTTAGAAATGAAGGTATAGATAATACACATAATCCTGAAGGAACTTCGTGTGAATTTTATTGGGCATATGCT	982	982	342	Phe	Gly	Phe342Gly	0.000444472
KRS15GGG	TATGAAATTGGTAAAGTATTTAGAAATGAAGGTATAGATAATACACATAATCCTGAAGGGACTTCGTGTGAATTTTATTGGGCATATGCT	1184	1184	342	Phe	Gly	Phe342Gly	0.000535901
KRS16TTT	TATGAAATTGGTAAAGTATTTAGAAATGAAGGTATAGATAATACACATAATCCTGAATTTTTTTCGTGTGAATTTTATTGGGCATATGCT	1266	1266	343	Thr	Phe	Thr343Phe	0.000573016
KRS16TTC	TATGAAATTGGTAAAGTATTTAGAAATGAAGGTATAGATAATACACATAATCCTGAATTTTTCTCGTGTGAATTTTATTGGGCATATGCT	660	660	343	Thr	Phe	Thr343Phe	0.000298729
KRS16TTA	TATGAAATTGGTAAAGTATTTAGAAATGAAGGTATAGATAATACACATAATCCTGAATTTTTATCGTGTGAATTTTATTGGGCATATGCT	1892	1892	343	Thr	Leu	Thr343Leu	0.000856356
KRS16TTG	TATGAAATTGGTAAAGTATTTAGAAATGAAGGTATAGATAATACACATAATCCTGAATTTTTGTCGTGTGAATTTTATTGGGCATATGCT	1638	1638	343	Thr	Leu	Thr343Leu	0.000741391
KRS16CTT	TATGAAATTGGTAAAGTATTTAGAAATGAAGGTATAGATAATACACATAATCCTGAATTTCTTTCGTGTGAATTTTATTGGGCATATGCT	441	441	343	Thr	Leu	Thr343Leu	0.000199605
KRS16CTC	TATGAAATTGGTAAAGTATTTAGAAATGAAGGTATAGATAATACACATAATCCTGAATTTCTCTCGTGTGAATTTTATTGGGCATATGCT	308	308	343	Thr	Leu	Thr343Leu	0.000139407
KRS16CTA	TATGAAATTGGTAAAGTATTTAGAAATGAAGGTATAGATAATACACATAATCCTGAATTTCTATCGTGTGAATTTTATTGGGCATATGCT	651	651	343	Thr	Leu	Thr343Leu	0.000294655
KRS16CTG	TATGAAATTGGTAAAGTATTTAGAAATGAAGGTATAGATAATACACATAATCCTGAATTTCTGTCGTGTGAATTTTATTGGGCATATGCT	532	532	343	Thr	Leu	Thr343Leu	0.000240793
KRS16ATT	TATGAAATTGGTAAAGTATTTAGAAATGAAGGTATAGATAATACACATAATCCTGAATTTATTTCGTGTGAATTTTATTGGGCATATGCT	725	725	343	Thr	Ile	Thr343Ile	0.000328149
KRS16ATC	TATGAAATTGGTAAAGTATTTAGAAATGAAGGTATAGATAATACACATAATCCTGAATTTATCTCGTGTGAATTTTATTGGGCATATGCT	1036	1036	343	Thr	Ile	Thr343Ile	0.000468914
KRS16ATA	TATGAAATTGGTAAAGTATTTAGAAATGAAGGTATAGATAATACACATAATCCTGAATTTATATCGTGTGAATTTTATTGGGCATATGCT	3204	3204	343	Thr	Ile	Thr343Ile	0.00145019
KRS16ATG	TATGAAATTGGTAAAGTATTTAGAAATGAAGGTATAGATAATACACATAATCCTGAATTTATGTCGTGTGAATTTTATTGGGCATATGCT	2238	2238	343	Thr	Met	Thr343Met	0.00101296
KRS16GTT	TATGAAATTGGTAAAGTATTTAGAAATGAAGGTATAGATAATACACATAATCCTGAATTTGTTTCGTGTGAATTTTATTGGGCATATGCT	1255	1255	343	Thr	Val	Thr343Val	0.000568037
KRS16GTC	TATGAAATTGGTAAAGTATTTAGAAATGAAGGTATAGATAATACACATAATCCTGAATTTGTCTCGTGTGAATTTTATTGGGCATATGCT	375	375	343	Thr	Val	Thr343Val	0.000169732
KRS16GTA	TATGAAATTGGTAAAGTATTTAGAAATGAAGGTATAGATAATACACATAATCCTGAATTTGTATCGTGTGAATTTTATTGGGCATATGCT	932	932	343	Thr	Val	Thr343Val	0.000421841
KRS16GTG	TATGAAATTGGTAAAGTATTTAGAAATGAAGGTATAGATAATACACATAATCCTGAATTTGTGTCGTGTGAATTTTATTGGGCATATGCT	2570	2570	343	Thr	Val	Thr343Val	0.00116323
KRS16TCT	TATGAAATTGGTAAAGTATTTAGAAATGAAGGTATAGATAATACACATAATCCTGAATTTTCTTCGTGTGAATTTTATTGGGCATATGCT	2339	2339	343	Thr	Ser	Thr343Ser	0.00105868
KRS16TCC	TATGAAATTGGTAAAGTATTTAGAAATGAAGGTATAGATAATACACATAATCCTGAATTTTCCTCGTGTGAATTTTATTGGGCATATGCT	340	340	343	Thr	Ser	Thr343Ser	0.000153891
KRS16TCA	TATGAAATTGGTAAAGTATTTAGAAATGAAGGTATAGATAATACACATAATCCTGAATTTTCATCGTGTGAATTTTATTGGGCATATGCT	1506	1506	343	Thr	Ser	Thr343Ser	0.000681645
KRS16TCG	TATGAAATTGGTAAAGTATTTAGAAATGAAGGTATAGATAATACACATAATCCTGAATTTTCGTCGTGTGAATTTTATTGGGCATATGCT	199	199	343	Thr	Ser	Thr343Ser	9.00713e-05
KRS16CCT	TATGAAATTGGTAAAGTATTTAGAAATGAAGGTATAGATAATACACATAATCCTGAATTTCCTTCGTGTGAATTTTATTGGGCATATGCT	450	450	343	Thr	Pro	Thr343Pro	0.000203679
KRS16CCC	TATGAAATTGGTAAAGTATTTAGAAATGAAGGTATAGATAATACACATAATCCTGAATTTCCCTCGTGTGAATTTTATTGGGCATATGCT	229	229	343	Thr	Pro	Thr343Pro	0.00010365
KRS16CCA	TATGAAATTGGTAAAGTATTTAGAAATGAAGGTATAGATAATACACATAATCCTGAATTTCCATCGTGTGAATTTTATTGGGCATATGCT	847	847	343	Thr	Pro	Thr343Pro	0.000383369
KRS16CCG	TATGAAATTGGTAAAGTATTTAGAAATGAAGGTATAGATAATACACATAATCCTGAATTTCCGTCGTGTGAATTTTATTGGGCATATGCT	191	191	343	Thr	Pro	Thr343Pro	8.64503e-05
KRS16ACT	TATGAAATTGGTAAAGTATTTAGAAATGAAGGTATAGATAATACACATAATCCTGAATTTACTTCGTGTGAATTTTATTGGGCATATGCT	53004	2409	343	Thr	Thr	Thr343Thr	0.00109036
KRS16ACC	TATGAAATTGGTAAAGTATTTAGAAATGAAGGTATAGATAATACACATAATCCTGAATTTACCTCGTGTGAATTTTATTGGGCATATGCT	820	820	343	Thr	Thr	Thr343Thr	0.000371148
KRS16ACA	TATGAAATTGGTAAAGTATTTAGAAATGAAGGTATAGATAATACACATAATCCTGAATTTACATCGTGTGAATTTTATTGGGCATATGCT	2568	2568	343	Thr	Thr	Thr343Thr	0.00116233
KRS16ACG	TATGAAATTGGTAAAGTATTTAGAAATGAAGGTATAGATAATACACATAATCCTGAATTTACGTCGTGTGAATTTTATTGGGCATATGCT	425	425	343	Thr	Thr	Thr343Thr	0.000192363
KRS16GCT	TATGAAATTGGTAAAGTATTTAGAAATGAAGGTATAGATAATACACATAATCCTGAATTTGCTTCGTGTGAATTTTATTGGGCATATGCT	438	438	343	Thr	Ala	Thr343Ala	0.000198247
KRS16GCC	TATGAAATTGGTAAAGTATTTAGAAATGAAGGTATAGATAATACACATAATCCTGAATTTGCCTCGTGTGAATTTTATTGGGCATATGCT	240	240	343	Thr	Ala	Thr343Ala	0.000108629
KRS16GCA	TATGAAATTGGTAAAGTATTTAGAAATGAAGGTATAGATAATACACATAATCCTGAATTTGCATCGTGTGAATTTTATTGGGCATATGCT	859	859	343	Thr	Ala	Thr343Ala	0.0003888
KRS16GCG	TATGAAATTGGTAAAGTATTTAGAAATGAAGGTATAGATAATACACATAATCCTGAATTTGCGTCGTGTGAATTTTATTGGGCATATGCT	718	718	343	Thr	Ala	Thr343Ala	0.000324981
KRS16TAT	TATGAAATTGGTAAAGTATTTAGAAATGAAGGTATAGATAATACACATAATCCTGAATTTTATTCGTGTGAATTTTATTGGGCATATGCT	1446	1446	343	Thr	Tyr	Thr343Tyr	0.000654488
KRS16TAC	TATGAAATTGGTAAAGTATTTAGAAATGAAGGTATAGATAATACACATAATCCTGAATTTTACTCGTGTGAATTTTATTGGGCATATGCT	1809	1809	343	Thr	Tyr	Thr343Tyr	0.000818788
KRS16TAA	TATGAAATTGGTAAAGTATTTAGAAATGAAGGTATAGATAATACACATAATCCTGAATTTTAATCGTGTGAATTTTATTGGGCATATGCT	3942	3942	343	Thr	Stop	Thr343Stop	0.00178423
KRS16TAG	TATGAAATTGGTAAAGTATTTAGAAATGAAGGTATAGATAATACACATAATCCTGAATTTTAGTCGTGTGAATTTTATTGGGCATATGCT	1660	1660	343	Thr	Stop	Thr343Stop	0.000751348
KRS16CAT	TATGAAATTGGTAAAGTATTTAGAAATGAAGGTATAGATAATACACATAATCCTGAATTTCATTCGTGTGAATTTTATTGGGCATATGCT	1122	1122	343	Thr	His	Thr343His	0.000507839
KRS16CAC	TATGAAATTGGTAAAGTATTTAGAAATGAAGGTATAGATAATACACATAATCCTGAATTTCACTCGTGTGAATTTTATTGGGCATATGCT	564	564	343	Thr	His	Thr343His	0.000255277
KRS16CAA	TATGAAATTGGTAAAGTATTTAGAAATGAAGGTATAGATAATACACATAATCCTGAATTTCAATCGTGTGAATTTTATTGGGCATATGCT	1940	1940	343	Thr	Gln	Thr343Gln	0.000878082
KRS16CAG	TATGAAATTGGTAAAGTATTTAGAAATGAAGGTATAGATAATACACATAATCCTGAATTTCAGTCGTGTGAATTTTATTGGGCATATGCT	529	529	343	Thr	Gln	Thr343Gln	0.000239436
KRS16AAT	TATGAAATTGGTAAAGTATTTAGAAATGAAGGTATAGATAATACACATAATCCTGAATTTAATTCGTGTGAATTTTATTGGGCATATGCT	2024	2024	343	Thr	Asn	Thr343Asn	0.000916102
KRS16AAC	TATGAAATTGGTAAAGTATTTAGAAATGAAGGTATAGATAATACACATAATCCTGAATTTAACTCGTGTGAATTTTATTGGGCATATGCT	1985	1985	343	Thr	Asn	Thr343Asn	0.000898449
KRS16AAA	TATGAAATTGGTAAAGTATTTAGAAATGAAGGTATAGATAATACACATAATCCTGAATTTAAATCGTGTGAATTTTATTGGGCATATGCT	18488	18488	343	Thr	Lys	Thr343Lys	0.00836803
KRS16AAG	TATGAAATTGGTAAAGTATTTAGAAATGAAGGTATAGATAATACACATAATCCTGAATTTAAGTCGTGTGAATTTTATTGGGCATATGCT	1849	1849	343	Thr	Lys	Thr343Lys	0.000836893
KRS16GAT	TATGAAATTGGTAAAGTATTTAGAAATGAAGGTATAGATAATACACATAATCCTGAATTTGATTCGTGTGAATTTTATTGGGCATATGCT	619	619	343	Thr	Asp	Thr343Asp	0.000280171
KRS16GAC	TATGAAATTGGTAAAGTATTTAGAAATGAAGGTATAGATAATACACATAATCCTGAATTTGACTCGTGTGAATTTTATTGGGCATATGCT	458	458	343	Thr	Asp	Thr343Asp	0.0002073
KRS16GAA	TATGAAATTGGTAAAGTATTTAGAAATGAAGGTATAGATAATACACATAATCCTGAATTTGAATCGTGTGAATTTTATTGGGCATATGCT	2443	2443	343	Thr	Glu	Thr343Glu	0.00110575
KRS16GAG	TATGAAATTGGTAAAGTATTTAGAAATGAAGGTATAGATAATACACATAATCCTGAATTTGAGTCGTGTGAATTTTATTGGGCATATGCT	450	450	343	Thr	Glu	Thr343Glu	0.000203679
KRS16TGT	TATGAAATTGGTAAAGTATTTAGAAATGAAGGTATAGATAATACACATAATCCTGAATTTTGTTCGTGTGAATTTTATTGGGCATATGCT	3076	3076	343	Thr	Cys	Thr343Cys	0.00139226
KRS16TGC	TATGAAATTGGTAAAGTATTTAGAAATGAAGGTATAGATAATACACATAATCCTGAATTTTGCTCGTGTGAATTTTATTGGGCATATGCT	1150	1150	343	Thr	Cys	Thr343Cys	0.000520512
KRS16TGA	TATGAAATTGGTAAAGTATTTAGAAATGAAGGTATAGATAATACACATAATCCTGAATTTTGATCGTGTGAATTTTATTGGGCATATGCT	987	987	343	Thr	Stop	Thr343Stop	0.000446735
KRS16TGG	TATGAAATTGGTAAAGTATTTAGAAATGAAGGTATAGATAATACACATAATCCTGAATTTTGGTCGTGTGAATTTTATTGGGCATATGCT	664	664	343	Thr	Trp	Thr343Trp	0.000300539
KRS16CGT	TATGAAATTGGTAAAGTATTTAGAAATGAAGGTATAGATAATACACATAATCCTGAATTTCGTTCGTGTGAATTTTATTGGGCATATGCT	370	370	343	Thr	Arg	Thr343Arg	0.000167469
KRS16CGC	TATGAAATTGGTAAAGTATTTAGAAATGAAGGTATAGATAATACACATAATCCTGAATTTCGCTCGTGTGAATTTTATTGGGCATATGCT	181	181	343	Thr	Arg	Thr343Arg	8.19241e-05
KRS16CGA	TATGAAATTGGTAAAGTATTTAGAAATGAAGGTATAGATAATACACATAATCCTGAATTTCGATCGTGTGAATTTTATTGGGCATATGCT	2503	2503	343	Thr	Arg	Thr343Arg	0.00113291
KRS16CGG	TATGAAATTGGTAAAGTATTTAGAAATGAAGGTATAGATAATACACATAATCCTGAATTTCGGTCGTGTGAATTTTATTGGGCATATGCT	648	648	343	Thr	Arg	Thr343Arg	0.000293297
KRS16AGT	TATGAAATTGGTAAAGTATTTAGAAATGAAGGTATAGATAATACACATAATCCTGAATTTAGTTCGTGTGAATTTTATTGGGCATATGCT	2612	2612	343	Thr	Ser	Thr343Ser	0.00118224
KRS16AGC	TATGAAATTGGTAAAGTATTTAGAAATGAAGGTATAGATAATACACATAATCCTGAATTTAGCTCGTGTGAATTTTATTGGGCATATGCT	1201	1201	343	Thr	Ser	Thr343Ser	0.000543596
KRS16AGA	TATGAAATTGGTAAAGTATTTAGAAATGAAGGTATAGATAATACACATAATCCTGAATTTAGATCGTGTGAATTTTATTGGGCATATGCT	734	734	343	Thr	Arg	Thr343Arg	0.000332223
KRS16AGG	TATGAAATTGGTAAAGTATTTAGAAATGAAGGTATAGATAATACACATAATCCTGAATTTAGGTCGTGTGAATTTTATTGGGCATATGCT	2520	2520	343	Thr	Arg	Thr343Arg	0.0011406
KRS16GGT	TATGAAATTGGTAAAGTATTTAGAAATGAAGGTATAGATAATACACATAATCCTGAATTTGGTTCGTGTGAATTTTATTGGGCATATGCT	780	780	343	Thr	Gly	Thr343Gly	0.000353043
KRS16GGC	TATGAAATTGGTAAAGTATTTAGAAATGAAGGTATAGATAATACACATAATCCTGAATTTGGCTCGTGTGAATTTTATTGGGCATATGCT	348	348	343	Thr	Gly	Thr343Gly	0.000157512
KRS16GGA	TATGAAATTGGTAAAGTATTTAGAAATGAAGGTATAGATAATACACATAATCCTGAATTTGGATCGTGTGAATTTTATTGGGCATATGCT	1100	1100	343	Thr	Gly	Thr343Gly	0.000497881
KRS16GGG	TATGAAATTGGTAAAGTATTTAGAAATGAAGGTATAGATAATACACATAATCCTGAATTTGGGTCGTGTGAATTTTATTGGGCATATGCT	465	465	343	Thr	Gly	Thr343Gly	0.000210468
KRS17TTT	TATGAAATTGGTAAAGTATTTAGAAATGAAGGTATAGATAATACACATAATCCTGAATTTACTTTTTGTGAATTTTATTGGGCATATGCT	3677	3677	344	Ser	Phe	Ser344Phe	0.00166428
KRS17TTC	TATGAAATTGGTAAAGTATTTAGAAATGAAGGTATAGATAATACACATAATCCTGAATTTACTTTCTGTGAATTTTATTGGGCATATGCT	2236	2236	344	Ser	Phe	Ser344Phe	0.00101206
KRS17TTA	TATGAAATTGGTAAAGTATTTAGAAATGAAGGTATAGATAATACACATAATCCTGAATTTACTTTATGTGAATTTTATTGGGCATATGCT	4127	4127	344	Ser	Leu	Ser344Leu	0.00186796
KRS17TTG	TATGAAATTGGTAAAGTATTTAGAAATGAAGGTATAGATAATACACATAATCCTGAATTTACTTTGTGTGAATTTTATTGGGCATATGCT	1837	1837	344	Ser	Leu	Ser344Leu	0.000831462
KRS17CTT	TATGAAATTGGTAAAGTATTTAGAAATGAAGGTATAGATAATACACATAATCCTGAATTTACTCTTTGTGAATTTTATTGGGCATATGCT	2033	2033	344	Ser	Leu	Ser344Leu	0.000920175
KRS17CTC	TATGAAATTGGTAAAGTATTTAGAAATGAAGGTATAGATAATACACATAATCCTGAATTTACTCTCTGTGAATTTTATTGGGCATATGCT	917	917	344	Ser	Leu	Ser344Leu	0.000415052
KRS17CTA	TATGAAATTGGTAAAGTATTTAGAAATGAAGGTATAGATAATACACATAATCCTGAATTTACTCTATGTGAATTTTATTGGGCATATGCT	1747	1747	344	Ser	Leu	Ser344Leu	0.000790726
KRS17CTG	TATGAAATTGGTAAAGTATTTAGAAATGAAGGTATAGATAATACACATAATCCTGAATTTACTCTGTGTGAATTTTATTGGGCATATGCT	1206	1206	344	Ser	Leu	Ser344Leu	0.000545859
KRS17ATT	TATGAAATTGGTAAAGTATTTAGAAATGAAGGTATAGATAATACACATAATCCTGAATTTACTATTTGTGAATTTTATTGGGCATATGCT	13120	13120	344	Ser	Ile	Ser344Ile	0.00593837
KRS17ATC	TATGAAATTGGTAAAGTATTTAGAAATGAAGGTATAGATAATACACATAATCCTGAATTTACTATCTGTGAATTTTATTGGGCATATGCT	1769	1769	344	Ser	Ile	Ser344Ile	0.000800684
KRS17ATA	TATGAAATTGGTAAAGTATTTAGAAATGAAGGTATAGATAATACACATAATCCTGAATTTACTATATGTGAATTTTATTGGGCATATGCT	5926	5926	344	Ser	Ile	Ser344Ile	0.00268222
KRS17ATG	TATGAAATTGGTAAAGTATTTAGAAATGAAGGTATAGATAATACACATAATCCTGAATTTACTATGTGTGAATTTTATTGGGCATATGCT	2374	2374	344	Ser	Met	Ser344Met	0.00107452
KRS17GTT	TATGAAATTGGTAAAGTATTTAGAAATGAAGGTATAGATAATACACATAATCCTGAATTTACTGTTTGTGAATTTTATTGGGCATATGCT	2293	2293	344	Ser	Val	Ser344Val	0.00103786
KRS17GTC	TATGAAATTGGTAAAGTATTTAGAAATGAAGGTATAGATAATACACATAATCCTGAATTTACTGTCTGTGAATTTTATTGGGCATATGCT	891	891	344	Ser	Val	Ser344Val	0.000403284
KRS17GTA	TATGAAATTGGTAAAGTATTTAGAAATGAAGGTATAGATAATACACATAATCCTGAATTTACTGTATGTGAATTTTATTGGGCATATGCT	1285	1285	344	Ser	Val	Ser344Val	0.000581616
KRS17GTG	TATGAAATTGGTAAAGTATTTAGAAATGAAGGTATAGATAATACACATAATCCTGAATTTACTGTGTGTGAATTTTATTGGGCATATGCT	3831	3831	344	Ser	Val	Ser344Val	0.00173398
KRS17TCT	TATGAAATTGGTAAAGTATTTAGAAATGAAGGTATAGATAATACACATAATCCTGAATTTACTTCTTGTGAATTTTATTGGGCATATGCT	1147	1147	344	Ser	Ser	Ser344Ser	0.000519154
KRS17TCC	TATGAAATTGGTAAAGTATTTAGAAATGAAGGTATAGATAATACACATAATCCTGAATTTACTTCCTGTGAATTTTATTGGGCATATGCT	558	558	344	Ser	Ser	Ser344Ser	0.000252562
KRS17TCA	TATGAAATTGGTAAAGTATTTAGAAATGAAGGTATAGATAATACACATAATCCTGAATTTACTTCATGTGAATTTTATTGGGCATATGCT	1881	1881	344	Ser	Ser	Ser344Ser	0.000851377
KRS17TCG	TATGAAATTGGTAAAGTATTTAGAAATGAAGGTATAGATAATACACATAATCCTGAATTTACTTCGTGTGAATTTTATTGGGCATATGCT	53004	2409	344	Ser	Ser	Ser344Ser	0.00109036
KRS17CCT	TATGAAATTGGTAAAGTATTTAGAAATGAAGGTATAGATAATACACATAATCCTGAATTTACTCCTTGTGAATTTTATTGGGCATATGCT	911	911	344	Ser	Pro	Ser344Pro	0.000412336
KRS17CCC	TATGAAATTGGTAAAGTATTTAGAAATGAAGGTATAGATAATACACATAATCCTGAATTTACTCCCTGTGAATTTTATTGGGCATATGCT	1149	1149	344	Ser	Pro	Ser344Pro	0.00052006
KRS17CCA	TATGAAATTGGTAAAGTATTTAGAAATGAAGGTATAGATAATACACATAATCCTGAATTTACTCCATGTGAATTTTATTGGGCATATGCT	1024	1024	344	Ser	Pro	Ser344Pro	0.000463482
KRS17CCG	TATGAAATTGGTAAAGTATTTAGAAATGAAGGTATAGATAATACACATAATCCTGAATTTACTCCGTGTGAATTTTATTGGGCATATGCT	548	548	344	Ser	Pro	Ser344Pro	0.000248035
KRS17ACT	TATGAAATTGGTAAAGTATTTAGAAATGAAGGTATAGATAATACACATAATCCTGAATTTACTACTTGTGAATTTTATTGGGCATATGCT	4110	4110	344	Ser	Thr	Ser344Thr	0.00186027
KRS17ACC	TATGAAATTGGTAAAGTATTTAGAAATGAAGGTATAGATAATACACATAATCCTGAATTTACTACCTGTGAATTTTATTGGGCATATGCT	642	642	344	Ser	Thr	Ser344Thr	0.000290582
KRS17ACA	TATGAAATTGGTAAAGTATTTAGAAATGAAGGTATAGATAATACACATAATCCTGAATTTACTACATGTGAATTTTATTGGGCATATGCT	3410	3410	344	Ser	Thr	Ser344Thr	0.00154343
KRS17ACG	TATGAAATTGGTAAAGTATTTAGAAATGAAGGTATAGATAATACACATAATCCTGAATTTACTACGTGTGAATTTTATTGGGCATATGCT	667	667	344	Ser	Thr	Ser344Thr	0.000301897
KRS17GCT	TATGAAATTGGTAAAGTATTTAGAAATGAAGGTATAGATAATACACATAATCCTGAATTTACTGCTTGTGAATTTTATTGGGCATATGCT	1148	1148	344	Ser	Ala	Ser344Ala	0.000519607
KRS17GCC	TATGAAATTGGTAAAGTATTTAGAAATGAAGGTATAGATAATACACATAATCCTGAATTTACTGCCTGTGAATTTTATTGGGCATATGCT	256	256	344	Ser	Ala	Ser344Ala	0.000115871
KRS17GCA	TATGAAATTGGTAAAGTATTTAGAAATGAAGGTATAGATAATACACATAATCCTGAATTTACTGCATGTGAATTTTATTGGGCATATGCT	2278	2278	344	Ser	Ala	Ser344Ala	0.00103107
KRS17GCG	TATGAAATTGGTAAAGTATTTAGAAATGAAGGTATAGATAATACACATAATCCTGAATTTACTGCGTGTGAATTTTATTGGGCATATGCT	642	642	344	Ser	Ala	Ser344Ala	0.000290582
KRS17TAT	TATGAAATTGGTAAAGTATTTAGAAATGAAGGTATAGATAATACACATAATCCTGAATTTACTTATTGTGAATTTTATTGGGCATATGCT	2286	2286	344	Ser	Tyr	Ser344Tyr	0.00103469
KRS17TAC	TATGAAATTGGTAAAGTATTTAGAAATGAAGGTATAGATAATACACATAATCCTGAATTTACTTACTGTGAATTTTATTGGGCATATGCT	2327	2327	344	Ser	Tyr	Ser344Tyr	0.00105325
KRS17TAA	TATGAAATTGGTAAAGTATTTAGAAATGAAGGTATAGATAATACACATAATCCTGAATTTACTTAATGTGAATTTTATTGGGCATATGCT	3168	3168	344	Ser	Stop	Ser344Stop	0.0014339
KRS17TAG	TATGAAATTGGTAAAGTATTTAGAAATGAAGGTATAGATAATACACATAATCCTGAATTTACTTAGTGTGAATTTTATTGGGCATATGCT	1718	1718	344	Ser	Stop	Ser344Stop	0.0007776
KRS17CAT	TATGAAATTGGTAAAGTATTTAGAAATGAAGGTATAGATAATACACATAATCCTGAATTTACTCATTGTGAATTTTATTGGGCATATGCT	1869	1869	344	Ser	His	Ser344His	0.000845946
KRS17CAC	TATGAAATTGGTAAAGTATTTAGAAATGAAGGTATAGATAATACACATAATCCTGAATTTACTCACTGTGAATTTTATTGGGCATATGCT	1452	1452	344	Ser	His	Ser344His	0.000657203
KRS17CAA	TATGAAATTGGTAAAGTATTTAGAAATGAAGGTATAGATAATACACATAATCCTGAATTTACTCAATGTGAATTTTATTGGGCATATGCT	4821	4821	344	Ser	Gln	Ser344Gln	0.00218208
KRS17CAG	TATGAAATTGGTAAAGTATTTAGAAATGAAGGTATAGATAATACACATAATCCTGAATTTACTCAGTGTGAATTTTATTGGGCATATGCT	2345	2345	344	Ser	Gln	Ser344Gln	0.00106139
KRS17AAT	TATGAAATTGGTAAAGTATTTAGAAATGAAGGTATAGATAATACACATAATCCTGAATTTACTAATTGTGAATTTTATTGGGCATATGCT	3521	3521	344	Ser	Asn	Ser344Asn	0.00159367
KRS17AAC	TATGAAATTGGTAAAGTATTTAGAAATGAAGGTATAGATAATACACATAATCCTGAATTTACTAACTGTGAATTTTATTGGGCATATGCT	3632	3632	344	Ser	Asn	Ser344Asn	0.00164391
KRS17AAA	TATGAAATTGGTAAAGTATTTAGAAATGAAGGTATAGATAATACACATAATCCTGAATTTACTAAATGTGAATTTTATTGGGCATATGCT	13252	13252	344	Ser	Lys	Ser344Lys	0.00599811
KRS17AAG	TATGAAATTGGTAAAGTATTTAGAAATGAAGGTATAGATAATACACATAATCCTGAATTTACTAAGTGTGAATTTTATTGGGCATATGCT	1314	1314	344	Ser	Lys	Ser344Lys	0.000594742
KRS17GAT	TATGAAATTGGTAAAGTATTTAGAAATGAAGGTATAGATAATACACATAATCCTGAATTTACTGATTGTGAATTTTATTGGGCATATGCT	754	754	344	Ser	Asp	Ser344Asp	0.000341275
KRS17GAC	TATGAAATTGGTAAAGTATTTAGAAATGAAGGTATAGATAATACACATAATCCTGAATTTACTGACTGTGAATTTTATTGGGCATATGCT	699	699	344	Ser	Asp	Ser344Asp	0.000316381
KRS17GAA	TATGAAATTGGTAAAGTATTTAGAAATGAAGGTATAGATAATACACATAATCCTGAATTTACTGAATGTGAATTTTATTGGGCATATGCT	1503	1503	344	Ser	Glu	Ser344Glu	0.000680287
KRS17GAG	TATGAAATTGGTAAAGTATTTAGAAATGAAGGTATAGATAATACACATAATCCTGAATTTACTGAGTGTGAATTTTATTGGGCATATGCT	557	557	344	Ser	Glu	Ser344Glu	0.000252109
KRS17TGT	TATGAAATTGGTAAAGTATTTAGAAATGAAGGTATAGATAATACACATAATCCTGAATTTACTTGTTGTGAATTTTATTGGGCATATGCT	2071	2071	344	Ser	Cys	Ser344Cys	0.000937375
KRS17TGC	TATGAAATTGGTAAAGTATTTAGAAATGAAGGTATAGATAATACACATAATCCTGAATTTACTTGCTGTGAATTTTATTGGGCATATGCT	861	861	344	Ser	Cys	Ser344Cys	0.000389705
KRS17TGA	TATGAAATTGGTAAAGTATTTAGAAATGAAGGTATAGATAATACACATAATCCTGAATTTACTTGATGTGAATTTTATTGGGCATATGCT	1147	1147	344	Ser	Stop	Ser344Stop	0.000519154
KRS17TGG	TATGAAATTGGTAAAGTATTTAGAAATGAAGGTATAGATAATACACATAATCCTGAATTTACTTGGTGTGAATTTTATTGGGCATATGCT	696	696	344	Ser	Trp	Ser344Trp	0.000315023
KRS17CGT	TATGAAATTGGTAAAGTATTTAGAAATGAAGGTATAGATAATACACATAATCCTGAATTTACTCGTTGTGAATTTTATTGGGCATATGCT	798	798	344	Ser	Arg	Ser344Arg	0.00036119
KRS17CGC	TATGAAATTGGTAAAGTATTTAGAAATGAAGGTATAGATAATACACATAATCCTGAATTTACTCGCTGTGAATTTTATTGGGCATATGCT	332	332	344	Ser	Arg	Ser344Arg	0.00015027
KRS17CGA	TATGAAATTGGTAAAGTATTTAGAAATGAAGGTATAGATAATACACATAATCCTGAATTTACTCGATGTGAATTTTATTGGGCATATGCT	474	474	344	Ser	Arg	Ser344Arg	0.000214542
KRS17CGG	TATGAAATTGGTAAAGTATTTAGAAATGAAGGTATAGATAATACACATAATCCTGAATTTACTCGGTGTGAATTTTATTGGGCATATGCT	472	472	344	Ser	Arg	Ser344Arg	0.000213636
KRS17AGT	TATGAAATTGGTAAAGTATTTAGAAATGAAGGTATAGATAATACACATAATCCTGAATTTACTAGTTGTGAATTTTATTGGGCATATGCT	1010	1010	344	Ser	Ser	Ser344Ser	0.000457146
KRS17AGC	TATGAAATTGGTAAAGTATTTAGAAATGAAGGTATAGATAATACACATAATCCTGAATTTACTAGCTGTGAATTTTATTGGGCATATGCT	937	937	344	Ser	Ser	Ser344Ser	0.000424104
KRS17AGA	TATGAAATTGGTAAAGTATTTAGAAATGAAGGTATAGATAATACACATAATCCTGAATTTACTAGATGTGAATTTTATTGGGCATATGCT	1485	1485	344	Ser	Arg	Ser344Arg	0.00067214
KRS17AGG	TATGAAATTGGTAAAGTATTTAGAAATGAAGGTATAGATAATACACATAATCCTGAATTTACTAGGTGTGAATTTTATTGGGCATATGCT	426	426	344	Ser	Arg	Ser344Arg	0.000192816
KRS17GGT	TATGAAATTGGTAAAGTATTTAGAAATGAAGGTATAGATAATACACATAATCCTGAATTTACTGGTTGTGAATTTTATTGGGCATATGCT	1204	1204	344	Ser	Gly	Ser344Gly	0.000544954
KRS17GGC	TATGAAATTGGTAAAGTATTTAGAAATGAAGGTATAGATAATACACATAATCCTGAATTTACTGGCTGTGAATTTTATTGGGCATATGCT	3470	3470	344	Ser	Gly	Ser344Gly	0.00157059
KRS17GGA	TATGAAATTGGTAAAGTATTTAGAAATGAAGGTATAGATAATACACATAATCCTGAATTTACTGGATGTGAATTTTATTGGGCATATGCT	356	356	344	Ser	Gly	Ser344Gly	0.000161132
KRS17GGG	TATGAAATTGGTAAAGTATTTAGAAATGAAGGTATAGATAATACACATAATCCTGAATTTACTGGGTGTGAATTTTATTGGGCATATGCT	404	404	344	Ser	Gly	Ser344Gly	0.000182858
KRS18TTT	TATGAAATTGGTAAAGTATTTAGAAATGAAGGTATAGATAATACACATAATCCTGAATTTACTTCGTTTGAATTTTATTGGGCATATGCT	2521	2521	345	Cys	Phe	Cys345Phe	0.00114105
KRS18TTC	TATGAAATTGGTAAAGTATTTAGAAATGAAGGTATAGATAATACACATAATCCTGAATTTACTTCGTTCGAATTTTATTGGGCATATGCT	871	871	345	Cys	Phe	Cys345Phe	0.000394231
KRS18TTA	TATGAAATTGGTAAAGTATTTAGAAATGAAGGTATAGATAATACACATAATCCTGAATTTACTTCGTTAGAATTTTATTGGGCATATGCT	3062	3062	345	Cys	Leu	Cys345Leu	0.00138592
KRS18TTG	TATGAAATTGGTAAAGTATTTAGAAATGAAGGTATAGATAATACACATAATCCTGAATTTACTTCGTTGGAATTTTATTGGGCATATGCT	2017	2017	345	Cys	Leu	Cys345Leu	0.000912933
KRS18CTT	TATGAAATTGGTAAAGTATTTAGAAATGAAGGTATAGATAATACACATAATCCTGAATTTACTTCGCTTGAATTTTATTGGGCATATGCT	653	653	345	Cys	Leu	Cys345Leu	0.00029556
KRS18CTC	TATGAAATTGGTAAAGTATTTAGAAATGAAGGTATAGATAATACACATAATCCTGAATTTACTTCGCTCGAATTTTATTGGGCATATGCT	369	369	345	Cys	Leu	Cys345Leu	0.000167017
KRS18CTA	TATGAAATTGGTAAAGTATTTAGAAATGAAGGTATAGATAATACACATAATCCTGAATTTACTTCGCTAGAATTTTATTGGGCATATGCT	1141	1141	345	Cys	Leu	Cys345Leu	0.000516439
KRS18CTG	TATGAAATTGGTAAAGTATTTAGAAATGAAGGTATAGATAATACACATAATCCTGAATTTACTTCGCTGGAATTTTATTGGGCATATGCT	1073	1073	345	Cys	Leu	Cys345Leu	0.000485661
KRS18ATT	TATGAAATTGGTAAAGTATTTAGAAATGAAGGTATAGATAATACACATAATCCTGAATTTACTTCGATTGAATTTTATTGGGCATATGCT	3866	3866	345	Cys	Ile	Cys345Ile	0.00174983
KRS18ATC	TATGAAATTGGTAAAGTATTTAGAAATGAAGGTATAGATAATACACATAATCCTGAATTTACTTCGATCGAATTTTATTGGGCATATGCT	592	592	345	Cys	Ile	Cys345Ile	0.000267951
KRS18ATA	TATGAAATTGGTAAAGTATTTAGAAATGAAGGTATAGATAATACACATAATCCTGAATTTACTTCGATAGAATTTTATTGGGCATATGCT	3234	3234	345	Cys	Ile	Cys345Ile	0.00146377
KRS18ATG	TATGAAATTGGTAAAGTATTTAGAAATGAAGGTATAGATAATACACATAATCCTGAATTTACTTCGATGGAATTTTATTGGGCATATGCT	1445	1445	345	Cys	Met	Cys345Met	0.000654035
KRS18GTT	TATGAAATTGGTAAAGTATTTAGAAATGAAGGTATAGATAATACACATAATCCTGAATTTACTTCGGTTGAATTTTATTGGGCATATGCT	720	720	345	Cys	Val	Cys345Val	0.000325886
KRS18GTC	TATGAAATTGGTAAAGTATTTAGAAATGAAGGTATAGATAATACACATAATCCTGAATTTACTTCGGTCGAATTTTATTGGGCATATGCT	308	308	345	Cys	Val	Cys345Val	0.000139407
KRS18GTA	TATGAAATTGGTAAAGTATTTAGAAATGAAGGTATAGATAATACACATAATCCTGAATTTACTTCGGTAGAATTTTATTGGGCATATGCT	1009	1009	345	Cys	Val	Cys345Val	0.000456693
KRS18GTG	TATGAAATTGGTAAAGTATTTAGAAATGAAGGTATAGATAATACACATAATCCTGAATTTACTTCGGTGGAATTTTATTGGGCATATGCT	1146	1146	345	Cys	Val	Cys345Val	0.000518702
KRS18TCT	TATGAAATTGGTAAAGTATTTAGAAATGAAGGTATAGATAATACACATAATCCTGAATTTACTTCGTCTGAATTTTATTGGGCATATGCT	714	714	345	Cys	Ser	Cys345Ser	0.00032317
KRS18TCC	TATGAAATTGGTAAAGTATTTAGAAATGAAGGTATAGATAATACACATAATCCTGAATTTACTTCGTCCGAATTTTATTGGGCATATGCT	268	268	345	Cys	Ser	Cys345Ser	0.000121302
KRS18TCA	TATGAAATTGGTAAAGTATTTAGAAATGAAGGTATAGATAATACACATAATCCTGAATTTACTTCGTCAGAATTTTATTGGGCATATGCT	614	614	345	Cys	Ser	Cys345Ser	0.000277908
KRS18TCG	TATGAAATTGGTAAAGTATTTAGAAATGAAGGTATAGATAATACACATAATCCTGAATTTACTTCGTCGGAATTTTATTGGGCATATGCT	727	727	345	Cys	Ser	Cys345Ser	0.000329054
KRS18CCT	TATGAAATTGGTAAAGTATTTAGAAATGAAGGTATAGATAATACACATAATCCTGAATTTACTTCGCCTGAATTTTATTGGGCATATGCT	307	307	345	Cys	Pro	Cys345Pro	0.000138954
KRS18CCC	TATGAAATTGGTAAAGTATTTAGAAATGAAGGTATAGATAATACACATAATCCTGAATTTACTTCGCCCGAATTTTATTGGGCATATGCT	93	93	345	Cys	Pro	Cys345Pro	4.20936e-05
KRS18CCA	TATGAAATTGGTAAAGTATTTAGAAATGAAGGTATAGATAATACACATAATCCTGAATTTACTTCGCCAGAATTTTATTGGGCATATGCT	481	481	345	Cys	Pro	Cys345Pro	0.00021771
KRS18CCG	TATGAAATTGGTAAAGTATTTAGAAATGAAGGTATAGATAATACACATAATCCTGAATTTACTTCGCCGGAATTTTATTGGGCATATGCT	322	322	345	Cys	Pro	Cys345Pro	0.000145743
KRS18ACT	TATGAAATTGGTAAAGTATTTAGAAATGAAGGTATAGATAATACACATAATCCTGAATTTACTTCGACTGAATTTTATTGGGCATATGCT	327	327	345	Cys	Thr	Cys345Thr	0.000148007
KRS18ACC	TATGAAATTGGTAAAGTATTTAGAAATGAAGGTATAGATAATACACATAATCCTGAATTTACTTCGACCGAATTTTATTGGGCATATGCT	258	258	345	Cys	Thr	Cys345Thr	0.000116776
KRS18ACA	TATGAAATTGGTAAAGTATTTAGAAATGAAGGTATAGATAATACACATAATCCTGAATTTACTTCGACAGAATTTTATTGGGCATATGCT	1647	1647	345	Cys	Thr	Cys345Thr	0.000745464
KRS18ACG	TATGAAATTGGTAAAGTATTTAGAAATGAAGGTATAGATAATACACATAATCCTGAATTTACTTCGACGGAATTTTATTGGGCATATGCT	451	451	345	Cys	Thr	Cys345Thr	0.000204131
KRS18GCT	TATGAAATTGGTAAAGTATTTAGAAATGAAGGTATAGATAATACACATAATCCTGAATTTACTTCGGCTGAATTTTATTGGGCATATGCT	518	518	345	Cys	Ala	Cys345Ala	0.000234457
KRS18GCC	TATGAAATTGGTAAAGTATTTAGAAATGAAGGTATAGATAATACACATAATCCTGAATTTACTTCGGCCGAATTTTATTGGGCATATGCT	306	306	345	Cys	Ala	Cys345Ala	0.000138502
KRS18GCA	TATGAAATTGGTAAAGTATTTAGAAATGAAGGTATAGATAATACACATAATCCTGAATTTACTTCGGCAGAATTTTATTGGGCATATGCT	422	422	345	Cys	Ala	Cys345Ala	0.000191005
KRS18GCG	TATGAAATTGGTAAAGTATTTAGAAATGAAGGTATAGATAATACACATAATCCTGAATTTACTTCGGCGGAATTTTATTGGGCATATGCT	509	509	345	Cys	Ala	Cys345Ala	0.000230383
KRS18TAT	TATGAAATTGGTAAAGTATTTAGAAATGAAGGTATAGATAATACACATAATCCTGAATTTACTTCGTATGAATTTTATTGGGCATATGCT	836	836	345	Cys	Tyr	Cys345Tyr	0.00037839
KRS18TAC	TATGAAATTGGTAAAGTATTTAGAAATGAAGGTATAGATAATACACATAATCCTGAATTTACTTCGTACGAATTTTATTGGGCATATGCT	711	711	345	Cys	Tyr	Cys345Tyr	0.000321812
KRS18TAA	TATGAAATTGGTAAAGTATTTAGAAATGAAGGTATAGATAATACACATAATCCTGAATTTACTTCGTAAGAATTTTATTGGGCATATGCT	1864	1864	345	Cys	Stop	Cys345Stop	0.000843682
KRS18TAG	TATGAAATTGGTAAAGTATTTAGAAATGAAGGTATAGATAATACACATAATCCTGAATTTACTTCGTAGGAATTTTATTGGGCATATGCT	1130	1130	345	Cys	Stop	Cys345Stop	0.00051146
KRS18CAT	TATGAAATTGGTAAAGTATTTAGAAATGAAGGTATAGATAATACACATAATCCTGAATTTACTTCGCATGAATTTTATTGGGCATATGCT	1002	1002	345	Cys	His	Cys345His	0.000453525
KRS18CAC	TATGAAATTGGTAAAGTATTTAGAAATGAAGGTATAGATAATACACATAATCCTGAATTTACTTCGCACGAATTTTATTGGGCATATGCT	594	594	345	Cys	His	Cys345His	0.000268856
KRS18CAA	TATGAAATTGGTAAAGTATTTAGAAATGAAGGTATAGATAATACACATAATCCTGAATTTACTTCGCAAGAATTTTATTGGGCATATGCT	3595	3595	345	Cys	Gln	Cys345Gln	0.00162717
KRS18CAG	TATGAAATTGGTAAAGTATTTAGAAATGAAGGTATAGATAATACACATAATCCTGAATTTACTTCGCAGGAATTTTATTGGGCATATGCT	1156	1156	345	Cys	Gln	Cys345Gln	0.000523228
KRS18AAT	TATGAAATTGGTAAAGTATTTAGAAATGAAGGTATAGATAATACACATAATCCTGAATTTACTTCGAATGAATTTTATTGGGCATATGCT	2094	2094	345	Cys	Asn	Cys345Asn	0.000947785
KRS18AAC	TATGAAATTGGTAAAGTATTTAGAAATGAAGGTATAGATAATACACATAATCCTGAATTTACTTCGAACGAATTTTATTGGGCATATGCT	2420	2420	345	Cys	Asn	Cys345Asn	0.00109534
KRS18AAA	TATGAAATTGGTAAAGTATTTAGAAATGAAGGTATAGATAATACACATAATCCTGAATTTACTTCGAAAGAATTTTATTGGGCATATGCT	10869	10869	345	Cys	Lys	Cys345Lys	0.00491952
KRS18AAG	TATGAAATTGGTAAAGTATTTAGAAATGAAGGTATAGATAATACACATAATCCTGAATTTACTTCGAAGGAATTTTATTGGGCATATGCT	1064	1064	345	Cys	Lys	Cys345Lys	0.000481587
KRS18GAT	TATGAAATTGGTAAAGTATTTAGAAATGAAGGTATAGATAATACACATAATCCTGAATTTACTTCGGATGAATTTTATTGGGCATATGCT	852	852	345	Cys	Asp	Cys345Asp	0.000385632
KRS18GAC	TATGAAATTGGTAAAGTATTTAGAAATGAAGGTATAGATAATACACATAATCCTGAATTTACTTCGGACGAATTTTATTGGGCATATGCT	275	275	345	Cys	Asp	Cys345Asp	0.00012447
KRS18GAA	TATGAAATTGGTAAAGTATTTAGAAATGAAGGTATAGATAATACACATAATCCTGAATTTACTTCGGAAGAATTTTATTGGGCATATGCT	1014	1014	345	Cys	Glu	Cys345Glu	0.000458956
KRS18GAG	TATGAAATTGGTAAAGTATTTAGAAATGAAGGTATAGATAATACACATAATCCTGAATTTACTTCGGAGGAATTTTATTGGGCATATGCT	654	654	345	Cys	Glu	Cys345Glu	0.000296013
KRS18TGT	TATGAAATTGGTAAAGTATTTAGAAATGAAGGTATAGATAATACACATAATCCTGAATTTACTTCGTGTGAATTTTATTGGGCATATGCT	53004	2409	345	Cys	Cys	Cys345Cys	0.00109036
KRS18TGC	TATGAAATTGGTAAAGTATTTAGAAATGAAGGTATAGATAATACACATAATCCTGAATTTACTTCGTGCGAATTTTATTGGGCATATGCT	913	913	345	Cys	Cys	Cys345Cys	0.000413241
KRS18TGA	TATGAAATTGGTAAAGTATTTAGAAATGAAGGTATAGATAATACACATAATCCTGAATTTACTTCGTGAGAATTTTATTGGGCATATGCT	1065	1065	345	Cys	Stop	Cys345Stop	0.00048204
KRS18TGG	TATGAAATTGGTAAAGTATTTAGAAATGAAGGTATAGATAATACACATAATCCTGAATTTACTTCGTGGGAATTTTATTGGGCATATGCT	2744	2744	345	Cys	Trp	Cys345Trp	0.00124199
KRS18CGT	TATGAAATTGGTAAAGTATTTAGAAATGAAGGTATAGATAATACACATAATCCTGAATTTACTTCGCGTGAATTTTATTGGGCATATGCT	425	425	345	Cys	Arg	Cys345Arg	0.000192363
KRS18CGC	TATGAAATTGGTAAAGTATTTAGAAATGAAGGTATAGATAATACACATAATCCTGAATTTACTTCGCGCGAATTTTATTGGGCATATGCT	416	416	345	Cys	Arg	Cys345Arg	0.00018829
KRS18CGA	TATGAAATTGGTAAAGTATTTAGAAATGAAGGTATAGATAATACACATAATCCTGAATTTACTTCGCGAGAATTTTATTGGGCATATGCT	351	351	345	Cys	Arg	Cys345Arg	0.000158869
KRS18CGG	TATGAAATTGGTAAAGTATTTAGAAATGAAGGTATAGATAATACACATAATCCTGAATTTACTTCGCGGGAATTTTATTGGGCATATGCT	246	246	345	Cys	Arg	Cys345Arg	0.000111344
KRS18AGT	TATGAAATTGGTAAAGTATTTAGAAATGAAGGTATAGATAATACACATAATCCTGAATTTACTTCGAGTGAATTTTATTGGGCATATGCT	665	665	345	Cys	Ser	Cys345Ser	0.000300992
KRS18AGC	TATGAAATTGGTAAAGTATTTAGAAATGAAGGTATAGATAATACACATAATCCTGAATTTACTTCGAGCGAATTTTATTGGGCATATGCT	189	189	345	Cys	Ser	Cys345Ser	8.55451e-05
KRS18AGA	TATGAAATTGGTAAAGTATTTAGAAATGAAGGTATAGATAATACACATAATCCTGAATTTACTTCGAGAGAATTTTATTGGGCATATGCT	729	729	345	Cys	Arg	Cys345Arg	0.00032996
KRS18AGG	TATGAAATTGGTAAAGTATTTAGAAATGAAGGTATAGATAATACACATAATCCTGAATTTACTTCGAGGGAATTTTATTGGGCATATGCT	532	532	345	Cys	Arg	Cys345Arg	0.000240793
KRS18GGT	TATGAAATTGGTAAAGTATTTAGAAATGAAGGTATAGATAATACACATAATCCTGAATTTACTTCGGGTGAATTTTATTGGGCATATGCT	473	473	345	Cys	Gly	Cys345Gly	0.000214089
KRS18GGC	TATGAAATTGGTAAAGTATTTAGAAATGAAGGTATAGATAATACACATAATCCTGAATTTACTTCGGGCGAATTTTATTGGGCATATGCT	348	348	345	Cys	Gly	Cys345Gly	0.000157512
KRS18GGA	TATGAAATTGGTAAAGTATTTAGAAATGAAGGTATAGATAATACACATAATCCTGAATTTACTTCGGGAGAATTTTATTGGGCATATGCT	373	373	345	Cys	Gly	Cys345Gly	0.000168827
KRS18GGG	TATGAAATTGGTAAAGTATTTAGAAATGAAGGTATAGATAATACACATAATCCTGAATTTACTTCGGGGGAATTTTATTGGGCATATGCT	559	559	345	Cys	Gly	Cys345Gly	0.000253014
KRS19TTT	TATGAAATTGGTAAAGTATTTAGAAATGAAGGTATAGATAATACACATAATCCTGAATTTACTTCGTGTTTTTTTTATTGGGCATATGCT	1776	1776	346	Glu	Phe	Glu346Phe	0.000803852
KRS19TTC	TATGAAATTGGTAAAGTATTTAGAAATGAAGGTATAGATAATACACATAATCCTGAATTTACTTCGTGTTTCTTTTATTGGGCATATGCT	902	902	346	Glu	Phe	Glu346Phe	0.000408263
KRS19TTA	TATGAAATTGGTAAAGTATTTAGAAATGAAGGTATAGATAATACACATAATCCTGAATTTACTTCGTGTTTATTTTATTGGGCATATGCT	2368	2368	346	Glu	Leu	Glu346Leu	0.0010718
KRS19TTG	TATGAAATTGGTAAAGTATTTAGAAATGAAGGTATAGATAATACACATAATCCTGAATTTACTTCGTGTTTGTTTTATTGGGCATATGCT	1178	1178	346	Glu	Leu	Glu346Leu	0.000533186
KRS19CTT	TATGAAATTGGTAAAGTATTTAGAAATGAAGGTATAGATAATACACATAATCCTGAATTTACTTCGTGTCTTTTTTATTGGGCATATGCT	786	786	346	Glu	Leu	Glu346Leu	0.000355759
KRS19CTC	TATGAAATTGGTAAAGTATTTAGAAATGAAGGTATAGATAATACACATAATCCTGAATTTACTTCGTGTCTCTTTTATTGGGCATATGCT	309	309	346	Glu	Leu	Glu346Leu	0.000139859
KRS19CTA	TATGAAATTGGTAAAGTATTTAGAAATGAAGGTATAGATAATACACATAATCCTGAATTTACTTCGTGTCTATTTTATTGGGCATATGCT	506	506	346	Glu	Leu	Glu346Leu	0.000229025
KRS19CTG	TATGAAATTGGTAAAGTATTTAGAAATGAAGGTATAGATAATACACATAATCCTGAATTTACTTCGTGTCTGTTTTATTGGGCATATGCT	653	653	346	Glu	Leu	Glu346Leu	0.00029556
KRS19ATT	TATGAAATTGGTAAAGTATTTAGAAATGAAGGTATAGATAATACACATAATCCTGAATTTACTTCGTGTATTTTTTATTGGGCATATGCT	2156	2156	346	Glu	Ile	Glu346Ile	0.000975847
KRS19ATC	TATGAAATTGGTAAAGTATTTAGAAATGAAGGTATAGATAATACACATAATCCTGAATTTACTTCGTGTATCTTTTATTGGGCATATGCT	674	674	346	Glu	Ile	Glu346Ile	0.000305065
KRS19ATA	TATGAAATTGGTAAAGTATTTAGAAATGAAGGTATAGATAATACACATAATCCTGAATTTACTTCGTGTATATTTTATTGGGCATATGCT	88827	88827	346	Glu	Ile	Glu346Ile	0.0402048
KRS19ATG	TATGAAATTGGTAAAGTATTTAGAAATGAAGGTATAGATAATACACATAATCCTGAATTTACTTCGTGTATGTTTTATTGGGCATATGCT	1027	1027	346	Glu	Met	Glu346Met	0.00046484
KRS19GTT	TATGAAATTGGTAAAGTATTTAGAAATGAAGGTATAGATAATACACATAATCCTGAATTTACTTCGTGTGTTTTTTATTGGGCATATGCT	564	564	346	Glu	Val	Glu346Val	0.000255277
KRS19GTC	TATGAAATTGGTAAAGTATTTAGAAATGAAGGTATAGATAATACACATAATCCTGAATTTACTTCGTGTGTCTTTTATTGGGCATATGCT	370	370	346	Glu	Val	Glu346Val	0.000167469
KRS19GTA	TATGAAATTGGTAAAGTATTTAGAAATGAAGGTATAGATAATACACATAATCCTGAATTTACTTCGTGTGTATTTTATTGGGCATATGCT	793	793	346	Glu	Val	Glu346Val	0.000358927
KRS19GTG	TATGAAATTGGTAAAGTATTTAGAAATGAAGGTATAGATAATACACATAATCCTGAATTTACTTCGTGTGTGTTTTATTGGGCATATGCT	642	642	346	Glu	Val	Glu346Val	0.000290582
KRS19TCT	TATGAAATTGGTAAAGTATTTAGAAATGAAGGTATAGATAATACACATAATCCTGAATTTACTTCGTGTTCTTTTTATTGGGCATATGCT	961	961	346	Glu	Ser	Glu346Ser	0.000434967
KRS19TCC	TATGAAATTGGTAAAGTATTTAGAAATGAAGGTATAGATAATACACATAATCCTGAATTTACTTCGTGTTCCTTTTATTGGGCATATGCT	654	654	346	Glu	Ser	Glu346Ser	0.000296013
KRS19TCA	TATGAAATTGGTAAAGTATTTAGAAATGAAGGTATAGATAATACACATAATCCTGAATTTACTTCGTGTTCATTTTATTGGGCATATGCT	1258	1258	346	Glu	Ser	Glu346Ser	0.000569395
KRS19TCG	TATGAAATTGGTAAAGTATTTAGAAATGAAGGTATAGATAATACACATAATCCTGAATTTACTTCGTGTTCGTTTTATTGGGCATATGCT	699	699	346	Glu	Ser	Glu346Ser	0.000316381
KRS19CCT	TATGAAATTGGTAAAGTATTTAGAAATGAAGGTATAGATAATACACATAATCCTGAATTTACTTCGTGTCCTTTTTATTGGGCATATGCT	236	236	346	Glu	Pro	Glu346Pro	0.000106818
KRS19CCC	TATGAAATTGGTAAAGTATTTAGAAATGAAGGTATAGATAATACACATAATCCTGAATTTACTTCGTGTCCCTTTTATTGGGCATATGCT	105	105	346	Glu	Pro	Glu346Pro	4.7525e-05
KRS19CCA	TATGAAATTGGTAAAGTATTTAGAAATGAAGGTATAGATAATACACATAATCCTGAATTTACTTCGTGTCCATTTTATTGGGCATATGCT	238	238	346	Glu	Pro	Glu346Pro	0.000107723
KRS19CCG	TATGAAATTGGTAAAGTATTTAGAAATGAAGGTATAGATAATACACATAATCCTGAATTTACTTCGTGTCCGTTTTATTGGGCATATGCT	438	438	346	Glu	Pro	Glu346Pro	0.000198247
KRS19ACT	TATGAAATTGGTAAAGTATTTAGAAATGAAGGTATAGATAATACACATAATCCTGAATTTACTTCGTGTACTTTTTATTGGGCATATGCT	695	695	346	Glu	Thr	Glu346Thr	0.00031457
KRS19ACC	TATGAAATTGGTAAAGTATTTAGAAATGAAGGTATAGATAATACACATAATCCTGAATTTACTTCGTGTACCTTTTATTGGGCATATGCT	292	292	346	Glu	Thr	Glu346Thr	0.000132165
KRS19ACA	TATGAAATTGGTAAAGTATTTAGAAATGAAGGTATAGATAATACACATAATCCTGAATTTACTTCGTGTACATTTTATTGGGCATATGCT	1977	1977	346	Glu	Thr	Glu346Thr	0.000894828
KRS19ACG	TATGAAATTGGTAAAGTATTTAGAAATGAAGGTATAGATAATACACATAATCCTGAATTTACTTCGTGTACGTTTTATTGGGCATATGCT	324	324	346	Glu	Thr	Glu346Thr	0.000146649
KRS19GCT	TATGAAATTGGTAAAGTATTTAGAAATGAAGGTATAGATAATACACATAATCCTGAATTTACTTCGTGTGCTTTTTATTGGGCATATGCT	502	502	346	Glu	Ala	Glu346Ala	0.000227215
KRS19GCC	TATGAAATTGGTAAAGTATTTAGAAATGAAGGTATAGATAATACACATAATCCTGAATTTACTTCGTGTGCCTTTTATTGGGCATATGCT	230	230	346	Glu	Ala	Glu346Ala	0.000104102
KRS19GCA	TATGAAATTGGTAAAGTATTTAGAAATGAAGGTATAGATAATACACATAATCCTGAATTTACTTCGTGTGCATTTTATTGGGCATATGCT	375	375	346	Glu	Ala	Glu346Ala	0.000169732
KRS19GCG	TATGAAATTGGTAAAGTATTTAGAAATGAAGGTATAGATAATACACATAATCCTGAATTTACTTCGTGTGCGTTTTATTGGGCATATGCT	458	458	346	Glu	Ala	Glu346Ala	0.0002073
KRS19TAT	TATGAAATTGGTAAAGTATTTAGAAATGAAGGTATAGATAATACACATAATCCTGAATTTACTTCGTGTTATTTTTATTGGGCATATGCT	1607	1607	346	Glu	Tyr	Glu346Tyr	0.000727359
KRS19TAC	TATGAAATTGGTAAAGTATTTAGAAATGAAGGTATAGATAATACACATAATCCTGAATTTACTTCGTGTTACTTTTATTGGGCATATGCT	953	953	346	Glu	Tyr	Glu346Tyr	0.000431346
KRS19TAA	TATGAAATTGGTAAAGTATTTAGAAATGAAGGTATAGATAATACACATAATCCTGAATTTACTTCGTGTTAATTTTATTGGGCATATGCT	4579	4579	346	Glu	Stop	Glu346Stop	0.00207254
KRS19TAG	TATGAAATTGGTAAAGTATTTAGAAATGAAGGTATAGATAATACACATAATCCTGAATTTACTTCGTGTTAGTTTTATTGGGCATATGCT	1095	1095	346	Glu	Stop	Glu346Stop	0.000495618
KRS19CAT	TATGAAATTGGTAAAGTATTTAGAAATGAAGGTATAGATAATACACATAATCCTGAATTTACTTCGTGTCATTTTTATTGGGCATATGCT	672	672	346	Glu	His	Glu346His	0.00030416
KRS19CAC	TATGAAATTGGTAAAGTATTTAGAAATGAAGGTATAGATAATACACATAATCCTGAATTTACTTCGTGTCACTTTTATTGGGCATATGCT	354	354	346	Glu	His	Glu346His	0.000160227
KRS19CAA	TATGAAATTGGTAAAGTATTTAGAAATGAAGGTATAGATAATACACATAATCCTGAATTTACTTCGTGTCAATTTTATTGGGCATATGCT	908	908	346	Glu	Gln	Glu346Gln	0.000410978
KRS19CAG	TATGAAATTGGTAAAGTATTTAGAAATGAAGGTATAGATAATACACATAATCCTGAATTTACTTCGTGTCAGTTTTATTGGGCATATGCT	391	391	346	Glu	Gln	Glu346Gln	0.000176974
KRS19AAT	TATGAAATTGGTAAAGTATTTAGAAATGAAGGTATAGATAATACACATAATCCTGAATTTACTTCGTGTAATTTTTATTGGGCATATGCT	3289	3289	346	Glu	Asn	Glu346Asn	0.00148867
KRS19AAC	TATGAAATTGGTAAAGTATTTAGAAATGAAGGTATAGATAATACACATAATCCTGAATTTACTTCGTGTAACTTTTATTGGGCATATGCT	1117	1117	346	Glu	Asn	Glu346Asn	0.000505576
KRS19AAA	TATGAAATTGGTAAAGTATTTAGAAATGAAGGTATAGATAATACACATAATCCTGAATTTACTTCGTGTAAATTTTATTGGGCATATGCT	13466	13466	346	Glu	Lys	Glu346Lys	0.00609497
KRS19AAG	TATGAAATTGGTAAAGTATTTAGAAATGAAGGTATAGATAATACACATAATCCTGAATTTACTTCGTGTAAGTTTTATTGGGCATATGCT	1412	1412	346	Glu	Lys	Glu346Lys	0.000639099
KRS19GAT	TATGAAATTGGTAAAGTATTTAGAAATGAAGGTATAGATAATACACATAATCCTGAATTTACTTCGTGTGATTTTTATTGGGCATATGCT	627	627	346	Glu	Asp	Glu346Asp	0.000283792
KRS19GAC	TATGAAATTGGTAAAGTATTTAGAAATGAAGGTATAGATAATACACATAATCCTGAATTTACTTCGTGTGACTTTTATTGGGCATATGCT	232	232	346	Glu	Asp	Glu346Asp	0.000105008
KRS19GAA	TATGAAATTGGTAAAGTATTTAGAAATGAAGGTATAGATAATACACATAATCCTGAATTTACTTCGTGTGAATTTTATTGGGCATATGCT	53004	2409	346	Glu	Glu	Glu346Glu	0.00109036
KRS19GAG	TATGAAATTGGTAAAGTATTTAGAAATGAAGGTATAGATAATACACATAATCCTGAATTTACTTCGTGTGAGTTTTATTGGGCATATGCT	295	295	346	Glu	Glu	Glu346Glu	0.000133523
KRS19TGT	TATGAAATTGGTAAAGTATTTAGAAATGAAGGTATAGATAATACACATAATCCTGAATTTACTTCGTGTTGTTTTTATTGGGCATATGCT	1630	1630	346	Glu	Cys	Glu346Cys	0.00073777
KRS19TGC	TATGAAATTGGTAAAGTATTTAGAAATGAAGGTATAGATAATACACATAATCCTGAATTTACTTCGTGTTGCTTTTATTGGGCATATGCT	1469	1469	346	Glu	Cys	Glu346Cys	0.000664898
KRS19TGA	TATGAAATTGGTAAAGTATTTAGAAATGAAGGTATAGATAATACACATAATCCTGAATTTACTTCGTGTTGATTTTATTGGGCATATGCT	2654	2654	346	Glu	Stop	Glu346Stop	0.00120125
KRS19TGG	TATGAAATTGGTAAAGTATTTAGAAATGAAGGTATAGATAATACACATAATCCTGAATTTACTTCGTGTTGGTTTTATTGGGCATATGCT	880	880	346	Glu	Trp	Glu346Trp	0.000398305
KRS19CGT	TATGAAATTGGTAAAGTATTTAGAAATGAAGGTATAGATAATACACATAATCCTGAATTTACTTCGTGTCGTTTTTATTGGGCATATGCT	449	449	346	Glu	Arg	Glu346Arg	0.000203226
KRS19CGC	TATGAAATTGGTAAAGTATTTAGAAATGAAGGTATAGATAATACACATAATCCTGAATTTACTTCGTGTCGCTTTTATTGGGCATATGCT	249	249	346	Glu	Arg	Glu346Arg	0.000112702
KRS19CGA	TATGAAATTGGTAAAGTATTTAGAAATGAAGGTATAGATAATACACATAATCCTGAATTTACTTCGTGTCGATTTTATTGGGCATATGCT	341	341	346	Glu	Arg	Glu346Arg	0.000154343
KRS19CGG	TATGAAATTGGTAAAGTATTTAGAAATGAAGGTATAGATAATACACATAATCCTGAATTTACTTCGTGTCGGTTTTATTGGGCATATGCT	242	242	346	Glu	Arg	Glu346Arg	0.000109534
KRS19AGT	TATGAAATTGGTAAAGTATTTAGAAATGAAGGTATAGATAATACACATAATCCTGAATTTACTTCGTGTAGTTTTTATTGGGCATATGCT	1018	1018	346	Glu	Ser	Glu346Ser	0.000460767
KRS19AGC	TATGAAATTGGTAAAGTATTTAGAAATGAAGGTATAGATAATACACATAATCCTGAATTTACTTCGTGTAGCTTTTATTGGGCATATGCT	672	672	346	Glu	Ser	Glu346Ser	0.00030416
KRS19AGA	TATGAAATTGGTAAAGTATTTAGAAATGAAGGTATAGATAATACACATAATCCTGAATTTACTTCGTGTAGATTTTATTGGGCATATGCT	1204	1204	346	Glu	Arg	Glu346Arg	0.000544954
KRS19AGG	TATGAAATTGGTAAAGTATTTAGAAATGAAGGTATAGATAATACACATAATCCTGAATTTACTTCGTGTAGGTTTTATTGGGCATATGCT	332	332	346	Glu	Arg	Glu346Arg	0.00015027
KRS19GGT	TATGAAATTGGTAAAGTATTTAGAAATGAAGGTATAGATAATACACATAATCCTGAATTTACTTCGTGTGGTTTTTATTGGGCATATGCT	776	776	346	Glu	Gly	Glu346Gly	0.000351233
KRS19GGC	TATGAAATTGGTAAAGTATTTAGAAATGAAGGTATAGATAATACACATAATCCTGAATTTACTTCGTGTGGCTTTTATTGGGCATATGCT	270	270	346	Glu	Gly	Glu346Gly	0.000122207
KRS19GGA	TATGAAATTGGTAAAGTATTTAGAAATGAAGGTATAGATAATACACATAATCCTGAATTTACTTCGTGTGGATTTTATTGGGCATATGCT	673	673	346	Glu	Gly	Glu346Gly	0.000304613
KRS19GGG	TATGAAATTGGTAAAGTATTTAGAAATGAAGGTATAGATAATACACATAATCCTGAATTTACTTCGTGTGGGTTTTATTGGGCATATGCT	335	335	346	Glu	Gly	Glu346Gly	0.000151627
KRS20TTT	TATGAAATTGGTAAAGTATTTAGAAATGAAGGTATAGATAATACACATAATCCTGAATTTACTTCGTGTGAATTTTATTGGGCATATGCT	53004	2409	347	Phe	Phe	Phe347Phe	0.00109036
KRS20TTC	TATGAAATTGGTAAAGTATTTAGAAATGAAGGTATAGATAATACACATAATCCTGAATTTACTTCGTGTGAATTCTATTGGGCATATGCT	1398	1398	347	Phe	Phe	Phe347Phe	0.000632762
KRS20TTA	TATGAAATTGGTAAAGTATTTAGAAATGAAGGTATAGATAATACACATAATCCTGAATTTACTTCGTGTGAATTATATTGGGCATATGCT	3053	3053	347	Phe	Leu	Phe347Leu	0.00138185
KRS20TTG	TATGAAATTGGTAAAGTATTTAGAAATGAAGGTATAGATAATACACATAATCCTGAATTTACTTCGTGTGAATTGTATTGGGCATATGCT	4598	4598	347	Phe	Leu	Phe347Leu	0.00208114
KRS20CTT	TATGAAATTGGTAAAGTATTTAGAAATGAAGGTATAGATAATACACATAATCCTGAATTTACTTCGTGTGAACTTTATTGGGCATATGCT	1162	1162	347	Phe	Leu	Phe347Leu	0.000525944
KRS20CTC	TATGAAATTGGTAAAGTATTTAGAAATGAAGGTATAGATAATACACATAATCCTGAATTTACTTCGTGTGAACTCTATTGGGCATATGCT	731	731	347	Phe	Leu	Phe347Leu	0.000330865
KRS20CTA	TATGAAATTGGTAAAGTATTTAGAAATGAAGGTATAGATAATACACATAATCCTGAATTTACTTCGTGTGAACTATATTGGGCATATGCT	1283	1283	347	Phe	Leu	Phe347Leu	0.000580711
KRS20CTG	TATGAAATTGGTAAAGTATTTAGAAATGAAGGTATAGATAATACACATAATCCTGAATTTACTTCGTGTGAACTGTATTGGGCATATGCT	1927	1927	347	Phe	Leu	Phe347Leu	0.000872197
KRS20ATT	TATGAAATTGGTAAAGTATTTAGAAATGAAGGTATAGATAATACACATAATCCTGAATTTACTTCGTGTGAAATTTATTGGGCATATGCT	20878	20878	347	Phe	Ile	Phe347Ile	0.00944979
KRS20ATC	TATGAAATTGGTAAAGTATTTAGAAATGAAGGTATAGATAATACACATAATCCTGAATTTACTTCGTGTGAAATCTATTGGGCATATGCT	1204	1204	347	Phe	Ile	Phe347Ile	0.000544954
KRS20ATA	TATGAAATTGGTAAAGTATTTAGAAATGAAGGTATAGATAATACACATAATCCTGAATTTACTTCGTGTGAAATATATTGGGCATATGCT	2577	2577	347	Phe	Ile	Phe347Ile	0.0011664
KRS20ATG	TATGAAATTGGTAAAGTATTTAGAAATGAAGGTATAGATAATACACATAATCCTGAATTTACTTCGTGTGAAATGTATTGGGCATATGCT	1670	1670	347	Phe	Met	Phe347Met	0.000755874
KRS20GTT	TATGAAATTGGTAAAGTATTTAGAAATGAAGGTATAGATAATACACATAATCCTGAATTTACTTCGTGTGAAGTTTATTGGGCATATGCT	638	638	347	Phe	Val	Phe347Val	0.000288771
KRS20GTC	TATGAAATTGGTAAAGTATTTAGAAATGAAGGTATAGATAATACACATAATCCTGAATTTACTTCGTGTGAAGTCTATTGGGCATATGCT	349	349	347	Phe	Val	Phe347Val	0.000157964
KRS20GTA	TATGAAATTGGTAAAGTATTTAGAAATGAAGGTATAGATAATACACATAATCCTGAATTTACTTCGTGTGAAGTATATTGGGCATATGCT	815	815	347	Phe	Val	Phe347Val	0.000368885
KRS20GTG	TATGAAATTGGTAAAGTATTTAGAAATGAAGGTATAGATAATACACATAATCCTGAATTTACTTCGTGTGAAGTGTATTGGGCATATGCT	878	878	347	Phe	Val	Phe347Val	0.0003974
KRS20TCT	TATGAAATTGGTAAAGTATTTAGAAATGAAGGTATAGATAATACACATAATCCTGAATTTACTTCGTGTGAATCTTATTGGGCATATGCT	1058	1058	347	Phe	Ser	Phe347Ser	0.000478871
KRS20TCC	TATGAAATTGGTAAAGTATTTAGAAATGAAGGTATAGATAATACACATAATCCTGAATTTACTTCGTGTGAATCCTATTGGGCATATGCT	1836	1836	347	Phe	Ser	Phe347Ser	0.000831009
KRS20TCA	TATGAAATTGGTAAAGTATTTAGAAATGAAGGTATAGATAATACACATAATCCTGAATTTACTTCGTGTGAATCATATTGGGCATATGCT	2165	2165	347	Phe	Ser	Phe347Ser	0.000979921
KRS20TCG	TATGAAATTGGTAAAGTATTTAGAAATGAAGGTATAGATAATACACATAATCCTGAATTTACTTCGTGTGAATCGTATTGGGCATATGCT	1161	1161	347	Phe	Ser	Phe347Ser	0.000525491
KRS20CCT	TATGAAATTGGTAAAGTATTTAGAAATGAAGGTATAGATAATACACATAATCCTGAATTTACTTCGTGTGAACCTTATTGGGCATATGCT	1927	1927	347	Phe	Pro	Phe347Pro	0.000872197
KRS20CCC	TATGAAATTGGTAAAGTATTTAGAAATGAAGGTATAGATAATACACATAATCCTGAATTTACTTCGTGTGAACCCTATTGGGCATATGCT	661	661	347	Phe	Pro	Phe347Pro	0.000299181
KRS20CCA	TATGAAATTGGTAAAGTATTTAGAAATGAAGGTATAGATAATACACATAATCCTGAATTTACTTCGTGTGAACCATATTGGGCATATGCT	953	953	347	Phe	Pro	Phe347Pro	0.000431346
KRS20CCG	TATGAAATTGGTAAAGTATTTAGAAATGAAGGTATAGATAATACACATAATCCTGAATTTACTTCGTGTGAACCGTATTGGGCATATGCT	826	826	347	Phe	Pro	Phe347Pro	0.000373864
KRS20ACT	TATGAAATTGGTAAAGTATTTAGAAATGAAGGTATAGATAATACACATAATCCTGAATTTACTTCGTGTGAAACTTATTGGGCATATGCT	1025	1025	347	Phe	Thr	Phe347Thr	0.000463935
KRS20ACC	TATGAAATTGGTAAAGTATTTAGAAATGAAGGTATAGATAATACACATAATCCTGAATTTACTTCGTGTGAAACCTATTGGGCATATGCT	512	512	347	Phe	Thr	Phe347Thr	0.000231741
KRS20ACA	TATGAAATTGGTAAAGTATTTAGAAATGAAGGTATAGATAATACACATAATCCTGAATTTACTTCGTGTGAAACATATTGGGCATATGCT	80788	80788	347	Phe	Thr	Phe347Thr	0.0365662
KRS20ACG	TATGAAATTGGTAAAGTATTTAGAAATGAAGGTATAGATAATACACATAATCCTGAATTTACTTCGTGTGAAACGTATTGGGCATATGCT	1145	1145	347	Phe	Thr	Phe347Thr	0.000518249
KRS20GCT	TATGAAATTGGTAAAGTATTTAGAAATGAAGGTATAGATAATACACATAATCCTGAATTTACTTCGTGTGAAGCTTATTGGGCATATGCT	426	426	347	Phe	Ala	Phe347Ala	0.000192816
KRS20GCC	TATGAAATTGGTAAAGTATTTAGAAATGAAGGTATAGATAATACACATAATCCTGAATTTACTTCGTGTGAAGCCTATTGGGCATATGCT	274	274	347	Phe	Ala	Phe347Ala	0.000124018
KRS20GCA	TATGAAATTGGTAAAGTATTTAGAAATGAAGGTATAGATAATACACATAATCCTGAATTTACTTCGTGTGAAGCATATTGGGCATATGCT	1825	1825	347	Phe	Ala	Phe347Ala	0.00082603
KRS20GCG	TATGAAATTGGTAAAGTATTTAGAAATGAAGGTATAGATAATACACATAATCCTGAATTTACTTCGTGTGAAGCGTATTGGGCATATGCT	539	539	347	Phe	Ala	Phe347Ala	0.000243962
KRS20TAT	TATGAAATTGGTAAAGTATTTAGAAATGAAGGTATAGATAATACACATAATCCTGAATTTACTTCGTGTGAATATTATTGGGCATATGCT	1793	1793	347	Phe	Tyr	Phe347Tyr	0.000811547
KRS20TAC	TATGAAATTGGTAAAGTATTTAGAAATGAAGGTATAGATAATACACATAATCCTGAATTTACTTCGTGTGAATACTATTGGGCATATGCT	1931	1931	347	Phe	Tyr	Phe347Tyr	0.000874008
KRS20TAA	TATGAAATTGGTAAAGTATTTAGAAATGAAGGTATAGATAATACACATAATCCTGAATTTACTTCGTGTGAATAATATTGGGCATATGCT	84787	84787	347	Phe	Stop	Phe347Stop	0.0383762
KRS20TAG	TATGAAATTGGTAAAGTATTTAGAAATGAAGGTATAGATAATACACATAATCCTGAATTTACTTCGTGTGAATAGTATTGGGCATATGCT	2122	2122	347	Phe	Stop	Phe347Stop	0.000960458
KRS20CAT	TATGAAATTGGTAAAGTATTTAGAAATGAAGGTATAGATAATACACATAATCCTGAATTTACTTCGTGTGAACATTATTGGGCATATGCT	2198	2198	347	Phe	His	Phe347His	0.000994857
KRS20CAC	TATGAAATTGGTAAAGTATTTAGAAATGAAGGTATAGATAATACACATAATCCTGAATTTACTTCGTGTGAACACTATTGGGCATATGCT	1246	1246	347	Phe	His	Phe347His	0.000563964
KRS20CAA	TATGAAATTGGTAAAGTATTTAGAAATGAAGGTATAGATAATACACATAATCCTGAATTTACTTCGTGTGAACAATATTGGGCATATGCT	4577	4577	347	Phe	Gln	Phe347Gln	0.00207164
KRS20CAG	TATGAAATTGGTAAAGTATTTAGAAATGAAGGTATAGATAATACACATAATCCTGAATTTACTTCGTGTGAACAGTATTGGGCATATGCT	1561	1561	347	Phe	Gln	Phe347Gln	0.000706539
KRS20AAT	TATGAAATTGGTAAAGTATTTAGAAATGAAGGTATAGATAATACACATAATCCTGAATTTACTTCGTGTGAAAATTATTGGGCATATGCT	5036	5036	347	Phe	Asn	Phe347Asn	0.00227939
KRS20AAC	TATGAAATTGGTAAAGTATTTAGAAATGAAGGTATAGATAATACACATAATCCTGAATTTACTTCGTGTGAAAACTATTGGGCATATGCT	3309	3309	347	Phe	Asn	Phe347Asn	0.00149772
KRS20AAA	TATGAAATTGGTAAAGTATTTAGAAATGAAGGTATAGATAATACACATAATCCTGAATTTACTTCGTGTGAAAAATATTGGGCATATGCT	17355	17355	347	Phe	Lys	Phe347Lys	0.00785521
KRS20AAG	TATGAAATTGGTAAAGTATTTAGAAATGAAGGTATAGATAATACACATAATCCTGAATTTACTTCGTGTGAAAAGTATTGGGCATATGCT	3395	3395	347	Phe	Lys	Phe347Lys	0.00153664
KRS20GAT	TATGAAATTGGTAAAGTATTTAGAAATGAAGGTATAGATAATACACATAATCCTGAATTTACTTCGTGTGAAGATTATTGGGCATATGCT	903	903	347	Phe	Asp	Phe347Asp	0.000408715
KRS20GAC	TATGAAATTGGTAAAGTATTTAGAAATGAAGGTATAGATAATACACATAATCCTGAATTTACTTCGTGTGAAGACTATTGGGCATATGCT	564	564	347	Phe	Asp	Phe347Asp	0.000255277
KRS20GAA	TATGAAATTGGTAAAGTATTTAGAAATGAAGGTATAGATAATACACATAATCCTGAATTTACTTCGTGTGAAGAATATTGGGCATATGCT	2187	2187	347	Phe	Glu	Phe347Glu	0.000989879
KRS20GAG	TATGAAATTGGTAAAGTATTTAGAAATGAAGGTATAGATAATACACATAATCCTGAATTTACTTCGTGTGAAGAGTATTGGGCATATGCT	1017	1017	347	Phe	Glu	Phe347Glu	0.000460314
KRS20TGT	TATGAAATTGGTAAAGTATTTAGAAATGAAGGTATAGATAATACACATAATCCTGAATTTACTTCGTGTGAATGTTATTGGGCATATGCT	1499	1499	347	Phe	Cys	Phe347Cys	0.000678476
KRS20TGC	TATGAAATTGGTAAAGTATTTAGAAATGAAGGTATAGATAATACACATAATCCTGAATTTACTTCGTGTGAATGCTATTGGGCATATGCT	1729	1729	347	Phe	Cys	Phe347Cys	0.000782579
KRS20TGA	TATGAAATTGGTAAAGTATTTAGAAATGAAGGTATAGATAATACACATAATCCTGAATTTACTTCGTGTGAATGATATTGGGCATATGCT	1952	1952	347	Phe	Stop	Phe347Stop	0.000883513
KRS20TGG	TATGAAATTGGTAAAGTATTTAGAAATGAAGGTATAGATAATACACATAATCCTGAATTTACTTCGTGTGAATGGTATTGGGCATATGCT	2351	2351	347	Phe	Trp	Phe347Trp	0.00106411
KRS20CGT	TATGAAATTGGTAAAGTATTTAGAAATGAAGGTATAGATAATACACATAATCCTGAATTTACTTCGTGTGAACGTTATTGGGCATATGCT	907	907	347	Phe	Arg	Phe347Arg	0.000410526
KRS20CGC	TATGAAATTGGTAAAGTATTTAGAAATGAAGGTATAGATAATACACATAATCCTGAATTTACTTCGTGTGAACGCTATTGGGCATATGCT	813	813	347	Phe	Arg	Phe347Arg	0.00036798
KRS20CGA	TATGAAATTGGTAAAGTATTTAGAAATGAAGGTATAGATAATACACATAATCCTGAATTTACTTCGTGTGAACGATATTGGGCATATGCT	673	673	347	Phe	Arg	Phe347Arg	0.000304613
KRS20CGG	TATGAAATTGGTAAAGTATTTAGAAATGAAGGTATAGATAATACACATAATCCTGAATTTACTTCGTGTGAACGGTATTGGGCATATGCT	1449	1449	347	Phe	Arg	Phe347Arg	0.000655845
KRS20AGT	TATGAAATTGGTAAAGTATTTAGAAATGAAGGTATAGATAATACACATAATCCTGAATTTACTTCGTGTGAAAGTTATTGGGCATATGCT	1052	1052	347	Phe	Ser	Phe347Ser	0.000476156
KRS20AGC	TATGAAATTGGTAAAGTATTTAGAAATGAAGGTATAGATAATACACATAATCCTGAATTTACTTCGTGTGAAAGCTATTGGGCATATGCT	1057	1057	347	Phe	Ser	Phe347Ser	0.000478419
KRS20AGA	TATGAAATTGGTAAAGTATTTAGAAATGAAGGTATAGATAATACACATAATCCTGAATTTACTTCGTGTGAAAGATATTGGGCATATGCT	3503	3503	347	Phe	Arg	Phe347Arg	0.00158553
KRS20AGG	TATGAAATTGGTAAAGTATTTAGAAATGAAGGTATAGATAATACACATAATCCTGAATTTACTTCGTGTGAAAGGTATTGGGCATATGCT	1254	1254	347	Phe	Arg	Phe347Arg	0.000567585
KRS20GGT	TATGAAATTGGTAAAGTATTTAGAAATGAAGGTATAGATAATACACATAATCCTGAATTTACTTCGTGTGAAGGTTATTGGGCATATGCT	718	718	347	Phe	Gly	Phe347Gly	0.000324981
KRS20GGC	TATGAAATTGGTAAAGTATTTAGAAATGAAGGTATAGATAATACACATAATCCTGAATTTACTTCGTGTGAAGGCTATTGGGCATATGCT	1405	1405	347	Phe	Gly	Phe347Gly	0.00063593
KRS20GGA	TATGAAATTGGTAAAGTATTTAGAAATGAAGGTATAGATAATACACATAATCCTGAATTTACTTCGTGTGAAGGATATTGGGCATATGCT	769	769	347	Phe	Gly	Phe347Gly	0.000348064
KRS20GGG	TATGAAATTGGTAAAGTATTTAGAAATGAAGGTATAGATAATACACATAATCCTGAATTTACTTCGTGTGAAGGGTATTGGGCATATGCT	655	655	347	Phe	Gly	Phe347Gly	0.000296466
KRS_1TTT	TATGAAATTGGTTTTGTATTTAGAAATGAAGGTATAGATAATACACATAATCCTGAATTTACTTCGTGTGAATTTTATTGGGCATATGCT	0	0	327	Lys	Phe	Lys327Phe	0
KRS_1TTC	TATGAAATTGGTTTCGTATTTAGAAATGAAGGTATAGATAATACACATAATCCTGAATTTACTTCGTGTGAATTTTATTGGGCATATGCT	0	0	327	Lys	Phe	Lys327Phe	0
KRS_1TTA	TATGAAATTGGTTTAGTATTTAGAAATGAAGGTATAGATAATACACATAATCCTGAATTTACTTCGTGTGAATTTTATTGGGCATATGCT	0	0	327	Lys	Leu	Lys327Leu	0
KRS_1TTG	TATGAAATTGGTTTGGTATTTAGAAATGAAGGTATAGATAATACACATAATCCTGAATTTACTTCGTGTGAATTTTATTGGGCATATGCT	0	0	327	Lys	Leu	Lys327Leu	0
KRS_1CTT	TATGAAATTGGTCTTGTATTTAGAAATGAAGGTATAGATAATACACATAATCCTGAATTTACTTCGTGTGAATTTTATTGGGCATATGCT	0	0	327	Lys	Leu	Lys327Leu	0
KRS_1CTC	TATGAAATTGGTCTCGTATTTAGAAATGAAGGTATAGATAATACACATAATCCTGAATTTACTTCGTGTGAATTTTATTGGGCATATGCT	0	0	327	Lys	Leu	Lys327Leu	0
KRS_1CTA	TATGAAATTGGTCTAGTATTTAGAAATGAAGGTATAGATAATACACATAATCCTGAATTTACTTCGTGTGAATTTTATTGGGCATATGCT	0	0	327	Lys	Leu	Lys327Leu	0
KRS_1CTG	TATGAAATTGGTCTGGTATTTAGAAATGAAGGTATAGATAATACACATAATCCTGAATTTACTTCGTGTGAATTTTATTGGGCATATGCT	0	0	327	Lys	Leu	Lys327Leu	0
KRS_1ATT	TATGAAATTGGTATTGTATTTAGAAATGAAGGTATAGATAATACACATAATCCTGAATTTACTTCGTGTGAATTTTATTGGGCATATGCT	0	0	327	Lys	Ile	Lys327Ile	0
KRS_1ATC	TATGAAATTGGTATCGTATTTAGAAATGAAGGTATAGATAATACACATAATCCTGAATTTACTTCGTGTGAATTTTATTGGGCATATGCT	0	0	327	Lys	Ile	Lys327Ile	0
KRS_1ATA	TATGAAATTGGTATAGTATTTAGAAATGAAGGTATAGATAATACACATAATCCTGAATTTACTTCGTGTGAATTTTATTGGGCATATGCT	36	36	327	Lys	Ile	Lys327Ile	1.62943e-05
KRS_1ATG	TATGAAATTGGTATGGTATTTAGAAATGAAGGTATAGATAATACACATAATCCTGAATTTACTTCGTGTGAATTTTATTGGGCATATGCT	0	0	327	Lys	Met	Lys327Met	0
KRS_1GTT	TATGAAATTGGTGTTGTATTTAGAAATGAAGGTATAGATAATACACATAATCCTGAATTTACTTCGTGTGAATTTTATTGGGCATATGCT	0	0	327	Lys	Val	Lys327Val	0
KRS_1GTC	TATGAAATTGGTGTCGTATTTAGAAATGAAGGTATAGATAATACACATAATCCTGAATTTACTTCGTGTGAATTTTATTGGGCATATGCT	0	0	327	Lys	Val	Lys327Val	0
KRS_1GTA	TATGAAATTGGTGTAGTATTTAGAAATGAAGGTATAGATAATACACATAATCCTGAATTTACTTCGTGTGAATTTTATTGGGCATATGCT	0	0	327	Lys	Val	Lys327Val	0
KRS_1GTG	TATGAAATTGGTGTGGTATTTAGAAATGAAGGTATAGATAATACACATAATCCTGAATTTACTTCGTGTGAATTTTATTGGGCATATGCT	0	0	327	Lys	Val	Lys327Val	0
KRS_1TCT	TATGAAATTGGTTCTGTATTTAGAAATGAAGGTATAGATAATACACATAATCCTGAATTTACTTCGTGTGAATTTTATTGGGCATATGCT	0	0	327	Lys	Ser	Lys327Ser	0
KRS_1TCC	TATGAAATTGGTTCCGTATTTAGAAATGAAGGTATAGATAATACACATAATCCTGAATTTACTTCGTGTGAATTTTATTGGGCATATGCT	0	0	327	Lys	Ser	Lys327Ser	0
KRS_1TCA	TATGAAATTGGTTCAGTATTTAGAAATGAAGGTATAGATAATACACATAATCCTGAATTTACTTCGTGTGAATTTTATTGGGCATATGCT	0	0	327	Lys	Ser	Lys327Ser	0
KRS_1TCG	TATGAAATTGGTTCGGTATTTAGAAATGAAGGTATAGATAATACACATAATCCTGAATTTACTTCGTGTGAATTTTATTGGGCATATGCT	0	0	327	Lys	Ser	Lys327Ser	0
KRS_1CCT	TATGAAATTGGTCCTGTATTTAGAAATGAAGGTATAGATAATACACATAATCCTGAATTTACTTCGTGTGAATTTTATTGGGCATATGCT	0	0	327	Lys	Pro	Lys327Pro	0
KRS_1CCC	TATGAAATTGGTCCCGTATTTAGAAATGAAGGTATAGATAATACACATAATCCTGAATTTACTTCGTGTGAATTTTATTGGGCATATGCT	0	0	327	Lys	Pro	Lys327Pro	0
KRS_1CCA	TATGAAATTGGTCCAGTATTTAGAAATGAAGGTATAGATAATACACATAATCCTGAATTTACTTCGTGTGAATTTTATTGGGCATATGCT	0	0	327	Lys	Pro	Lys327Pro	0
KRS_1CCG	TATGAAATTGGTCCGGTATTTAGAAATGAAGGTATAGATAATACACATAATCCTGAATTTACTTCGTGTGAATTTTATTGGGCATATGCT	0	0	327	Lys	Pro	Lys327Pro	0
KRS_1ACT	TATGAAATTGGTACTGTATTTAGAAATGAAGGTATAGATAATACACATAATCCTGAATTTACTTCGTGTGAATTTTATTGGGCATATGCT	0	0	327	Lys	Thr	Lys327Thr	0
KRS_1ACC	TATGAAATTGGTACCGTATTTAGAAATGAAGGTATAGATAATACACATAATCCTGAATTTACTTCGTGTGAATTTTATTGGGCATATGCT	0	0	327	Lys	Thr	Lys327Thr	0
KRS_1ACA	TATGAAATTGGTACAGTATTTAGAAATGAAGGTATAGATAATACACATAATCCTGAATTTACTTCGTGTGAATTTTATTGGGCATATGCT	17	17	327	Lys	Thr	Lys327Thr	7.69453e-06
KRS_1ACG	TATGAAATTGGTACGGTATTTAGAAATGAAGGTATAGATAATACACATAATCCTGAATTTACTTCGTGTGAATTTTATTGGGCATATGCT	0	0	327	Lys	Thr	Lys327Thr	0
KRS_1GCT	TATGAAATTGGTGCTGTATTTAGAAATGAAGGTATAGATAATACACATAATCCTGAATTTACTTCGTGTGAATTTTATTGGGCATATGCT	0	0	327	Lys	Ala	Lys327Ala	0
KRS_1GCC	TATGAAATTGGTGCCGTATTTAGAAATGAAGGTATAGATAATACACATAATCCTGAATTTACTTCGTGTGAATTTTATTGGGCATATGCT	0	0	327	Lys	Ala	Lys327Ala	0
KRS_1GCA	TATGAAATTGGTGCAGTATTTAGAAATGAAGGTATAGATAATACACATAATCCTGAATTTACTTCGTGTGAATTTTATTGGGCATATGCT	0	0	327	Lys	Ala	Lys327Ala	0
KRS_1GCG	TATGAAATTGGTGCGGTATTTAGAAATGAAGGTATAGATAATACACATAATCCTGAATTTACTTCGTGTGAATTTTATTGGGCATATGCT	0	0	327	Lys	Ala	Lys327Ala	0
KRS_1TAT	TATGAAATTGGTTATGTATTTAGAAATGAAGGTATAGATAATACACATAATCCTGAATTTACTTCGTGTGAATTTTATTGGGCATATGCT	0	0	327	Lys	Tyr	Lys327Tyr	0
KRS_1TAC	TATGAAATTGGTTACGTATTTAGAAATGAAGGTATAGATAATACACATAATCCTGAATTTACTTCGTGTGAATTTTATTGGGCATATGCT	0	0	327	Lys	Tyr	Lys327Tyr	0
KRS_1TAA	TATGAAATTGGTTAAGTATTTAGAAATGAAGGTATAGATAATACACATAATCCTGAATTTACTTCGTGTGAATTTTATTGGGCATATGCT	73	73	327	Lys	Stop	Lys327Stop	3.30412e-05
KRS_1TAG	TATGAAATTGGTTAGGTATTTAGAAATGAAGGTATAGATAATACACATAATCCTGAATTTACTTCGTGTGAATTTTATTGGGCATATGCT	0	0	327	Lys	Stop	Lys327Stop	0
KRS_1CAT	TATGAAATTGGTCATGTATTTAGAAATGAAGGTATAGATAATACACATAATCCTGAATTTACTTCGTGTGAATTTTATTGGGCATATGCT	0	0	327	Lys	His	Lys327His	0
KRS_1CAC	TATGAAATTGGTCACGTATTTAGAAATGAAGGTATAGATAATACACATAATCCTGAATTTACTTCGTGTGAATTTTATTGGGCATATGCT	0	0	327	Lys	His	Lys327His	0
KRS_1CAA	TATGAAATTGGTCAAGTATTTAGAAATGAAGGTATAGATAATACACATAATCCTGAATTTACTTCGTGTGAATTTTATTGGGCATATGCT	11	11	327	Lys	Gln	Lys327Gln	4.97881e-06						53004	0.00213191
KRS_1CAG	TATGAAATTGGTCAGGTATTTAGAAATGAAGGTATAGATAATACACATAATCCTGAATTTACTTCGTGTGAATTTTATTGGGCATATGCT	0	0	327	Lys	Gln	Lys327Gln	0						113
KRS_1AAT	TATGAAATTGGTAATGTATTTAGAAATGAAGGTATAGATAATACACATAATCCTGAATTTACTTCGTGTGAATTTTATTGGGCATATGCT	26	26	327	Lys	Asn	Lys327Asn	1.17681e-05
KRS_1AAC	TATGAAATTGGTAACGTATTTAGAAATGAAGGTATAGATAATACACATAATCCTGAATTTACTTCGTGTGAATTTTATTGGGCATATGCT	5	5	327	Lys	Asn	Lys327Asn	2.2631e-06
KRS_1AAA	TATGAAATTGGTAAAGTATTTAGAAATGAAGGTATAGATAATACACATAATCCTGAATTTACTTCGTGTGAATTTTATTGGGCATATGCT	53004	2409	327	Lys	Lys	Lys327Lys	0.00109036
KRS_1AAG	TATGAAATTGGTAAGGTATTTAGAAATGAAGGTATAGATAATACACATAATCCTGAATTTACTTCGTGTGAATTTTATTGGGCATATGCT	113	113	327	Lys	Lys	Lys327Lys	5.1146e-05
KRS_1GAT	TATGAAATTGGTGATGTATTTAGAAATGAAGGTATAGATAATACACATAATCCTGAATTTACTTCGTGTGAATTTTATTGGGCATATGCT	0	0	327	Lys	Asp	Lys327Asp	0
KRS_1GAC	TATGAAATTGGTGACGTATTTAGAAATGAAGGTATAGATAATACACATAATCCTGAATTTACTTCGTGTGAATTTTATTGGGCATATGCT	0	0	327	Lys	Asp	Lys327Asp	0
KRS_1GAA	TATGAAATTGGTGAAGTATTTAGAAATGAAGGTATAGATAATACACATAATCCTGAATTTACTTCGTGTGAATTTTATTGGGCATATGCT	91	91	327	Lys	Glu	Lys327Glu	4.11884e-05
KRS_1GAG	TATGAAATTGGTGAGGTATTTAGAAATGAAGGTATAGATAATACACATAATCCTGAATTTACTTCGTGTGAATTTTATTGGGCATATGCT	0	0	327	Lys	Glu	Lys327Glu	0
KRS_1TGT	TATGAAATTGGTTGTGTATTTAGAAATGAAGGTATAGATAATACACATAATCCTGAATTTACTTCGTGTGAATTTTATTGGGCATATGCT	0	0	327	Lys	Cys	Lys327Cys	0
KRS_1TGC	TATGAAATTGGTTGCGTATTTAGAAATGAAGGTATAGATAATACACATAATCCTGAATTTACTTCGTGTGAATTTTATTGGGCATATGCT	0	0	327	Lys	Cys	Lys327Cys	0
KRS_1TGA	TATGAAATTGGTTGAGTATTTAGAAATGAAGGTATAGATAATACACATAATCCTGAATTTACTTCGTGTGAATTTTATTGGGCATATGCT	0	0	327	Lys	Stop	Lys327Stop	0
KRS_1TGG	TATGAAATTGGTTGGGTATTTAGAAATGAAGGTATAGATAATACACATAATCCTGAATTTACTTCGTGTGAATTTTATTGGGCATATGCT	0	0	327	Lys	Trp	Lys327Trp	0
KRS_1CGT	TATGAAATTGGTCGTGTATTTAGAAATGAAGGTATAGATAATACACATAATCCTGAATTTACTTCGTGTGAATTTTATTGGGCATATGCT	0	0	327	Lys	Arg	Lys327Arg	0
KRS_1CGC	TATGAAATTGGTCGCGTATTTAGAAATGAAGGTATAGATAATACACATAATCCTGAATTTACTTCGTGTGAATTTTATTGGGCATATGCT	0	0	327	Lys	Arg	Lys327Arg	0
KRS_1CGA	TATGAAATTGGTCGAGTATTTAGAAATGAAGGTATAGATAATACACATAATCCTGAATTTACTTCGTGTGAATTTTATTGGGCATATGCT	0	0	327	Lys	Arg	Lys327Arg	0
KRS_1CGG	TATGAAATTGGTCGGGTATTTAGAAATGAAGGTATAGATAATACACATAATCCTGAATTTACTTCGTGTGAATTTTATTGGGCATATGCT	0	0	327	Lys	Arg	Lys327Arg	0
KRS_1AGT	TATGAAATTGGTAGTGTATTTAGAAATGAAGGTATAGATAATACACATAATCCTGAATTTACTTCGTGTGAATTTTATTGGGCATATGCT	0	0	327	Lys	Ser	Lys327Ser	0
KRS_1AGC	TATGAAATTGGTAGCGTATTTAGAAATGAAGGTATAGATAATACACATAATCCTGAATTTACTTCGTGTGAATTTTATTGGGCATATGCT	0	0	327	Lys	Ser	Lys327Ser	0
KRS_1AGA	TATGAAATTGGTAGAGTATTTAGAAATGAAGGTATAGATAATACACATAATCCTGAATTTACTTCGTGTGAATTTTATTGGGCATATGCT	76	76	327	Lys	Arg	Lys327Arg	3.43991e-05
KRS_1AGG	TATGAAATTGGTAGGGTATTTAGAAATGAAGGTATAGATAATACACATAATCCTGAATTTACTTCGTGTGAATTTTATTGGGCATATGCT	0	0	327	Lys	Arg	Lys327Arg	0
KRS_1GGT	TATGAAATTGGTGGTGTATTTAGAAATGAAGGTATAGATAATACACATAATCCTGAATTTACTTCGTGTGAATTTTATTGGGCATATGCT	0	0	327	Lys	Gly	Lys327Gly	0
KRS_1GGC	TATGAAATTGGTGGCGTATTTAGAAATGAAGGTATAGATAATACACATAATCCTGAATTTACTTCGTGTGAATTTTATTGGGCATATGCT	0	0	327	Lys	Gly	Lys327Gly	0
KRS_1GGA	TATGAAATTGGTGGAGTATTTAGAAATGAAGGTATAGATAATACACATAATCCTGAATTTACTTCGTGTGAATTTTATTGGGCATATGCT	0	0	327	Lys	Gly	Lys327Gly	0
KRS_1GGG	TATGAAATTGGTGGGGTATTTAGAAATGAAGGTATAGATAATACACATAATCCTGAATTTACTTCGTGTGAATTTTATTGGGCATATGCT	0	0	327	Lys	Gly	Lys327Gly	0
KRS21TTT	TATGAAATTGGTAAAGTATTTAGAAATGAAGGTATAGATAATACACATAATCCTGAATTTACTTCGTGTGAATTTTTTTGGGCATATGCT	36	36	348	Tyr	Phe	Tyr348Phe	1.62943e-05
KRS21TTC	TATGAAATTGGTAAAGTATTTAGAAATGAAGGTATAGATAATACACATAATCCTGAATTTACTTCGTGTGAATTTTTCTGGGCATATGCT	0	0	348	Tyr	Phe	Tyr348Phe	0
KRS21TTA	TATGAAATTGGTAAAGTATTTAGAAATGAAGGTATAGATAATACACATAATCCTGAATTTACTTCGTGTGAATTTTTATGGGCATATGCT	0	0	348	Tyr	Leu	Tyr348Leu	0
KRS21TTG	TATGAAATTGGTAAAGTATTTAGAAATGAAGGTATAGATAATACACATAATCCTGAATTTACTTCGTGTGAATTTTTGTGGGCATATGCT	0	0	348	Tyr	Leu	Tyr348Leu	0
KRS21CTT	TATGAAATTGGTAAAGTATTTAGAAATGAAGGTATAGATAATACACATAATCCTGAATTTACTTCGTGTGAATTTCTTTGGGCATATGCT	0	0	348	Tyr	Leu	Tyr348Leu	0
KRS21CTC	TATGAAATTGGTAAAGTATTTAGAAATGAAGGTATAGATAATACACATAATCCTGAATTTACTTCGTGTGAATTTCTCTGGGCATATGCT	0	0	348	Tyr	Leu	Tyr348Leu	0
KRS21CTA	TATGAAATTGGTAAAGTATTTAGAAATGAAGGTATAGATAATACACATAATCCTGAATTTACTTCGTGTGAATTTCTATGGGCATATGCT	0	0	348	Tyr	Leu	Tyr348Leu	0
KRS21CTG	TATGAAATTGGTAAAGTATTTAGAAATGAAGGTATAGATAATACACATAATCCTGAATTTACTTCGTGTGAATTTCTGTGGGCATATGCT	0	0	348	Tyr	Leu	Tyr348Leu	0
KRS21ATT	TATGAAATTGGTAAAGTATTTAGAAATGAAGGTATAGATAATACACATAATCCTGAATTTACTTCGTGTGAATTTATTTGGGCATATGCT	1	1	348	Tyr	Ile	Tyr348Ile	4.52619e-07
KRS21ATC	TATGAAATTGGTAAAGTATTTAGAAATGAAGGTATAGATAATACACATAATCCTGAATTTACTTCGTGTGAATTTATCTGGGCATATGCT	0	0	348	Tyr	Ile	Tyr348Ile	0
KRS21ATA	TATGAAATTGGTAAAGTATTTAGAAATGAAGGTATAGATAATACACATAATCCTGAATTTACTTCGTGTGAATTTATATGGGCATATGCT	0	0	348	Tyr	Ile	Tyr348Ile	0
KRS21ATG	TATGAAATTGGTAAAGTATTTAGAAATGAAGGTATAGATAATACACATAATCCTGAATTTACTTCGTGTGAATTTATGTGGGCATATGCT	0	0	348	Tyr	Met	Tyr348Met	0
KRS21GTT	TATGAAATTGGTAAAGTATTTAGAAATGAAGGTATAGATAATACACATAATCCTGAATTTACTTCGTGTGAATTTGTTTGGGCATATGCT	0	0	348	Tyr	Val	Tyr348Val	0
KRS21GTC	TATGAAATTGGTAAAGTATTTAGAAATGAAGGTATAGATAATACACATAATCCTGAATTTACTTCGTGTGAATTTGTCTGGGCATATGCT	0	0	348	Tyr	Val	Tyr348Val	0
KRS21GTA	TATGAAATTGGTAAAGTATTTAGAAATGAAGGTATAGATAATACACATAATCCTGAATTTACTTCGTGTGAATTTGTATGGGCATATGCT	0	0	348	Tyr	Val	Tyr348Val	0
KRS21GTG	TATGAAATTGGTAAAGTATTTAGAAATGAAGGTATAGATAATACACATAATCCTGAATTTACTTCGTGTGAATTTGTGTGGGCATATGCT	0	0	348	Tyr	Val	Tyr348Val	0
KRS21TCT	TATGAAATTGGTAAAGTATTTAGAAATGAAGGTATAGATAATACACATAATCCTGAATTTACTTCGTGTGAATTTTCTTGGGCATATGCT	15	15	348	Tyr	Ser	Tyr348Ser	6.78929e-06
KRS21TCC	TATGAAATTGGTAAAGTATTTAGAAATGAAGGTATAGATAATACACATAATCCTGAATTTACTTCGTGTGAATTTTCCTGGGCATATGCT	0	0	348	Tyr	Ser	Tyr348Ser	0
KRS21TCA	TATGAAATTGGTAAAGTATTTAGAAATGAAGGTATAGATAATACACATAATCCTGAATTTACTTCGTGTGAATTTTCATGGGCATATGCT	0	0	348	Tyr	Ser	Tyr348Ser	0
KRS21TCG	TATGAAATTGGTAAAGTATTTAGAAATGAAGGTATAGATAATACACATAATCCTGAATTTACTTCGTGTGAATTTTCGTGGGCATATGCT	0	0	348	Tyr	Ser	Tyr348Ser	0
KRS21CCT	TATGAAATTGGTAAAGTATTTAGAAATGAAGGTATAGATAATACACATAATCCTGAATTTACTTCGTGTGAATTTCCTTGGGCATATGCT	0	0	348	Tyr	Pro	Tyr348Pro	0
KRS21CCC	TATGAAATTGGTAAAGTATTTAGAAATGAAGGTATAGATAATACACATAATCCTGAATTTACTTCGTGTGAATTTCCCTGGGCATATGCT	0	0	348	Tyr	Pro	Tyr348Pro	0
KRS21CCA	TATGAAATTGGTAAAGTATTTAGAAATGAAGGTATAGATAATACACATAATCCTGAATTTACTTCGTGTGAATTTCCATGGGCATATGCT	0	0	348	Tyr	Pro	Tyr348Pro	0
KRS21CCG	TATGAAATTGGTAAAGTATTTAGAAATGAAGGTATAGATAATACACATAATCCTGAATTTACTTCGTGTGAATTTCCGTGGGCATATGCT	0	0	348	Tyr	Pro	Tyr348Pro	0
KRS21ACT	TATGAAATTGGTAAAGTATTTAGAAATGAAGGTATAGATAATACACATAATCCTGAATTTACTTCGTGTGAATTTACTTGGGCATATGCT	0	0	348	Tyr	Thr	Tyr348Thr	0
KRS21ACC	TATGAAATTGGTAAAGTATTTAGAAATGAAGGTATAGATAATACACATAATCCTGAATTTACTTCGTGTGAATTTACCTGGGCATATGCT	0	0	348	Tyr	Thr	Tyr348Thr	0
KRS21ACA	TATGAAATTGGTAAAGTATTTAGAAATGAAGGTATAGATAATACACATAATCCTGAATTTACTTCGTGTGAATTTACATGGGCATATGCT	0	0	348	Tyr	Thr	Tyr348Thr	0
KRS21ACG	TATGAAATTGGTAAAGTATTTAGAAATGAAGGTATAGATAATACACATAATCCTGAATTTACTTCGTGTGAATTTACGTGGGCATATGCT	0	0	348	Tyr	Thr	Tyr348Thr	0
KRS21GCT	TATGAAATTGGTAAAGTATTTAGAAATGAAGGTATAGATAATACACATAATCCTGAATTTACTTCGTGTGAATTTGCTTGGGCATATGCT	0	0	348	Tyr	Ala	Tyr348Ala	0
KRS21GCC	TATGAAATTGGTAAAGTATTTAGAAATGAAGGTATAGATAATACACATAATCCTGAATTTACTTCGTGTGAATTTGCCTGGGCATATGCT	0	0	348	Tyr	Ala	Tyr348Ala	0
KRS21GCA	TATGAAATTGGTAAAGTATTTAGAAATGAAGGTATAGATAATACACATAATCCTGAATTTACTTCGTGTGAATTTGCATGGGCATATGCT	0	0	348	Tyr	Ala	Tyr348Ala	0
KRS21GCG	TATGAAATTGGTAAAGTATTTAGAAATGAAGGTATAGATAATACACATAATCCTGAATTTACTTCGTGTGAATTTGCGTGGGCATATGCT	0	0	348	Tyr	Ala	Tyr348Ala	0
KRS21TAT	TATGAAATTGGTAAAGTATTTAGAAATGAAGGTATAGATAATACACATAATCCTGAATTTACTTCGTGTGAATTTTATTGGGCATATGCT	53004	2409	348	Tyr	Tyr	Tyr348Tyr	0.00109036
KRS21TAC	TATGAAATTGGTAAAGTATTTAGAAATGAAGGTATAGATAATACACATAATCCTGAATTTACTTCGTGTGAATTTTACTGGGCATATGCT	39	39	348	Tyr	Tyr	Tyr348Tyr	1.76522e-05
KRS21TAA	TATGAAATTGGTAAAGTATTTAGAAATGAAGGTATAGATAATACACATAATCCTGAATTTACTTCGTGTGAATTTTAATGGGCATATGCT	7	7	348	Tyr	Stop	Tyr348Stop	3.16834e-06
KRS21TAG	TATGAAATTGGTAAAGTATTTAGAAATGAAGGTATAGATAATACACATAATCCTGAATTTACTTCGTGTGAATTTTAGTGGGCATATGCT	14	14	348	Tyr	Stop	Tyr348Stop	6.33667e-06
KRS21CAT	TATGAAATTGGTAAAGTATTTAGAAATGAAGGTATAGATAATACACATAATCCTGAATTTACTTCGTGTGAATTTCATTGGGCATATGCT	10	10	348	Tyr	His	Tyr348His	4.52619e-06
KRS21CAC	TATGAAATTGGTAAAGTATTTAGAAATGAAGGTATAGATAATACACATAATCCTGAATTTACTTCGTGTGAATTTCACTGGGCATATGCT	0	0	348	Tyr	His	Tyr348His	0
KRS21CAA	TATGAAATTGGTAAAGTATTTAGAAATGAAGGTATAGATAATACACATAATCCTGAATTTACTTCGTGTGAATTTCAATGGGCATATGCT	0	0	348	Tyr	Gln	Tyr348Gln	0
KRS21CAG	TATGAAATTGGTAAAGTATTTAGAAATGAAGGTATAGATAATACACATAATCCTGAATTTACTTCGTGTGAATTTCAGTGGGCATATGCT	0	0	348	Tyr	Gln	Tyr348Gln	0
KRS21AAT	TATGAAATTGGTAAAGTATTTAGAAATGAAGGTATAGATAATACACATAATCCTGAATTTACTTCGTGTGAATTTAATTGGGCATATGCT	9	9	348	Tyr	Asn	Tyr348Asn	4.07357e-06
KRS21AAC	TATGAAATTGGTAAAGTATTTAGAAATGAAGGTATAGATAATACACATAATCCTGAATTTACTTCGTGTGAATTTAACTGGGCATATGCT	0	0	348	Tyr	Asn	Tyr348Asn	0
KRS21AAA	TATGAAATTGGTAAAGTATTTAGAAATGAAGGTATAGATAATACACATAATCCTGAATTTACTTCGTGTGAATTTAAATGGGCATATGCT	0	0	348	Tyr	Lys	Tyr348Lys	0
KRS21AAG	TATGAAATTGGTAAAGTATTTAGAAATGAAGGTATAGATAATACACATAATCCTGAATTTACTTCGTGTGAATTTAAGTGGGCATATGCT	0	0	348	Tyr	Lys	Tyr348Lys	0
KRS21GAT	TATGAAATTGGTAAAGTATTTAGAAATGAAGGTATAGATAATACACATAATCCTGAATTTACTTCGTGTGAATTTGATTGGGCATATGCT	5	5	348	Tyr	Asp	Tyr348Asp	2.2631e-06
KRS21GAC	TATGAAATTGGTAAAGTATTTAGAAATGAAGGTATAGATAATACACATAATCCTGAATTTACTTCGTGTGAATTTGACTGGGCATATGCT	0	0	348	Tyr	Asp	Tyr348Asp	0
KRS21GAA	TATGAAATTGGTAAAGTATTTAGAAATGAAGGTATAGATAATACACATAATCCTGAATTTACTTCGTGTGAATTTGAATGGGCATATGCT	0	0	348	Tyr	Glu	Tyr348Glu	0
KRS21GAG	TATGAAATTGGTAAAGTATTTAGAAATGAAGGTATAGATAATACACATAATCCTGAATTTACTTCGTGTGAATTTGAGTGGGCATATGCT	0	0	348	Tyr	Glu	Tyr348Glu	0
KRS21TGT	TATGAAATTGGTAAAGTATTTAGAAATGAAGGTATAGATAATACACATAATCCTGAATTTACTTCGTGTGAATTTTGTTGGGCATATGCT	51	51	348	Tyr	Cys	Tyr348Cys	2.30836e-05
KRS21TGC	TATGAAATTGGTAAAGTATTTAGAAATGAAGGTATAGATAATACACATAATCCTGAATTTACTTCGTGTGAATTTTGCTGGGCATATGCT	0	0	348	Tyr	Cys	Tyr348Cys	0
KRS21TGA	TATGAAATTGGTAAAGTATTTAGAAATGAAGGTATAGATAATACACATAATCCTGAATTTACTTCGTGTGAATTTTGATGGGCATATGCT	0	0	348	Tyr	Stop	Tyr348Stop	0
KRS21TGG	TATGAAATTGGTAAAGTATTTAGAAATGAAGGTATAGATAATACACATAATCCTGAATTTACTTCGTGTGAATTTTGGTGGGCATATGCT	0	0	348	Tyr	Trp	Tyr348Trp	0
KRS21CGT	TATGAAATTGGTAAAGTATTTAGAAATGAAGGTATAGATAATACACATAATCCTGAATTTACTTCGTGTGAATTTCGTTGGGCATATGCT	0	0	348	Tyr	Arg	Tyr348Arg	0
KRS21CGC	TATGAAATTGGTAAAGTATTTAGAAATGAAGGTATAGATAATACACATAATCCTGAATTTACTTCGTGTGAATTTCGCTGGGCATATGCT	0	0	348	Tyr	Arg	Tyr348Arg	0
KRS21CGA	TATGAAATTGGTAAAGTATTTAGAAATGAAGGTATAGATAATACACATAATCCTGAATTTACTTCGTGTGAATTTCGATGGGCATATGCT	0	0	348	Tyr	Arg	Tyr348Arg	0
KRS21CGG	TATGAAATTGGTAAAGTATTTAGAAATGAAGGTATAGATAATACACATAATCCTGAATTTACTTCGTGTGAATTTCGGTGGGCATATGCT	0	0	348	Tyr	Arg	Tyr348Arg	0
KRS21AGT	TATGAAATTGGTAAAGTATTTAGAAATGAAGGTATAGATAATACACATAATCCTGAATTTACTTCGTGTGAATTTAGTTGGGCATATGCT	0	0	348	Tyr	Ser	Tyr348Ser	0
KRS21AGC	TATGAAATTGGTAAAGTATTTAGAAATGAAGGTATAGATAATACACATAATCCTGAATTTACTTCGTGTGAATTTAGCTGGGCATATGCT	0	0	348	Tyr	Ser	Tyr348Ser	0
KRS21AGA	TATGAAATTGGTAAAGTATTTAGAAATGAAGGTATAGATAATACACATAATCCTGAATTTACTTCGTGTGAATTTAGATGGGCATATGCT	0	0	348	Tyr	Arg	Tyr348Arg	0
KRS21AGG	TATGAAATTGGTAAAGTATTTAGAAATGAAGGTATAGATAATACACATAATCCTGAATTTACTTCGTGTGAATTTAGGTGGGCATATGCT	0	0	348	Tyr	Arg	Tyr348Arg	0
KRS21GGT	TATGAAATTGGTAAAGTATTTAGAAATGAAGGTATAGATAATACACATAATCCTGAATTTACTTCGTGTGAATTTGGTTGGGCATATGCT	0	0	348	Tyr	Gly	Tyr348Gly	0
KRS21GGC	TATGAAATTGGTAAAGTATTTAGAAATGAAGGTATAGATAATACACATAATCCTGAATTTACTTCGTGTGAATTTGGCTGGGCATATGCT	0	0	348	Tyr	Gly	Tyr348Gly	0
KRS21GGA	TATGAAATTGGTAAAGTATTTAGAAATGAAGGTATAGATAATACACATAATCCTGAATTTACTTCGTGTGAATTTGGATGGGCATATGCT	0	0	348	Tyr	Gly	Tyr348Gly	0
KRS21GGG	TATGAAATTGGTAAAGTATTTAGAAATGAAGGTATAGATAATACACATAATCCTGAATTTACTTCGTGTGAATTTGGGTGGGCATATGCT	0	0	348	Tyr	Gly	Tyr348Gly	0

## Sheet: S3
Supplementary Table S3: Read counts and library ratio following treatment with DDD01510706 normalised against pre-selected library
	Total reads in dataset (+ WT duplications) =	5043025
	Combined reads for WT =	91560
	WT reads / 22 positions counted =	4161.82
	Total reads minus WT duplicates =	3120265
Name	Sequence	Count	Normalised counts (removing WT duplications)	Amino acid location	Amino acid WT	Amino acid RES	Mutation	Ratio in library	Normalised against WT
KRS1TTT	TATGAAATTGGTAAATTTTTTAGAAATGAAGGTATAGATAATACACATAATCCTGAATTTACTTCGTGTGAATTTTATTGGGCATATGCT	70324	70324	328	Val	Phe	Val328Phe	0.0225378	5.56671
KRS1TTC	TATGAAATTGGTAAATTCTTTAGAAATGAAGGTATAGATAATACACATAATCCTGAATTTACTTCGTGTGAATTTTATTGGGCATATGCT	185	185	328	Val	Phe	Val328Phe	5.92898e-05	0.0608702
KRS1TTA	TATGAAATTGGTAAATTATTTAGAAATGAAGGTATAGATAATACACATAATCCTGAATTTACTTCGTGTGAATTTTATTGGGCATATGCT	267	267	328	Val	Leu	Val328Leu	8.55697e-05	0.112399
KRS1TTG	TATGAAATTGGTAAATTGTTTAGAAATGAAGGTATAGATAATACACATAATCCTGAATTTACTTCGTGTGAATTTTATTGGGCATATGCT	13546	13546	328	Val	Leu	Val328Leu	0.0043413	3.39402
KRS1CTT	TATGAAATTGGTAAACTTTTTAGAAATGAAGGTATAGATAATACACATAATCCTGAATTTACTTCGTGTGAATTTTATTGGGCATATGCT	68001	68001	328	Val	Leu	Val328Leu	0.0217933	21.4474
KRS1CTC	TATGAAATTGGTAAACTCTTTAGAAATGAAGGTATAGATAATACACATAATCCTGAATTTACTTCGTGTGAATTTTATTGGGCATATGCT	265	265	328	Val	Leu	Val328Leu	8.49287e-05	0.217426
KRS1CTA	TATGAAATTGGTAAACTATTTAGAAATGAAGGTATAGATAATACACATAATCCTGAATTTACTTCGTGTGAATTTTATTGGGCATATGCT	210	210	328	Val	Leu	Val328Leu	6.7302e-05	0.174935
KRS1CTG	TATGAAATTGGTAAACTGTTTAGAAATGAAGGTATAGATAATACACATAATCCTGAATTTACTTCGTGTGAATTTTATTGGGCATATGCT	81	81	328	Val	Leu	Val328Leu	2.59593e-05	0.052187
KRS1ATT	TATGAAATTGGTAAAATTTTTAGAAATGAAGGTATAGATAATACACATAATCCTGAATTTACTTCGTGTGAATTTTATTGGGCATATGCT	80	80	328	Val	Ile	Val328Ile	2.56388e-05	0.0251311
KRS1ATC	TATGAAATTGGTAAAATCTTTAGAAATGAAGGTATAGATAATACACATAATCCTGAATTTACTTCGTGTGAATTTTATTGGGCATATGCT	41	41	328	Val	Ile	Val328Ile	1.31399e-05	0.0210674
KRS1ATA	TATGAAATTGGTAAAATATTTAGAAATGAAGGTATAGATAATACACATAATCCTGAATTTACTTCGTGTGAATTTTATTGGGCATATGCT	50	50	328	Val	Ile	Val328Ile	1.60243e-05	0.0470165
KRS1ATG	TATGAAATTGGTAAAATGTTTAGAAATGAAGGTATAGATAATACACATAATCCTGAATTTACTTCGTGTGAATTTTATTGGGCATATGCT	11	11	328	Val	Met	Val328Met	3.52534e-06	0.00799667
KRS1GTT	TATGAAATTGGTAAAGTTTTTAGAAATGAAGGTATAGATAATACACATAATCCTGAATTTACTTCGTGTGAATTTTATTGGGCATATGCT	362	362	328	Val	Val	Val328Val	0.000116016	0.129064
KRS1GTC	TATGAAATTGGTAAAGTCTTTAGAAATGAAGGTATAGATAATACACATAATCCTGAATTTACTTCGTGTGAATTTTATTGGGCATATGCT	1816	1816	328	Val	Val	Val328Val	0.000582002	1.38115
KRS1GTA	TATGAAATTGGTAAAGTATTTAGAAATGAAGGTATAGATAATACACATAATCCTGAATTTACTTCGTGTGAATTTTATTGGGCATATGCT	91560	4162	328	Val	Val	Val328Val	0.00133386	1.22318
KRS1GTG	TATGAAATTGGTAAAGTGTTTAGAAATGAAGGTATAGATAATACACATAATCCTGAATTTACTTCGTGTGAATTTTATTGGGCATATGCT	211	211	328	Val	Val	Val328Val	6.76225e-05	0.129577
KRS1TCT	TATGAAATTGGTAAATCTTTTAGAAATGAAGGTATAGATAATACACATAATCCTGAATTTACTTCGTGTGAATTTTATTGGGCATATGCT	12947	12947	328	Val	Ser	Val328Ser	0.00414933	4.42014
KRS1TCC	TATGAAATTGGTAAATCCTTTAGAAATGAAGGTATAGATAATACACATAATCCTGAATTTACTTCGTGTGAATTTTATTGGGCATATGCT	318	318	328	Val	Ser	Val328Ser	0.000101914	0.23903
KRS1TCA	TATGAAATTGGTAAATCATTTAGAAATGAAGGTATAGATAATACACATAATCCTGAATTTACTTCGTGTGAATTTTATTGGGCATATGCT	3833	3833	328	Val	Ser	Val328Ser	0.00122842	2.57742
KRS1TCG	TATGAAATTGGTAAATCGTTTAGAAATGAAGGTATAGATAATACACATAATCCTGAATTTACTTCGTGTGAATTTTATTGGGCATATGCT	186445	186445	328	Val	Ser	Val328Ser	0.0597529	84.7342
KRS1CCT	TATGAAATTGGTAAACCTTTTAGAAATGAAGGTATAGATAATACACATAATCCTGAATTTACTTCGTGTGAATTTTATTGGGCATATGCT	268	268	328	Val	Pro	Val328Pro	8.58901e-05	0.113021
KRS1CCC	TATGAAATTGGTAAACCCTTTAGAAATGAAGGTATAGATAATACACATAATCCTGAATTTACTTCGTGTGAATTTTATTGGGCATATGCT	3572	3572	328	Val	Pro	Val328Pro	0.00114477	1.69633
KRS1CCA	TATGAAATTGGTAAACCATTTAGAAATGAAGGTATAGATAATACACATAATCCTGAATTTACTTCGTGTGAATTTTATTGGGCATATGCT	34	34	328	Val	Pro	Val328Pro	1.08965e-05	0.0236952
KRS1CCG	TATGAAATTGGTAAACCGTTTAGAAATGAAGGTATAGATAATACACATAATCCTGAATTTACTTCGTGTGAATTTTATTGGGCATATGCT	419	419	328	Val	Pro	Val328Pro	0.000134283	0.289445
KRS1ACT	TATGAAATTGGTAAAACTTTTAGAAATGAAGGTATAGATAATACACATAATCCTGAATTTACTTCGTGTGAATTTTATTGGGCATATGCT	169	169	328	Val	Thr	Val328Thr	5.41621e-05	0.0937803
KRS1ACC	TATGAAATTGGTAAAACCTTTAGAAATGAAGGTATAGATAATACACATAATCCTGAATTTACTTCGTGTGAATTTTATTGGGCATATGCT	142	142	328	Val	Thr	Val328Thr	4.5509e-05	0.0426403
KRS1ACA	TATGAAATTGGTAAAACATTTAGAAATGAAGGTATAGATAATACACATAATCCTGAATTTACTTCGTGTGAATTTTATTGGGCATATGCT	2347	2347	328	Val	Thr	Val328Thr	0.00075218	1.785
KRS1ACG	TATGAAATTGGTAAAACGTTTAGAAATGAAGGTATAGATAATACACATAATCCTGAATTTACTTCGTGTGAATTTTATTGGGCATATGCT	1966	1966	328	Val	Thr	Val328Thr	0.000630075	1.13084
KRS1GCT	TATGAAATTGGTAAAGCTTTTAGAAATGAAGGTATAGATAATACACATAATCCTGAATTTACTTCGTGTGAATTTTATTGGGCATATGCT	200	200	328	Val	Ala	Val328Ala	6.40971e-05	0.1251
KRS1GCC	TATGAAATTGGTAAAGCCTTTAGAAATGAAGGTATAGATAATACACATAATCCTGAATTTACTTCGTGTGAATTTTATTGGGCATATGCT	102	102	328	Val	Ala	Val328Ala	3.26895e-05	0.0645425
KRS1GCA	TATGAAATTGGTAAAGCATTTAGAAATGAAGGTATAGATAATACACATAATCCTGAATTTACTTCGTGTGAATTTTATTGGGCATATGCT	117	117	328	Val	Ala	Val328Ala	3.74968e-05	0.0979244
KRS1GCG	TATGAAATTGGTAAAGCGTTTAGAAATGAAGGTATAGATAATACACATAATCCTGAATTTACTTCGTGTGAATTTTATTGGGCATATGCT	108	108	328	Val	Ala	Val328Ala	3.46124e-05	0.0897552
KRS1TAT	TATGAAATTGGTAAATATTTTAGAAATGAAGGTATAGATAATACACATAATCCTGAATTTACTTCGTGTGAATTTTATTGGGCATATGCT	60	60	328	Val	Tyr	Val328Tyr	1.92291e-05	0.0183675
KRS1TAC	TATGAAATTGGTAAATACTTTAGAAATGAAGGTATAGATAATACACATAATCCTGAATTTACTTCGTGTGAATTTTATTGGGCATATGCT	18	18	328	Val	Tyr	Val328Tyr	5.76874e-06	0.0114822
KRS1TAA	TATGAAATTGGTAAATAATTTAGAAATGAAGGTATAGATAATACACATAATCCTGAATTTACTTCGTGTGAATTTTATTGGGCATATGCT	7	7	328	Val	Stop	Val328Stop	2.2434e-06	0.00535257
KRS1TAG	TATGAAATTGGTAAATAGTTTAGAAATGAAGGTATAGATAATACACATAATCCTGAATTTACTTCGTGTGAATTTTATTGGGCATATGCT	55	55	328	Val	Stop	Val328Stop	1.76267e-05	0.0248208
KRS1CAT	TATGAAATTGGTAAACATTTTAGAAATGAAGGTATAGATAATACACATAATCCTGAATTTACTTCGTGTGAATTTTATTGGGCATATGCT	347	347	328	Val	His	Val328His	0.000111209	0.14918
KRS1CAC	TATGAAATTGGTAAACACTTTAGAAATGAAGGTATAGATAATACACATAATCCTGAATTTACTTCGTGTGAATTTTATTGGGCATATGCT	18744	18744	328	Val	His	Val328His	0.00600718	7.07465
KRS1CAA	TATGAAATTGGTAAACAATTTAGAAATGAAGGTATAGATAATACACATAATCCTGAATTTACTTCGTGTGAATTTTATTGGGCATATGCT	40	40	328	Val	Gln	Val328Gln	1.28194e-05	0.0427836
KRS1CAG	TATGAAATTGGTAAACAGTTTAGAAATGAAGGTATAGATAATACACATAATCCTGAATTTACTTCGTGTGAATTTTATTGGGCATATGCT	53	53	328	Val	Gln	Val328Gln	1.69857e-05	0.0333876
KRS1AAT	TATGAAATTGGTAAAAATTTTAGAAATGAAGGTATAGATAATACACATAATCCTGAATTTACTTCGTGTGAATTTTATTGGGCATATGCT	17813	17813	328	Val	Asn	Val328Asn	0.00570881	8.34734
KRS1AAC	TATGAAATTGGTAAAAACTTTAGAAATGAAGGTATAGATAATACACATAATCCTGAATTTACTTCGTGTGAATTTTATTGGGCATATGCT	322	322	328	Val	Asn	Val328Asn	0.000103196	0.198259
KRS1AAA	TATGAAATTGGTAAAAAATTTAGAAATGAAGGTATAGATAATACACATAATCCTGAATTTACTTCGTGTGAATTTTATTGGGCATATGCT	15	15	328	Val	Lys	Val328Lys	4.80728e-06	0.01546
KRS1AAG	TATGAAATTGGTAAAAAGTTTAGAAATGAAGGTATAGATAATACACATAATCCTGAATTTACTTCGTGTGAATTTTATTGGGCATATGCT	8	8	328	Val	Lys	Val328Lys	2.56388e-06	0.00680018
KRS1GAT	TATGAAATTGGTAAAGATTTTAGAAATGAAGGTATAGATAATACACATAATCCTGAATTTACTTCGTGTGAATTTTATTGGGCATATGCT	97	97	328	Val	Asp	Val328Asp	3.10871e-05	0.0183203
KRS1GAC	TATGAAATTGGTAAAGACTTTAGAAATGAAGGTATAGATAATACACATAATCCTGAATTTACTTCGTGTGAATTTTATTGGGCATATGCT	8494	8494	328	Val	Asp	Val328Asp	0.0027222	3.10177
KRS1GAA	TATGAAATTGGTAAAGAATTTAGAAATGAAGGTATAGATAATACACATAATCCTGAATTTACTTCGTGTGAATTTTATTGGGCATATGCT	127	127	328	Val	Glu	Val328Glu	4.07017e-05	0.148636
KRS1GAG	TATGAAATTGGTAAAGAGTTTAGAAATGAAGGTATAGATAATACACATAATCCTGAATTTACTTCGTGTGAATTTTATTGGGCATATGCT	26	26	328	Val	Glu	Val328Glu	8.33263e-06	0.0311502
KRS1TGT	TATGAAATTGGTAAATGTTTTAGAAATGAAGGTATAGATAATACACATAATCCTGAATTTACTTCGTGTGAATTTTATTGGGCATATGCT	6719	6719	328	Val	Cys	Val328Cys	0.00215334	2.54549
KRS1TGC	TATGAAATTGGTAAATGCTTTAGAAATGAAGGTATAGATAATACACATAATCCTGAATTTACTTCGTGTGAATTTTATTGGGCATATGCT	1699	1699	328	Val	Cys	Val328Cys	0.000544505	0.838918
KRS1TGA	TATGAAATTGGTAAATGATTTAGAAATGAAGGTATAGATAATACACATAATCCTGAATTTACTTCGTGTGAATTTTATTGGGCATATGCT	3657	3657	328	Val	Stop	Val328Stop	0.00117202	3.26945
KRS1TGG	TATGAAATTGGTAAATGGTTTAGAAATGAAGGTATAGATAATACACATAATCCTGAATTTACTTCGTGTGAATTTTATTGGGCATATGCT	824	824	328	Val	Trp	Val328Trp	0.00026408	0.602736
KRS1CGT	TATGAAATTGGTAAACGTTTTAGAAATGAAGGTATAGATAATACACATAATCCTGAATTTACTTCGTGTGAATTTTATTGGGCATATGCT	99	99	328	Val	Arg	Val328Arg	3.17281e-05	0.0547219
KRS1CGC	TATGAAATTGGTAAACGCTTTAGAAATGAAGGTATAGATAATACACATAATCCTGAATTTACTTCGTGTGAATTTTATTGGGCATATGCT	201	201	328	Val	Arg	Val328Arg	6.44176e-05	0.0397658
KRS1CGA	TATGAAATTGGTAAACGATTTAGAAATGAAGGTATAGATAATACACATAATCCTGAATTTACTTCGTGTGAATTTTATTGGGCATATGCT	9	9	328	Val	Arg	Val328Arg	2.88437e-06	0.0144177
KRS1CGG	TATGAAATTGGTAAACGGTTTAGAAATGAAGGTATAGATAATACACATAATCCTGAATTTACTTCGTGTGAATTTTATTGGGCATATGCT	9	9	328	Val	Arg	Val328Arg	2.88437e-06	0.00942695
KRS1AGT	TATGAAATTGGTAAAAGTTTTAGAAATGAAGGTATAGATAATACACATAATCCTGAATTTACTTCGTGTGAATTTTATTGGGCATATGCT	89	89	328	Val	Ser	Val328Ser	2.85232e-05	0.0788712
KRS1AGC	TATGAAATTGGTAAAAGCTTTAGAAATGAAGGTATAGATAATACACATAATCCTGAATTTACTTCGTGTGAATTTTATTGGGCATATGCT	3	3	328	Val	Ser	Val328Ser	9.61457e-07	0.00208052
KRS1AGA	TATGAAATTGGTAAAAGATTTAGAAATGAAGGTATAGATAATACACATAATCCTGAATTTACTTCGTGTGAATTTTATTGGGCATATGCT	8	8	328	Val	Arg	Val328Arg	2.56388e-06	0.0110852
KRS1AGG	TATGAAATTGGTAAAAGGTTTAGAAATGAAGGTATAGATAATACACATAATCCTGAATTTACTTCGTGTGAATTTTATTGGGCATATGCT	13	13	328	Val	Arg	Val328Arg	4.16631e-06	0.00605585
KRS1GGT	TATGAAATTGGTAAAGGTTTTAGAAATGAAGGTATAGATAATACACATAATCCTGAATTTACTTCGTGTGAATTTTATTGGGCATATGCT	119024	119024	328	Val	Gly	Val328Gly	0.0381455	64.729
KRS1GGC	TATGAAATTGGTAAAGGCTTTAGAAATGAAGGTATAGATAATACACATAATCCTGAATTTACTTCGTGTGAATTTTATTGGGCATATGCT	294	294	328	Val	Gly	Val328Gly	9.42228e-05	0.302137
KRS1GGA	TATGAAATTGGTAAAGGATTTAGAAATGAAGGTATAGATAATACACATAATCCTGAATTTACTTCGTGTGAATTTTATTGGGCATATGCT	1729	1729	328	Val	Gly	Val328Gly	0.00055412	3.61136
KRS1GGG	TATGAAATTGGTAAAGGGTTTAGAAATGAAGGTATAGATAATACACATAATCCTGAATTTACTTCGTGTGAATTTTATTGGGCATATGCT	97	97	328	Val	Gly	Val328Gly	3.10871e-05	0.131074
KRS2TTT	TATGAAATTGGTAAAGTATTTAGAAATGAAGGTATAGATAATACACATAATCCTGAATTTACTTCGTGTGAATTTTATTGGGCATATGCT	91560	4162	329	Phe	Phe	Phe329Phe	0.00133386	1.22332
KRS2TTC	TATGAAATTGGTAAAGTATTCAGAAATGAAGGTATAGATAATACACATAATCCTGAATTTACTTCGTGTGAATTTTATTGGGCATATGCT	131	131	329	Phe	Phe	Phe329Phe	4.19836e-05	0.0634453
KRS2TTA	TATGAAATTGGTAAAGTATTAAGAAATGAAGGTATAGATAATACACATAATCCTGAATTTACTTCGTGTGAATTTTATTGGGCATATGCT	135	135	329	Phe	Leu	Phe329Leu	4.32656e-05	0.0237018
KRS2TTG	TATGAAATTGGTAAAGTATTGAGAAATGAAGGTATAGATAATACACATAATCCTGAATTTACTTCGTGTGAATTTTATTGGGCATATGCT	33	33	329	Phe	Leu	Phe329Leu	1.0576e-05	0.0125558
KRS2CTT	TATGAAATTGGTAAAGTACTTAGAAATGAAGGTATAGATAATACACATAATCCTGAATTTACTTCGTGTGAATTTTATTGGGCATATGCT	260	260	329	Phe	Leu	Phe329Leu	8.33263e-05	0.123225
KRS2CTC	TATGAAATTGGTAAAGTACTCAGAAATGAAGGTATAGATAATACACATAATCCTGAATTTACTTCGTGTGAATTTTATTGGGCATATGCT	78	78	329	Phe	Leu	Phe329Leu	2.49979e-05	0.121383
KRS2CTA	TATGAAATTGGTAAAGTACTAAGAAATGAAGGTATAGATAATACACATAATCCTGAATTTACTTCGTGTGAATTTTATTGGGCATATGCT	4	4	329	Phe	Leu	Phe329Leu	1.28194e-06	0.00251311
KRS2CTG	TATGAAATTGGTAAAGTACTGAGAAATGAAGGTATAGATAATACACATAATCCTGAATTTACTTCGTGTGAATTTTATTGGGCATATGCT	10	10	329	Phe	Leu	Phe329Leu	3.20486e-06	0.00822379
KRS2ATT	TATGAAATTGGTAAAGTAATTAGAAATGAAGGTATAGATAATACACATAATCCTGAATTTACTTCGTGTGAATTTTATTGGGCATATGCT	97	97	329	Phe	Ile	Phe329Ile	3.10871e-05	0.0259474
KRS2ATC	TATGAAATTGGTAAAGTAATCAGAAATGAAGGTATAGATAATACACATAATCCTGAATTTACTTCGTGTGAATTTTATTGGGCATATGCT	29	29	329	Phe	Ile	Phe329Ile	9.29408e-06	0.0238213
KRS2ATA	TATGAAATTGGTAAAGTAATAAGAAATGAAGGTATAGATAATACACATAATCCTGAATTTACTTCGTGTGAATTTTATTGGGCATATGCT	217	217	329	Phe	Ile	Phe329Ile	6.95454e-05	0.0861272
KRS2ATG	TATGAAATTGGTAAAGTAATGAGAAATGAAGGTATAGATAATACACATAATCCTGAATTTACTTCGTGTGAATTTTATTGGGCATATGCT	8	8	329	Phe	Met	Phe329Met	2.56388e-06	0.00690799
KRS2GTT	TATGAAATTGGTAAAGTAGTTAGAAATGAAGGTATAGATAATACACATAATCCTGAATTTACTTCGTGTGAATTTTATTGGGCATATGCT	4594	4594	329	Phe	Val	Phe329Val	0.00147231	2.53339
KRS2GTC	TATGAAATTGGTAAAGTAGTCAGAAATGAAGGTATAGATAATACACATAATCCTGAATTTACTTCGTGTGAATTTTATTGGGCATATGCT	11	11	329	Phe	Val	Phe329Val	3.52534e-06	0.0241138
KRS2GTA	TATGAAATTGGTAAAGTAGTAAGAAATGAAGGTATAGATAATACACATAATCCTGAATTTACTTCGTGTGAATTTTATTGGGCATATGCT	412	412	329	Phe	Val	Phe329Val	0.00013204	0.298287
KRS2GTG	TATGAAATTGGTAAAGTAGTGAGAAATGAAGGTATAGATAATACACATAATCCTGAATTTACTTCGTGTGAATTTTATTGGGCATATGCT	3	3	329	Phe	Val	Phe329Val	9.61457e-07	0.00411668
KRS2TCT	TATGAAATTGGTAAAGTATCTAGAAATGAAGGTATAGATAATACACATAATCCTGAATTTACTTCGTGTGAATTTTATTGGGCATATGCT	377	377	329	Phe	Ser	Phe329Ser	0.000120823	0.0814344
KRS2TCC	TATGAAATTGGTAAAGTATCCAGAAATGAAGGTATAGATAATACACATAATCCTGAATTTACTTCGTGTGAATTTTATTGGGCATATGCT	50	50	329	Phe	Ser	Phe329Ser	1.60243e-05	0.0421469
KRS2TCA	TATGAAATTGGTAAAGTATCAAGAAATGAAGGTATAGATAATACACATAATCCTGAATTTACTTCGTGTGAATTTTATTGGGCATATGCT	5065	5065	329	Phe	Ser	Phe329Ser	0.00162326	0.921235
KRS2TCG	TATGAAATTGGTAAAGTATCGAGAAATGAAGGTATAGATAATACACATAATCCTGAATTTACTTCGTGTGAATTTTATTGGGCATATGCT	25	25	329	Phe	Ser	Phe329Ser	8.01214e-06	0.0683464
KRS2CCT	TATGAAATTGGTAAAGTACCTAGAAATGAAGGTATAGATAATACACATAATCCTGAATTTACTTCGTGTGAATTTTATTGGGCATATGCT	19	19	329	Phe	Pro	Phe329Pro	6.08923e-06	0.0132807
KRS2CCC	TATGAAATTGGTAAAGTACCCAGAAATGAAGGTATAGATAATACACATAATCCTGAATTTACTTCGTGTGAATTTTATTGGGCATATGCT	18925	18925	329	Phe	Pro	Phe329Pro	0.00606519	13.8718
KRS2CCA	TATGAAATTGGTAAAGTACCAAGAAATGAAGGTATAGATAATACACATAATCCTGAATTTACTTCGTGTGAATTTTATTGGGCATATGCT	123	123	329	Phe	Pro	Phe329Pro	3.94197e-05	0.0746934
KRS2CCG	TATGAAATTGGTAAAGTACCGAGAAATGAAGGTATAGATAATACACATAATCCTGAATTTACTTCGTGTGAATTTTATTGGGCATATGCT	5009	5009	329	Phe	Pro	Phe329Pro	0.00160531	8.91135
KRS2ACT	TATGAAATTGGTAAAGTAACTAGAAATGAAGGTATAGATAATACACATAATCCTGAATTTACTTCGTGTGAATTTTATTGGGCATATGCT	6	6	329	Phe	Thr	Phe329Thr	1.92291e-06	0.00417329
KRS2ACC	TATGAAATTGGTAAAGTAACCAGAAATGAAGGTATAGATAATACACATAATCCTGAATTTACTTCGTGTGAATTTTATTGGGCATATGCT	11	11	329	Phe	Thr	Phe329Thr	3.52534e-06	0.0187681
KRS2ACA	TATGAAATTGGTAAAGTAACAAGAAATGAAGGTATAGATAATACACATAATCCTGAATTTACTTCGTGTGAATTTTATTGGGCATATGCT	1401	1401	329	Phe	Thr	Phe329Thr	0.000449	0.371398
KRS2ACG	TATGAAATTGGTAAAGTAACGAGAAATGAAGGTATAGATAATACACATAATCCTGAATTTACTTCGTGTGAATTTTATTGGGCATATGCT	7	7	329	Phe	Thr	Phe329Thr	2.2434e-06	0.0132526
KRS2GCT	TATGAAATTGGTAAAGTAGCTAGAAATGAAGGTATAGATAATACACATAATCCTGAATTTACTTCGTGTGAATTTTATTGGGCATATGCT	25	25	329	Phe	Ala	Phe329Ala	8.01214e-06	0.0177194
KRS2GCC	TATGAAATTGGTAAAGTAGCCAGAAATGAAGGTATAGATAATACACATAATCCTGAATTTACTTCGTGTGAATTTTATTGGGCATATGCT	53	53	329	Phe	Ala	Phe329Ala	1.69857e-05	0.128519
KRS2GCA	TATGAAATTGGTAAAGTAGCAAGAAATGAAGGTATAGATAATACACATAATCCTGAATTTACTTCGTGTGAATTTTATTGGGCATATGCT	14	14	329	Phe	Ala	Phe329Ala	4.4868e-06	0.00668891
KRS2GCG	TATGAAATTGGTAAAGTAGCGAGAAATGAAGGTATAGATAATACACATAATCCTGAATTTACTTCGTGTGAATTTTATTGGGCATATGCT	29	29	329	Phe	Ala	Phe329Ala	9.29408e-06	0.0774868
KRS2TAT	TATGAAATTGGTAAAGTATATAGAAATGAAGGTATAGATAATACACATAATCCTGAATTTACTTCGTGTGAATTTTATTGGGCATATGCT	143	143	329	Phe	Tyr	Phe329Tyr	4.58294e-05	0.0664831
KRS2TAC	TATGAAATTGGTAAAGTATACAGAAATGAAGGTATAGATAATACACATAATCCTGAATTTACTTCGTGTGAATTTTATTGGGCATATGCT	7	7	329	Phe	Tyr	Phe329Tyr	2.2434e-06	0.00933424
KRS2TAA	TATGAAATTGGTAAAGTATAAAGAAATGAAGGTATAGATAATACACATAATCCTGAATTTACTTCGTGTGAATTTTATTGGGCATATGCT	18910	18910	329	Phe	Stop	Phe329Stop	0.00606038	6.6285
KRS2TAG	TATGAAATTGGTAAAGTATAGAGAAATGAAGGTATAGATAATACACATAATCCTGAATTTACTTCGTGTGAATTTTATTGGGCATATGCT	49	49	329	Phe	Stop	Phe329Stop	1.57038e-05	0.0702335
KRS2CAT	TATGAAATTGGTAAAGTACATAGAAATGAAGGTATAGATAATACACATAATCCTGAATTTACTTCGTGTGAATTTTATTGGGCATATGCT	133	133	329	Phe	His	Phe329His	4.26246e-05	0.0709135
KRS2CAC	TATGAAATTGGTAAAGTACACAGAAATGAAGGTATAGATAATACACATAATCCTGAATTTACTTCGTGTGAATTTTATTGGGCATATGCT	98	98	329	Phe	His	Phe329His	3.14076e-05	0.113199
KRS2CAA	TATGAAATTGGTAAAGTACAAAGAAATGAAGGTATAGATAATACACATAATCCTGAATTTACTTCGTGTGAATTTTATTGGGCATATGCT	213	213	329	Phe	Gln	Phe329Gln	6.82634e-05	0.0376106
KRS2CAG	TATGAAATTGGTAAAGTACAGAGAAATGAAGGTATAGATAATACACATAATCCTGAATTTACTTCGTGTGAATTTTATTGGGCATATGCT	15	15	329	Phe	Gln	Phe329Gln	4.80728e-06	0.0186334
KRS2AAT	TATGAAATTGGTAAAGTAAATAGAAATGAAGGTATAGATAATACACATAATCCTGAATTTACTTCGTGTGAATTTTATTGGGCATATGCT	1	1	329	Phe	Asn	Phe329Asn	3.20486e-07	0.00101297
KRS2AAC	TATGAAATTGGTAAAGTAAACAGAAATGAAGGTATAGATAATACACATAATCCTGAATTTACTTCGTGTGAATTTTATTGGGCATATGCT	3	3	329	Phe	Asn	Phe329Asn	9.61457e-07	0.00271638
KRS2AAA	TATGAAATTGGTAAAGTAAAAAGAAATGAAGGTATAGATAATACACATAATCCTGAATTTACTTCGTGTGAATTTTATTGGGCATATGCT	2688	2688	329	Phe	Lys	Phe329Lys	0.000861465	0.770562
KRS2AAG	TATGAAATTGGTAAAGTAAAGAGAAATGAAGGTATAGATAATACACATAATCCTGAATTTACTTCGTGTGAATTTTATTGGGCATATGCT	12	12	329	Phe	Lys	Phe329Lys	3.84583e-06	0.0247001
KRS2GAT	TATGAAATTGGTAAAGTAGATAGAAATGAAGGTATAGATAATACACATAATCCTGAATTTACTTCGTGTGAATTTTATTGGGCATATGCT	12	12	329	Phe	Asp	Phe329Asp	3.84583e-06	0.0131326
KRS2GAC	TATGAAATTGGTAAAGTAGACAGAAATGAAGGTATAGATAATACACATAATCCTGAATTTACTTCGTGTGAATTTTATTGGGCATATGCT	1	1	329	Phe	Asp	Phe329Asp	3.20486e-07	0.00186826
KRS2GAA	TATGAAATTGGTAAAGTAGAAAGAAATGAAGGTATAGATAATACACATAATCCTGAATTTACTTCGTGTGAATTTTATTGGGCATATGCT	97	97	329	Phe	Glu	Phe329Glu	3.10871e-05	0.087942
KRS2GAG	TATGAAATTGGTAAAGTAGAGAGAAATGAAGGTATAGATAATACACATAATCCTGAATTTACTTCGTGTGAATTTTATTGGGCATATGCT	3	3	329	Phe	Glu	Phe329Glu	9.61457e-07	0.00727468
KRS2TGT	TATGAAATTGGTAAAGTATGTAGAAATGAAGGTATAGATAATACACATAATCCTGAATTTACTTCGTGTGAATTTTATTGGGCATATGCT	52	52	329	Phe	Cys	Phe329Cys	1.66653e-05	0.0288781
KRS2TGC	TATGAAATTGGTAAAGTATGCAGAAATGAAGGTATAGATAATACACATAATCCTGAATTTACTTCGTGTGAATTTTATTGGGCATATGCT	0	0	329	Phe	Cys	Phe329Cys	0	0
KRS2TGA	TATGAAATTGGTAAAGTATGAAGAAATGAAGGTATAGATAATACACATAATCCTGAATTTACTTCGTGTGAATTTTATTGGGCATATGCT	40	40	329	Phe	Stop	Phe329Stop	1.28194e-05	0.0205535
KRS2TGG	TATGAAATTGGTAAAGTATGGAGAAATGAAGGTATAGATAATACACATAATCCTGAATTTACTTCGTGTGAATTTTATTGGGCATATGCT	3	3	329	Phe	Trp	Phe329Trp	9.61457e-07	0.00403841
KRS2CGT	TATGAAATTGGTAAAGTACGTAGAAATGAAGGTATAGATAATACACATAATCCTGAATTTACTTCGTGTGAATTTTATTGGGCATATGCT	3	3	329	Phe	Arg	Phe329Arg	9.61457e-07	0.00355813
KRS2CGC	TATGAAATTGGTAAAGTACGCAGAAATGAAGGTATAGATAATACACATAATCCTGAATTTACTTCGTGTGAATTTTATTGGGCATATGCT	81	81	329	Phe	Arg	Phe329Arg	2.59593e-05	0.116336
KRS2CGA	TATGAAATTGGTAAAGTACGAAGAAATGAAGGTATAGATAATACACATAATCCTGAATTTACTTCGTGTGAATTTTATTGGGCATATGCT	5	5	329	Phe	Arg	Phe329Arg	1.60243e-06	0.00330873
KRS2CGG	TATGAAATTGGTAAAGTACGGAGAAATGAAGGTATAGATAATACACATAATCCTGAATTTACTTCGTGTGAATTTTATTGGGCATATGCT	20	20	329	Phe	Arg	Phe329Arg	6.40971e-06	0.0410475
KRS2AGT	TATGAAATTGGTAAAGTAAGTAGAAATGAAGGTATAGATAATACACATAATCCTGAATTTACTTCGTGTGAATTTTATTGGGCATATGCT	2	2	329	Phe	Ser	Phe329Ser	6.40971e-07	0.00200302
KRS2AGC	TATGAAATTGGTAAAGTAAGCAGAAATGAAGGTATAGATAATACACATAATCCTGAATTTACTTCGTGTGAATTTTATTGGGCATATGCT	0	0	329	Phe	Ser	Phe329Ser	0	0
KRS2AGA	TATGAAATTGGTAAAGTAAGAAGAAATGAAGGTATAGATAATACACATAATCCTGAATTTACTTCGTGTGAATTTTATTGGGCATATGCT	13	13	329	Phe	Arg	Phe329Arg	4.16631e-06	0.00983429
KRS2AGG	TATGAAATTGGTAAAGTAAGGAGAAATGAAGGTATAGATAATACACATAATCCTGAATTTACTTCGTGTGAATTTTATTGGGCATATGCT	3	3	329	Phe	Arg	Phe329Arg	9.61457e-07	0.00557534
KRS2GGT	TATGAAATTGGTAAAGTAGGTAGAAATGAAGGTATAGATAATACACATAATCCTGAATTTACTTCGTGTGAATTTTATTGGGCATATGCT	15	15	329	Phe	Gly	Phe329Gly	4.80728e-06	0.0201156
KRS2GGC	TATGAAATTGGTAAAGTAGGCAGAAATGAAGGTATAGATAATACACATAATCCTGAATTTACTTCGTGTGAATTTTATTGGGCATATGCT	4	4	329	Phe	Gly	Phe329Gly	1.28194e-06	0.00833022
KRS2GGA	TATGAAATTGGTAAAGTAGGAAGAAATGAAGGTATAGATAATACACATAATCCTGAATTTACTTCGTGTGAATTTTATTGGGCATATGCT	4	4	329	Phe	Gly	Phe329Gly	1.28194e-06	0.0036126
KRS2GGG	TATGAAATTGGTAAAGTAGGGAGAAATGAAGGTATAGATAATACACATAATCCTGAATTTACTTCGTGTGAATTTTATTGGGCATATGCT	29	29	329	Phe	Gly	Phe329Gly	9.29408e-06	0.0137905
KRS3TTT	TATGAAATTGGTAAAGTATTTTTTAATGAAGGTATAGATAATACACATAATCCTGAATTTACTTCGTGTGAATTTTATTGGGCATATGCT	10	10	330	Arg	Phe	Arg330Phe	3.20486e-06	0.00204408
KRS3TTC	TATGAAATTGGTAAAGTATTTTTCAATGAAGGTATAGATAATACACATAATCCTGAATTTACTTCGTGTGAATTTTATTGGGCATATGCT	5	5	330	Arg	Phe	Arg330Phe	1.60243e-06	0.00463396
KRS3TTA	TATGAAATTGGTAAAGTATTTTTAAATGAAGGTATAGATAATACACATAATCCTGAATTTACTTCGTGTGAATTTTATTGGGCATATGCT	2	2	330	Arg	Leu	Arg330Leu	6.40971e-07	0.00138701
KRS3TTG	TATGAAATTGGTAAAGTATTTTTGAATGAAGGTATAGATAATACACATAATCCTGAATTTACTTCGTGTGAATTTTATTGGGCATATGCT	3	3	330	Arg	Leu	Arg330Leu	9.61457e-07	0.00205436
KRS3CTT	TATGAAATTGGTAAAGTATTTCTTAATGAAGGTATAGATAATACACATAATCCTGAATTTACTTCGTGTGAATTTTATTGGGCATATGCT	3	3	330	Arg	Leu	Arg330Leu	9.61457e-07	0.00324802
KRS3CTC	TATGAAATTGGTAAAGTATTTCTCAATGAAGGTATAGATAATACACATAATCCTGAATTTACTTCGTGTGAATTTTATTGGGCATATGCT	0	0	330	Arg	Leu	Arg330Leu	0	0
KRS3CTA	TATGAAATTGGTAAAGTATTTCTAAATGAAGGTATAGATAATACACATAATCCTGAATTTACTTCGTGTGAATTTTATTGGGCATATGCT	1	1	330	Arg	Leu	Arg330Leu	3.20486e-07	0.00196686
KRS3CTG	TATGAAATTGGTAAAGTATTTCTGAATGAAGGTATAGATAATACACATAATCCTGAATTTACTTCGTGTGAATTTTATTGGGCATATGCT	1	1	330	Arg	Leu	Arg330Leu	3.20486e-07	0.00224784
KRS3ATT	TATGAAATTGGTAAAGTATTTATTAATGAAGGTATAGATAATACACATAATCCTGAATTTACTTCGTGTGAATTTTATTGGGCATATGCT	3	3	330	Arg	Ile	Arg330Ile	9.61457e-07	0.00267532
KRS3ATC	TATGAAATTGGTAAAGTATTTATCAATGAAGGTATAGATAATACACATAATCCTGAATTTACTTCGTGTGAATTTTATTGGGCATATGCT	0	0	330	Arg	Ile	Arg330Ile	0	0
KRS3ATA	TATGAAATTGGTAAAGTATTTATAAATGAAGGTATAGATAATACACATAATCCTGAATTTACTTCGTGTGAATTTTATTGGGCATATGCT	10	10	330	Arg	Ile	Arg330Ile	3.20486e-06	0.014105
KRS3ATG	TATGAAATTGGTAAAGTATTTATGAATGAAGGTATAGATAATACACATAATCCTGAATTTACTTCGTGTGAATTTTATTGGGCATATGCT	1	1	330	Arg	Met	Arg330Met	3.20486e-07	0.00214566
KRS3GTT	TATGAAATTGGTAAAGTATTTGTTAATGAAGGTATAGATAATACACATAATCCTGAATTTACTTCGTGTGAATTTTATTGGGCATATGCT	5	5	330	Arg	Val	Arg330Val	1.60243e-06	0.00330873
KRS3GTC	TATGAAATTGGTAAAGTATTTGTCAATGAAGGTATAGATAATACACATAATCCTGAATTTACTTCGTGTGAATTTTATTGGGCATATGCT	0	0	330	Arg	Val	Arg330Val	0	0
KRS3GTA	TATGAAATTGGTAAAGTATTTGTAAATGAAGGTATAGATAATACACATAATCCTGAATTTACTTCGTGTGAATTTTATTGGGCATATGCT	1	1	330	Arg	Val	Arg330Val	3.20486e-07	0.00171445
KRS3GTG	TATGAAATTGGTAAAGTATTTGTGAATGAAGGTATAGATAATACACATAATCCTGAATTTACTTCGTGTGAATTTTATTGGGCATATGCT	2	2	330	Arg	Val	Arg330Val	6.40971e-07	0.00359426
KRS3TCT	TATGAAATTGGTAAAGTATTTTCTAATGAAGGTATAGATAATACACATAATCCTGAATTTACTTCGTGTGAATTTTATTGGGCATATGCT	2	2	330	Arg	Ser	Arg330Ser	6.40971e-07	0.00181556
KRS3TCC	TATGAAATTGGTAAAGTATTTTCCAATGAAGGTATAGATAATACACATAATCCTGAATTTACTTCGTGTGAATTTTATTGGGCATATGCT	0	0	330	Arg	Ser	Arg330Ser	0	0
KRS3TCA	TATGAAATTGGTAAAGTATTTTCAAATGAAGGTATAGATAATACACATAATCCTGAATTTACTTCGTGTGAATTTTATTGGGCATATGCT	1	1	330	Arg	Ser	Arg330Ser	3.20486e-07	0.00141898
KRS3TCG	TATGAAATTGGTAAAGTATTTTCGAATGAAGGTATAGATAATACACATAATCCTGAATTTACTTCGTGTGAATTTTATTGGGCATATGCT	1	1	330	Arg	Ser	Arg330Ser	3.20486e-07	0.00316102
KRS3CCT	TATGAAATTGGTAAAGTATTTCCTAATGAAGGTATAGATAATACACATAATCCTGAATTTACTTCGTGTGAATTTTATTGGGCATATGCT	4	4	330	Arg	Pro	Arg330Pro	1.28194e-06	0.0110205
KRS3CCC	TATGAAATTGGTAAAGTATTTCCCAATGAAGGTATAGATAATACACATAATCCTGAATTTACTTCGTGTGAATTTTATTGGGCATATGCT	2	2	330	Arg	Pro	Arg330Pro	6.40971e-07	0.00913637
KRS3CCA	TATGAAATTGGTAAAGTATTTCCAAATGAAGGTATAGATAATACACATAATCCTGAATTTACTTCGTGTGAATTTTATTGGGCATATGCT	0	0	330	Arg	Pro	Arg330Pro	0	0
KRS3CCG	TATGAAATTGGTAAAGTATTTCCGAATGAAGGTATAGATAATACACATAATCCTGAATTTACTTCGTGTGAATTTTATTGGGCATATGCT	0	0	330	Arg	Pro	Arg330Pro	0	0
KRS3ACT	TATGAAATTGGTAAAGTATTTACTAATGAAGGTATAGATAATACACATAATCCTGAATTTACTTCGTGTGAATTTTATTGGGCATATGCT	1	1	330	Arg	Thr	Arg330Thr	3.20486e-07	0.00285512
KRS3ACC	TATGAAATTGGTAAAGTATTTACCAATGAAGGTATAGATAATACACATAATCCTGAATTTACTTCGTGTGAATTTTATTGGGCATATGCT	0	0	330	Arg	Thr	Arg330Thr	0	0
KRS3ACA	TATGAAATTGGTAAAGTATTTACAAATGAAGGTATAGATAATACACATAATCCTGAATTTACTTCGTGTGAATTTTATTGGGCATATGCT	59	59	330	Arg	Thr	Arg330Thr	1.89087e-05	0.0870334
KRS3ACG	TATGAAATTGGTAAAGTATTTACGAATGAAGGTATAGATAATACACATAATCCTGAATTTACTTCGTGTGAATTTTATTGGGCATATGCT	0	0	330	Arg	Thr	Arg330Thr	0	0
KRS3GCT	TATGAAATTGGTAAAGTATTTGCTAATGAAGGTATAGATAATACACATAATCCTGAATTTACTTCGTGTGAATTTTATTGGGCATATGCT	2	2	330	Arg	Ala	Arg330Ala	6.40971e-07	0.0045244
KRS3GCC	TATGAAATTGGTAAAGTATTTGCCAATGAAGGTATAGATAATACACATAATCCTGAATTTACTTCGTGTGAATTTTATTGGGCATATGCT	0	0	330	Arg	Ala	Arg330Ala	0	0
KRS3GCA	TATGAAATTGGTAAAGTATTTGCAAATGAAGGTATAGATAATACACATAATCCTGAATTTACTTCGTGTGAATTTTATTGGGCATATGCT	1	1	330	Arg	Ala	Arg330Ala	3.20486e-07	0.00157349
KRS3GCG	TATGAAATTGGTAAAGTATTTGCGAATGAAGGTATAGATAATACACATAATCCTGAATTTACTTCGTGTGAATTTTATTGGGCATATGCT	0	0	330	Arg	Ala	Arg330Ala	0	0
KRS3TAT	TATGAAATTGGTAAAGTATTTTATAATGAAGGTATAGATAATACACATAATCCTGAATTTACTTCGTGTGAATTTTATTGGGCATATGCT	8	8	330	Arg	Tyr	Arg330Tyr	2.56388e-06	0.00406936
KRS3TAC	TATGAAATTGGTAAAGTATTTTACAATGAAGGTATAGATAATACACATAATCCTGAATTTACTTCGTGTGAATTTTATTGGGCATATGCT	1	1	330	Arg	Tyr	Arg330Tyr	3.20486e-07	0.0013911
KRS3TAA	TATGAAATTGGTAAAGTATTTTAAAATGAAGGTATAGATAATACACATAATCCTGAATTTACTTCGTGTGAATTTTATTGGGCATATGCT	1	1	330	Arg	Stop	Arg330Stop	3.20486e-07	0.00101008
KRS3TAG	TATGAAATTGGTAAAGTATTTTAGAATGAAGGTATAGATAATACACATAATCCTGAATTTACTTCGTGTGAATTTTATTGGGCATATGCT	1	1	330	Arg	Stop	Arg330Stop	3.20486e-07	0.00167392
KRS3CAT	TATGAAATTGGTAAAGTATTTCATAATGAAGGTATAGATAATACACATAATCCTGAATTTACTTCGTGTGAATTTTATTGGGCATATGCT	1	1	330	Arg	His	Arg330His	3.20486e-07	0.00192934
KRS3CAC	TATGAAATTGGTAAAGTATTTCACAATGAAGGTATAGATAATACACATAATCCTGAATTTACTTCGTGTGAATTTTATTGGGCATATGCT	4	4	330	Arg	His	Arg330His	1.28194e-06	0.0090778
KRS3CAA	TATGAAATTGGTAAAGTATTTCAAAATGAAGGTATAGATAATACACATAATCCTGAATTTACTTCGTGTGAATTTTATTGGGCATATGCT	1	1	330	Arg	Gln	Arg330Gln	3.20486e-07	0.00143916
KRS3CAG	TATGAAATTGGTAAAGTATTTCAGAATGAAGGTATAGATAATACACATAATCCTGAATTTACTTCGTGTGAATTTTATTGGGCATATGCT	1	1	330	Arg	Gln	Arg330Gln	3.20486e-07	0.00232917
KRS3AAT	TATGAAATTGGTAAAGTATTTAATAATGAAGGTATAGATAATACACATAATCCTGAATTTACTTCGTGTGAATTTTATTGGGCATATGCT	3	3	330	Arg	Asn	Arg330Asn	9.61457e-07	0.00360646
KRS3AAC	TATGAAATTGGTAAAGTATTTAACAATGAAGGTATAGATAATACACATAATCCTGAATTTACTTCGTGTGAATTTTATTGGGCATATGCT	3	3	330	Arg	Asn	Arg330Asn	9.61457e-07	0.00546068
KRS3AAA	TATGAAATTGGTAAAGTATTTAAAAATGAAGGTATAGATAATACACATAATCCTGAATTTACTTCGTGTGAATTTTATTGGGCATATGCT	51	51	330	Arg	Lys	Arg330Lys	1.63448e-05	0.0546316
KRS3AAG	TATGAAATTGGTAAAGTATTTAAGAATGAAGGTATAGATAATACACATAATCCTGAATTTACTTCGTGTGAATTTTATTGGGCATATGCT	3	3	330	Arg	Lys	Arg330Lys	9.61457e-07	0.00561959
KRS3GAT	TATGAAATTGGTAAAGTATTTGATAATGAAGGTATAGATAATACACATAATCCTGAATTTACTTCGTGTGAATTTTATTGGGCATATGCT	2	2	330	Arg	Asp	Arg330Asp	6.40971e-07	0.00089629
KRS3GAC	TATGAAATTGGTAAAGTATTTGACAATGAAGGTATAGATAATACACATAATCCTGAATTTACTTCGTGTGAATTTTATTGGGCATATGCT	0	0	330	Arg	Asp	Arg330Asp	0	0
KRS3GAA	TATGAAATTGGTAAAGTATTTGAAAATGAAGGTATAGATAATACACATAATCCTGAATTTACTTCGTGTGAATTTTATTGGGCATATGCT	3	3	330	Arg	Glu	Arg330Glu	9.61457e-07	0.00524495
KRS3GAG	TATGAAATTGGTAAAGTATTTGAGAATGAAGGTATAGATAATACACATAATCCTGAATTTACTTCGTGTGAATTTTATTGGGCATATGCT	0	0	330	Arg	Glu	Arg330Glu	0	0
KRS3TGT	TATGAAATTGGTAAAGTATTTTGTAATGAAGGTATAGATAATACACATAATCCTGAATTTACTTCGTGTGAATTTTATTGGGCATATGCT	4	4	330	Arg	Cys	Arg330Cys	1.28194e-06	0.00274711
KRS3TGC	TATGAAATTGGTAAAGTATTTTGCAATGAAGGTATAGATAATACACATAATCCTGAATTTACTTCGTGTGAATTTTATTGGGCATATGCT	0	0	330	Arg	Cys	Arg330Cys	0	0
KRS3TGA	TATGAAATTGGTAAAGTATTTTGAAATGAAGGTATAGATAATACACATAATCCTGAATTTACTTCGTGTGAATTTTATTGGGCATATGCT	30	30	330	Arg	Stop	Arg330Stop	9.61457e-06	0.0271985
KRS3TGG	TATGAAATTGGTAAAGTATTTTGGAATGAAGGTATAGATAATACACATAATCCTGAATTTACTTCGTGTGAATTTTATTGGGCATATGCT	0	0	330	Arg	Trp	Arg330Trp	0	0
KRS3CGT	TATGAAATTGGTAAAGTATTTCGTAATGAAGGTATAGATAATACACATAATCCTGAATTTACTTCGTGTGAATTTTATTGGGCATATGCT	1	1	330	Arg	Arg	Arg330Arg	3.20486e-07	0.0038482
KRS3CGC	TATGAAATTGGTAAAGTATTTCGCAATGAAGGTATAGATAATACACATAATCCTGAATTTACTTCGTGTGAATTTTATTGGGCATATGCT	1	1	330	Arg	Arg	Arg330Arg	3.20486e-07	0.00397791
KRS3CGA	TATGAAATTGGTAAAGTATTTCGAAATGAAGGTATAGATAATACACATAATCCTGAATTTACTTCGTGTGAATTTTATTGGGCATATGCT	7	7	330	Arg	Arg	Arg330Arg	2.2434e-06	0.0204813
KRS3CGG	TATGAAATTGGTAAAGTATTTCGGAATGAAGGTATAGATAATACACATAATCCTGAATTTACTTCGTGTGAATTTTATTGGGCATATGCT	0	0	330	Arg	Arg	Arg330Arg	0	0
KRS3AGT	TATGAAATTGGTAAAGTATTTAGTAATGAAGGTATAGATAATACACATAATCCTGAATTTACTTCGTGTGAATTTTATTGGGCATATGCT	62	62	330	Arg	Ser	Arg330Ser	1.98701e-05	0.127247
KRS3AGC	TATGAAATTGGTAAAGTATTTAGCAATGAAGGTATAGATAATACACATAATCCTGAATTTACTTCGTGTGAATTTTATTGGGCATATGCT	16	16	330	Arg	Ser	Arg330Ser	5.12777e-06	0.0512629
KRS3AGA	TATGAAATTGGTAAAGTATTTAGAAATGAAGGTATAGATAATACACATAATCCTGAATTTACTTCGTGTGAATTTTATTGGGCATATGCT	91560	4162	330	Arg	Arg	Arg330Arg	0.00133386	1.22332
KRS3AGG	TATGAAATTGGTAAAGTATTTAGGAATGAAGGTATAGATAATACACATAATCCTGAATTTACTTCGTGTGAATTTTATTGGGCATATGCT	209	209	330	Arg	Arg	Arg330Arg	6.69815e-05	0.554256
KRS3GGT	TATGAAATTGGTAAAGTATTTGGTAATGAAGGTATAGATAATACACATAATCCTGAATTTACTTCGTGTGAATTTTATTGGGCATATGCT	0	0	330	Arg	Gly	Arg330Gly	0	0
KRS3GGC	TATGAAATTGGTAAAGTATTTGGCAATGAAGGTATAGATAATACACATAATCCTGAATTTACTTCGTGTGAATTTTATTGGGCATATGCT	1	1	330	Arg	Gly	Arg330Gly	3.20486e-07	0.00363112
KRS3GGA	TATGAAATTGGTAAAGTATTTGGAAATGAAGGTATAGATAATACACATAATCCTGAATTTACTTCGTGTGAATTTTATTGGGCATATGCT	138	138	330	Arg	Gly	Arg330Gly	4.4227e-05	0.312184
KRS3GGG	TATGAAATTGGTAAAGTATTTGGGAATGAAGGTATAGATAATACACATAATCCTGAATTTACTTCGTGTGAATTTTATTGGGCATATGCT	2	2	330	Arg	Gly	Arg330Gly	6.40971e-07	0.0099728
KRS4TTT	TATGAAATTGGTAAAGTATTTAGATTTGAAGGTATAGATAATACACATAATCCTGAATTTACTTCGTGTGAATTTTATTGGGCATATGCT	22	22	331	Asn	Phe	Asn331Phe	7.05068e-06	0.0043794
KRS4TTC	TATGAAATTGGTAAAGTATTTAGATTCGAAGGTATAGATAATACACATAATCCTGAATTTACTTCGTGTGAATTTTATTGGGCATATGCT	0	0	331	Asn	Phe	Asn331Phe	0	0
KRS4TTA	TATGAAATTGGTAAAGTATTTAGATTAGAAGGTATAGATAATACACATAATCCTGAATTTACTTCGTGTGAATTTTATTGGGCATATGCT	1	1	331	Asn	Leu	Asn331Leu	3.20486e-07	0.000918377
KRS4TTG	TATGAAATTGGTAAAGTATTTAGATTGGAAGGTATAGATAATACACATAATCCTGAATTTACTTCGTGTGAATTTTATTGGGCATATGCT	2	2	331	Asn	Leu	Asn331Leu	6.40971e-07	0.0011811
KRS4CTT	TATGAAATTGGTAAAGTATTTAGACTTGAAGGTATAGATAATACACATAATCCTGAATTTACTTCGTGTGAATTTTATTGGGCATATGCT	0	0	331	Asn	Leu	Asn331Leu	0	0
KRS4CTC	TATGAAATTGGTAAAGTATTTAGACTCGAAGGTATAGATAATACACATAATCCTGAATTTACTTCGTGTGAATTTTATTGGGCATATGCT	1	1	331	Asn	Leu	Asn331Leu	3.20486e-07	0.00276589
KRS4CTA	TATGAAATTGGTAAAGTATTTAGACTAGAAGGTATAGATAATACACATAATCCTGAATTTACTTCGTGTGAATTTTATTGGGCATATGCT	2	2	331	Asn	Leu	Asn331Leu	6.40971e-07	0.0028098
KRS4CTG	TATGAAATTGGTAAAGTATTTAGACTGGAAGGTATAGATAATACACATAATCCTGAATTTACTTCGTGTGAATTTTATTGGGCATATGCT	2	2	331	Asn	Leu	Asn331Leu	6.40971e-07	0.00342062
KRS4ATT	TATGAAATTGGTAAAGTATTTAGAATTGAAGGTATAGATAATACACATAATCCTGAATTTACTTCGTGTGAATTTTATTGGGCATATGCT	44	44	331	Asn	Ile	Asn331Ile	1.41014e-05	0.0361847
KRS4ATC	TATGAAATTGGTAAAGTATTTAGAATCGAAGGTATAGATAATACACATAATCCTGAATTTACTTCGTGTGAATTTTATTGGGCATATGCT	1	1	331	Asn	Ile	Asn331Ile	3.20486e-07	0.00179258
KRS4ATA	TATGAAATTGGTAAAGTATTTAGAATAGAAGGTATAGATAATACACATAATCCTGAATTTACTTCGTGTGAATTTTATTGGGCATATGCT	1	1	331	Asn	Ile	Asn331Ile	3.20486e-07	0.00132102
KRS4ATG	TATGAAATTGGTAAAGTATTTAGAATGGAAGGTATAGATAATACACATAATCCTGAATTTACTTCGTGTGAATTTTATTGGGCATATGCT	2	2	331	Asn	Met	Asn331Met	6.40971e-07	0.00368786
KRS4GTT	TATGAAATTGGTAAAGTATTTAGAGTTGAAGGTATAGATAATACACATAATCCTGAATTTACTTCGTGTGAATTTTATTGGGCATATGCT	4	4	331	Asn	Val	Asn331Val	1.28194e-06	0.00336375
KRS4GTC	TATGAAATTGGTAAAGTATTTAGAGTCGAAGGTATAGATAATACACATAATCCTGAATTTACTTCGTGTGAATTTTATTGGGCATATGCT	1	1	331	Asn	Val	Asn331Val	3.20486e-07	0.00271291
KRS4GTA	TATGAAATTGGTAAAGTATTTAGAGTAGAAGGTATAGATAATACACATAATCCTGAATTTACTTCGTGTGAATTTTATTGGGCATATGCT	1	1	331	Asn	Val	Asn331Val	3.20486e-07	0.00155619
KRS4GTG	TATGAAATTGGTAAAGTATTTAGAGTGGAAGGTATAGATAATACACATAATCCTGAATTTACTTCGTGTGAATTTTATTGGGCATATGCT	0	0	331	Asn	Val	Asn331Val	0	0
KRS4TCT	TATGAAATTGGTAAAGTATTTAGATCTGAAGGTATAGATAATACACATAATCCTGAATTTACTTCGTGTGAATTTTATTGGGCATATGCT	5	5	331	Asn	Ser	Asn331Ser	1.60243e-06	0.00323911
KRS4TCC	TATGAAATTGGTAAAGTATTTAGATCCGAAGGTATAGATAATACACATAATCCTGAATTTACTTCGTGTGAATTTTATTGGGCATATGCT	2	2	331	Asn	Ser	Asn331Ser	6.40971e-07	0.00395569
KRS4TCA	TATGAAATTGGTAAAGTATTTAGATCAGAAGGTATAGATAATACACATAATCCTGAATTTACTTCGTGTGAATTTTATTGGGCATATGCT	2	2	331	Asn	Ser	Asn331Ser	6.40971e-07	0.00227309
KRS4TCG	TATGAAATTGGTAAAGTATTTAGATCGGAAGGTATAGATAATACACATAATCCTGAATTTACTTCGTGTGAATTTTATTGGGCATATGCT	0	0	331	Asn	Ser	Asn331Ser	0	0
KRS4CCT	TATGAAATTGGTAAAGTATTTAGACCTGAAGGTATAGATAATACACATAATCCTGAATTTACTTCGTGTGAATTTTATTGGGCATATGCT	2	2	331	Asn	Pro	Asn331Pro	6.40971e-07	0.00355813
KRS4CCC	TATGAAATTGGTAAAGTATTTAGACCCGAAGGTATAGATAATACACATAATCCTGAATTTACTTCGTGTGAATTTTATTGGGCATATGCT	1	1	331	Asn	Pro	Asn331Pro	3.20486e-07	0.00197234
KRS4CCA	TATGAAATTGGTAAAGTATTTAGACCAGAAGGTATAGATAATACACATAATCCTGAATTTACTTCGTGTGAATTTTATTGGGCATATGCT	4	4	331	Asn	Pro	Asn331Pro	1.28194e-06	0.00439112
KRS4CCG	TATGAAATTGGTAAAGTATTTAGACCGGAAGGTATAGATAATACACATAATCCTGAATTTACTTCGTGTGAATTTTATTGGGCATATGCT	3	3	331	Asn	Pro	Asn331Pro	9.61457e-07	0.010362
KRS4ACT	TATGAAATTGGTAAAGTATTTAGAACTGAAGGTATAGATAATACACATAATCCTGAATTTACTTCGTGTGAATTTTATTGGGCATATGCT	12	12	331	Asn	Thr	Asn331Thr	3.84583e-06	0.0184313
KRS4ACC	TATGAAATTGGTAAAGTATTTAGAACCGAAGGTATAGATAATACACATAATCCTGAATTTACTTCGTGTGAATTTTATTGGGCATATGCT	3	3	331	Asn	Thr	Asn331Thr	9.61457e-07	0.00624767
KRS4ACA	TATGAAATTGGTAAAGTATTTAGAACAGAAGGTATAGATAATACACATAATCCTGAATTTACTTCGTGTGAATTTTATTGGGCATATGCT	0	0	331	Asn	Thr	Asn331Thr	0	0
KRS4ACG	TATGAAATTGGTAAAGTATTTAGAACGGAAGGTATAGATAATACACATAATCCTGAATTTACTTCGTGTGAATTTTATTGGGCATATGCT	0	0	331	Asn	Thr	Asn331Thr	0	0
KRS4GCT	TATGAAATTGGTAAAGTATTTAGAGCTGAAGGTATAGATAATACACATAATCCTGAATTTACTTCGTGTGAATTTTATTGGGCATATGCT	1	1	331	Asn	Ala	Asn331Ala	3.20486e-07	0.00144504
KRS4GCC	TATGAAATTGGTAAAGTATTTAGAGCCGAAGGTATAGATAATACACATAATCCTGAATTTACTTCGTGTGAATTTTATTGGGCATATGCT	0	0	331	Asn	Ala	Asn331Ala	0	0
KRS4GCA	TATGAAATTGGTAAAGTATTTAGAGCAGAAGGTATAGATAATACACATAATCCTGAATTTACTTCGTGTGAATTTTATTGGGCATATGCT	4	4	331	Asn	Ala	Asn331Ala	1.28194e-06	0.00421469
KRS4GCG	TATGAAATTGGTAAAGTATTTAGAGCGGAAGGTATAGATAATACACATAATCCTGAATTTACTTCGTGTGAATTTTATTGGGCATATGCT	0	0	331	Asn	Ala	Asn331Ala	0	0
KRS4TAT	TATGAAATTGGTAAAGTATTTAGATATGAAGGTATAGATAATACACATAATCCTGAATTTACTTCGTGTGAATTTTATTGGGCATATGCT	66	66	331	Asn	Tyr	Asn331Tyr	2.1152e-05	0.0448489
KRS4TAC	TATGAAATTGGTAAAGTATTTAGATACGAAGGTATAGATAATACACATAATCCTGAATTTACTTCGTGTGAATTTTATTGGGCATATGCT	0	0	331	Asn	Tyr	Asn331Tyr	0	0
KRS4TAA	TATGAAATTGGTAAAGTATTTAGATAAGAAGGTATAGATAATACACATAATCCTGAATTTACTTCGTGTGAATTTTATTGGGCATATGCT	1	1	331	Asn	Stop	Asn331Stop	3.20486e-07	0.000918377
KRS4TAG	TATGAAATTGGTAAAGTATTTAGATAGGAAGGTATAGATAATACACATAATCCTGAATTTACTTCGTGTGAATTTTATTGGGCATATGCT	3	3	331	Asn	Stop	Asn331Stop	9.61457e-07	0.00515584
KRS4CAT	TATGAAATTGGTAAAGTATTTAGACATGAAGGTATAGATAATACACATAATCCTGAATTTACTTCGTGTGAATTTTATTGGGCATATGCT	17	17	331	Asn	His	Asn331His	5.44826e-06	0.0207896
KRS4CAC	TATGAAATTGGTAAAGTATTTAGACACGAAGGTATAGATAATACACATAATCCTGAATTTACTTCGTGTGAATTTTATTGGGCATATGCT	2	2	331	Asn	His	Asn331His	6.40971e-07	0.0016166
KRS4CAA	TATGAAATTGGTAAAGTATTTAGACAAGAAGGTATAGATAATACACATAATCCTGAATTTACTTCGTGTGAATTTTATTGGGCATATGCT	2	2	331	Asn	Gln	Asn331Gln	6.40971e-07	0.00137757
KRS4CAG	TATGAAATTGGTAAAGTATTTAGACAGGAAGGTATAGATAATACACATAATCCTGAATTTACTTCGTGTGAATTTTATTGGGCATATGCT	2	2	331	Asn	Gln	Asn331Gln	6.40971e-07	0.00385869
KRS4AAT	TATGAAATTGGTAAAGTATTTAGAAATGAAGGTATAGATAATACACATAATCCTGAATTTACTTCGTGTGAATTTTATTGGGCATATGCT	91560	4162	331	Asn	Asn	Asn331Asn	0.00133386	1.22332
KRS4AAC	TATGAAATTGGTAAAGTATTTAGAAACGAAGGTATAGATAATACACATAATCCTGAATTTACTTCGTGTGAATTTTATTGGGCATATGCT	153	153	331	Asn	Asn	Asn331Asn	4.90343e-05	0.196614
KRS4AAA	TATGAAATTGGTAAAGTATTTAGAAAAGAAGGTATAGATAATACACATAATCCTGAATTTACTTCGTGTGAATTTTATTGGGCATATGCT	56	56	331	Asn	Lys	Asn331Lys	1.79472e-05	0.0458933
KRS4AAG	TATGAAATTGGTAAAGTATTTAGAAAGGAAGGTATAGATAATACACATAATCCTGAATTTACTTCGTGTGAATTTTATTGGGCATATGCT	12	12	331	Asn	Lys	Asn331Lys	3.84583e-06	0.0204743
KRS4GAT	TATGAAATTGGTAAAGTATTTAGAGATGAAGGTATAGATAATACACATAATCCTGAATTTACTTCGTGTGAATTTTATTGGGCATATGCT	276	276	331	Asn	Asp	Asn331Asp	8.8454e-05	0.412293
KRS4GAC	TATGAAATTGGTAAAGTATTTAGAGACGAAGGTATAGATAATACACATAATCCTGAATTTACTTCGTGTGAATTTTATTGGGCATATGCT	1	1	331	Asn	Asp	Asn331Asp	3.20486e-07	0.0018732
KRS4GAA	TATGAAATTGGTAAAGTATTTAGAGAAGAAGGTATAGATAATACACATAATCCTGAATTTACTTCGTGTGAATTTTATTGGGCATATGCT	4	4	331	Asn	Glu	Asn331Glu	1.28194e-06	0.00601332
KRS4GAG	TATGAAATTGGTAAAGTATTTAGAGAGGAAGGTATAGATAATACACATAATCCTGAATTTACTTCGTGTGAATTTTATTGGGCATATGCT	0	0	331	Asn	Glu	Asn331Glu	0	0
KRS4TGT	TATGAAATTGGTAAAGTATTTAGATGTGAAGGTATAGATAATACACATAATCCTGAATTTACTTCGTGTGAATTTTATTGGGCATATGCT	6	6	331	Asn	Cys	Asn331Cys	1.92291e-06	0.00267701
KRS4TGC	TATGAAATTGGTAAAGTATTTAGATGCGAAGGTATAGATAATACACATAATCCTGAATTTACTTCGTGTGAATTTTATTGGGCATATGCT	0	0	331	Asn	Cys	Asn331Cys	0	0
KRS4TGA	TATGAAATTGGTAAAGTATTTAGATGAGAAGGTATAGATAATACACATAATCCTGAATTTACTTCGTGTGAATTTTATTGGGCATATGCT	1	1	331	Asn	Stop	Asn331Stop	3.20486e-07	0.0013487
KRS4TGG	TATGAAATTGGTAAAGTATTTAGATGGGAAGGTATAGATAATACACATAATCCTGAATTTACTTCGTGTGAATTTTATTGGGCATATGCT	0	0	331	Asn	Trp	Asn331Trp	0	0
KRS4CGT	TATGAAATTGGTAAAGTATTTAGACGTGAAGGTATAGATAATACACATAATCCTGAATTTACTTCGTGTGAATTTTATTGGGCATATGCT	0	0	331	Asn	Arg	Asn331Arg	0	0
KRS4CGC	TATGAAATTGGTAAAGTATTTAGACGCGAAGGTATAGATAATACACATAATCCTGAATTTACTTCGTGTGAATTTTATTGGGCATATGCT	3	3	331	Asn	Arg	Asn331Arg	9.61457e-07	0.00600058
KRS4CGA	TATGAAATTGGTAAAGTATTTAGACGAGAAGGTATAGATAATACACATAATCCTGAATTTACTTCGTGTGAATTTTATTGGGCATATGCT	0	0	331	Asn	Arg	Asn331Arg	0	0
KRS4CGG	TATGAAATTGGTAAAGTATTTAGACGGGAAGGTATAGATAATACACATAATCCTGAATTTACTTCGTGTGAATTTTATTGGGCATATGCT	1	1	331	Asn	Arg	Asn331Arg	3.20486e-07	0.00370717
KRS4AGT	TATGAAATTGGTAAAGTATTTAGAAGTGAAGGTATAGATAATACACATAATCCTGAATTTACTTCGTGTGAATTTTATTGGGCATATGCT	226	226	331	Asn	Ser	Asn331Ser	7.24297e-05	0.433668
KRS4AGC	TATGAAATTGGTAAAGTATTTAGAAGCGAAGGTATAGATAATACACATAATCCTGAATTTACTTCGTGTGAATTTTATTGGGCATATGCT	1	1	331	Asn	Ser	Asn331Ser	3.20486e-07	0.00210109
KRS4AGA	TATGAAATTGGTAAAGTATTTAGAAGAGAAGGTATAGATAATACACATAATCCTGAATTTACTTCGTGTGAATTTTATTGGGCATATGCT	1	1	331	Asn	Arg	Asn331Arg	3.20486e-07	0.00166213
KRS4AGG	TATGAAATTGGTAAAGTATTTAGAAGGGAAGGTATAGATAATACACATAATCCTGAATTTACTTCGTGTGAATTTTATTGGGCATATGCT	4	4	331	Asn	Arg	Asn331Arg	1.28194e-06	0.0110205
KRS4GGT	TATGAAATTGGTAAAGTATTTAGAGGTGAAGGTATAGATAATACACATAATCCTGAATTTACTTCGTGTGAATTTTATTGGGCATATGCT	0	0	331	Asn	Gly	Asn331Gly	0	0
KRS4GGC	TATGAAATTGGTAAAGTATTTAGAGGCGAAGGTATAGATAATACACATAATCCTGAATTTACTTCGTGTGAATTTTATTGGGCATATGCT	1	1	331	Asn	Gly	Asn331Gly	3.20486e-07	0.00378646
KRS4GGA	TATGAAATTGGTAAAGTATTTAGAGGAGAAGGTATAGATAATACACATAATCCTGAATTTACTTCGTGTGAATTTTATTGGGCATATGCT	1	1	331	Asn	Gly	Asn331Gly	3.20486e-07	0.00233686
KRS4GGG	TATGAAATTGGTAAAGTATTTAGAGGGGAAGGTATAGATAATACACATAATCCTGAATTTACTTCGTGTGAATTTTATTGGGCATATGCT	0	0	331	Asn	Gly	Asn331Gly	0	0
KRS5TTT	TATGAAATTGGTAAAGTATTTAGAAATTTTGGTATAGATAATACACATAATCCTGAATTTACTTCGTGTGAATTTTATTGGGCATATGCT	42	42	332	Glu	Phe	Glu332Phe	1.34604e-05	0.00241564
KRS5TTC	TATGAAATTGGTAAAGTATTTAGAAATTTCGGTATAGATAATACACATAATCCTGAATTTACTTCGTGTGAATTTTATTGGGCATATGCT	5	5	332	Glu	Phe	Glu332Phe	1.60243e-06	0.00201385
KRS5TTA	TATGAAATTGGTAAAGTATTTAGAAATTTAGGTATAGATAATACACATAATCCTGAATTTACTTCGTGTGAATTTTATTGGGCATATGCT	7	7	332	Glu	Leu	Glu332Leu	2.2434e-06	0.00202885
KRS5TTG	TATGAAATTGGTAAAGTATTTAGAAATTTGGGTATAGATAATACACATAATCCTGAATTTACTTCGTGTGAATTTTATTGGGCATATGCT	12	12	332	Glu	Leu	Glu332Leu	3.84583e-06	0.00223777
KRS5CTT	TATGAAATTGGTAAAGTATTTAGAAATCTTGGTATAGATAATACACATAATCCTGAATTTACTTCGTGTGAATTTTATTGGGCATATGCT	12	12	332	Glu	Leu	Glu332Leu	3.84583e-06	0.00212633
KRS5CTC	TATGAAATTGGTAAAGTATTTAGAAATCTCGGTATAGATAATACACATAATCCTGAATTTACTTCGTGTGAATTTTATTGGGCATATGCT	0	0	332	Glu	Leu	Glu332Leu	0	0
KRS5CTA	TATGAAATTGGTAAAGTATTTAGAAATCTAGGTATAGATAATACACATAATCCTGAATTTACTTCGTGTGAATTTTATTGGGCATATGCT	4	4	332	Glu	Leu	Glu332Leu	1.28194e-06	0.00193726
KRS5CTG	TATGAAATTGGTAAAGTATTTAGAAATCTGGGTATAGATAATACACATAATCCTGAATTTACTTCGTGTGAATTTTATTGGGCATATGCT	4	4	332	Glu	Leu	Glu332Leu	1.28194e-06	0.00172489
KRS5ATT	TATGAAATTGGTAAAGTATTTAGAAATATTGGTATAGATAATACACATAATCCTGAATTTACTTCGTGTGAATTTTATTGGGCATATGCT	34	34	332	Glu	Ile	Glu332Ile	1.08965e-05	0.00410895
KRS5ATC	TATGAAATTGGTAAAGTATTTAGAAATATCGGTATAGATAATACACATAATCCTGAATTTACTTCGTGTGAATTTTATTGGGCATATGCT	11	11	332	Glu	Ile	Glu332Ile	3.52534e-06	0.00432468
KRS5ATA	TATGAAATTGGTAAAGTATTTAGAAATATAGGTATAGATAATACACATAATCCTGAATTTACTTCGTGTGAATTTTATTGGGCATATGCT	7	7	332	Glu	Ile	Glu332Ile	2.2434e-06	0.00201483
KRS5ATG	TATGAAATTGGTAAAGTATTTAGAAATATGGGTATAGATAATACACATAATCCTGAATTTACTTCGTGTGAATTTTATTGGGCATATGCT	5	5	332	Glu	Met	Glu332Met	1.60243e-06	0.00174745
KRS5GTT	TATGAAATTGGTAAAGTATTTAGAAATGTTGGTATAGATAATACACATAATCCTGAATTTACTTCGTGTGAATTTTATTGGGCATATGCT	17	17	332	Glu	Val	Glu332Val	5.44826e-06	0.00285241
KRS5GTC	TATGAAATTGGTAAAGTATTTAGAAATGTCGGTATAGATAATACACATAATCCTGAATTTACTTCGTGTGAATTTTATTGGGCATATGCT	3	3	332	Glu	Val	Glu332Val	9.61457e-07	0.00207848
KRS5GTA	TATGAAATTGGTAAAGTATTTAGAAATGTAGGTATAGATAATACACATAATCCTGAATTTACTTCGTGTGAATTTTATTGGGCATATGCT	87	87	332	Glu	Val	Glu332Val	2.78822e-05	0.0426311
KRS5GTG	TATGAAATTGGTAAAGTATTTAGAAATGTGGGTATAGATAATACACATAATCCTGAATTTACTTCGTGTGAATTTTATTGGGCATATGCT	8	8	332	Glu	Val	Glu332Val	2.56388e-06	0.00423676
KRS5TCT	TATGAAATTGGTAAAGTATTTAGAAATTCTGGTATAGATAATACACATAATCCTGAATTTACTTCGTGTGAATTTTATTGGGCATATGCT	8	8	332	Glu	Ser	Glu332Ser	2.56388e-06	0.00183378
KRS5TCC	TATGAAATTGGTAAAGTATTTAGAAATTCCGGTATAGATAATACACATAATCCTGAATTTACTTCGTGTGAATTTTATTGGGCATATGCT	5	5	332	Glu	Ser	Glu332Ser	1.60243e-06	0.00272125
KRS5TCA	TATGAAATTGGTAAAGTATTTAGAAATTCAGGTATAGATAATACACATAATCCTGAATTTACTTCGTGTGAATTTTATTGGGCATATGCT	9	9	332	Glu	Ser	Glu332Ser	2.88437e-06	0.00273386
KRS5TCG	TATGAAATTGGTAAAGTATTTAGAAATTCGGGTATAGATAATACACATAATCCTGAATTTACTTCGTGTGAATTTTATTGGGCATATGCT	1	1	332	Glu	Ser	Glu332Ser	3.20486e-07	0.000841937
KRS5CCT	TATGAAATTGGTAAAGTATTTAGAAATCCTGGTATAGATAATACACATAATCCTGAATTTACTTCGTGTGAATTTTATTGGGCATATGCT	5	5	332	Glu	Pro	Glu332Pro	1.60243e-06	0.00220995
KRS5CCC	TATGAAATTGGTAAAGTATTTAGAAATCCCGGTATAGATAATACACATAATCCTGAATTTACTTCGTGTGAATTTTATTGGGCATATGCT	5	5	332	Glu	Pro	Glu332Pro	1.60243e-06	0.00324207
KRS5CCA	TATGAAATTGGTAAAGTATTTAGAAATCCAGGTATAGATAATACACATAATCCTGAATTTACTTCGTGTGAATTTTATTGGGCATATGCT	7	7	332	Glu	Pro	Glu332Pro	2.2434e-06	0.00234682
KRS5CCG	TATGAAATTGGTAAAGTATTTAGAAATCCGGGTATAGATAATACACATAATCCTGAATTTACTTCGTGTGAATTTTATTGGGCATATGCT	2	2	332	Glu	Pro	Glu332Pro	6.40971e-07	0.00176576
KRS5ACT	TATGAAATTGGTAAAGTATTTAGAAATACTGGTATAGATAATACACATAATCCTGAATTTACTTCGTGTGAATTTTATTGGGCATATGCT	12	12	332	Glu	Thr	Glu332Thr	3.84583e-06	0.00399099
KRS5ACC	TATGAAATTGGTAAAGTATTTAGAAATACCGGTATAGATAATACACATAATCCTGAATTTACTTCGTGTGAATTTTATTGGGCATATGCT	6	6	332	Glu	Thr	Glu332Thr	1.92291e-06	0.0022526
KRS5ACA	TATGAAATTGGTAAAGTATTTAGAAATACAGGTATAGATAATACACATAATCCTGAATTTACTTCGTGTGAATTTTATTGGGCATATGCT	7	7	332	Glu	Thr	Glu332Thr	2.2434e-06	0.00147383
KRS5ACG	TATGAAATTGGTAAAGTATTTAGAAATACGGGTATAGATAATACACATAATCCTGAATTTACTTCGTGTGAATTTTATTGGGCATATGCT	2	2	332	Glu	Thr	Glu332Thr	6.40971e-07	0.00130881
KRS5GCT	TATGAAATTGGTAAAGTATTTAGAAATGCTGGTATAGATAATACACATAATCCTGAATTTACTTCGTGTGAATTTTATTGGGCATATGCT	20	20	332	Glu	Ala	Glu332Ala	6.40971e-06	0.0074377
KRS5GCC	TATGAAATTGGTAAAGTATTTAGAAATGCCGGTATAGATAATACACATAATCCTGAATTTACTTCGTGTGAATTTTATTGGGCATATGCT	2	2	332	Glu	Ala	Glu332Ala	6.40971e-07	0.00126215
KRS5GCA	TATGAAATTGGTAAAGTATTTAGAAATGCAGGTATAGATAATACACATAATCCTGAATTTACTTCGTGTGAATTTTATTGGGCATATGCT	32	32	332	Glu	Ala	Glu332Ala	1.02555e-05	0.0113918
KRS5GCG	TATGAAATTGGTAAAGTATTTAGAAATGCGGGTATAGATAATACACATAATCCTGAATTTACTTCGTGTGAATTTTATTGGGCATATGCT	4	4	332	Glu	Ala	Glu332Ala	1.28194e-06	0.00358063
KRS5TAT	TATGAAATTGGTAAAGTATTTAGAAATTATGGTATAGATAATACACATAATCCTGAATTTACTTCGTGTGAATTTTATTGGGCATATGCT	17	17	332	Glu	Tyr	Glu332Tyr	5.44826e-06	0.00362129
KRS5TAC	TATGAAATTGGTAAAGTATTTAGAAATTACGGTATAGATAATACACATAATCCTGAATTTACTTCGTGTGAATTTTATTGGGCATATGCT	8	8	332	Glu	Tyr	Glu332Tyr	2.56388e-06	0.00372178
KRS5TAA	TATGAAATTGGTAAAGTATTTAGAAATTAAGGTATAGATAATACACATAATCCTGAATTTACTTCGTGTGAATTTTATTGGGCATATGCT	17	17	332	Glu	Stop	Glu332Stop	5.44826e-06	0.0062272
KRS5TAG	TATGAAATTGGTAAAGTATTTAGAAATTAGGGTATAGATAATACACATAATCCTGAATTTACTTCGTGTGAATTTTATTGGGCATATGCT	7	7	332	Glu	Stop	Glu332Stop	2.2434e-06	0.00384223
KRS5CAT	TATGAAATTGGTAAAGTATTTAGAAATCATGGTATAGATAATACACATAATCCTGAATTTACTTCGTGTGAATTTTATTGGGCATATGCT	13	13	332	Glu	His	Glu332His	4.16631e-06	0.0041259
KRS5CAC	TATGAAATTGGTAAAGTATTTAGAAATCACGGTATAGATAATACACATAATCCTGAATTTACTTCGTGTGAATTTTATTGGGCATATGCT	7	7	332	Glu	His	Glu332His	2.2434e-06	0.00344679
KRS5CAA	TATGAAATTGGTAAAGTATTTAGAAATCAAGGTATAGATAATACACATAATCCTGAATTTACTTCGTGTGAATTTTATTGGGCATATGCT	64	64	332	Glu	Gln	Glu332Gln	2.05111e-05	0.0239896
KRS5CAG	TATGAAATTGGTAAAGTATTTAGAAATCAGGGTATAGATAATACACATAATCCTGAATTTACTTCGTGTGAATTTTATTGGGCATATGCT	2	2	332	Glu	Gln	Glu332Gln	6.40971e-07	0.00114853
KRS5AAT	TATGAAATTGGTAAAGTATTTAGAAATAATGGTATAGATAATACACATAATCCTGAATTTACTTCGTGTGAATTTTATTGGGCATATGCT	12	12	332	Glu	Asn	Glu332Asn	3.84583e-06	0.00334652
KRS5AAC	TATGAAATTGGTAAAGTATTTAGAAATAACGGTATAGATAATACACATAATCCTGAATTTACTTCGTGTGAATTTTATTGGGCATATGCT	1	1	332	Glu	Asn	Glu332Asn	3.20486e-07	0.000344057
KRS5AAA	TATGAAATTGGTAAAGTATTTAGAAATAAAGGTATAGATAATACACATAATCCTGAATTTACTTCGTGTGAATTTTATTGGGCATATGCT	59	59	332	Glu	Lys	Glu332Lys	1.89087e-05	0.0146172
KRS5AAG	TATGAAATTGGTAAAGTATTTAGAAATAAGGGTATAGATAATACACATAATCCTGAATTTACTTCGTGTGAATTTTATTGGGCATATGCT	5	5	332	Glu	Lys	Glu332Lys	1.60243e-06	0.00241827
KRS5GAT	TATGAAATTGGTAAAGTATTTAGAAATGATGGTATAGATAATACACATAATCCTGAATTTACTTCGTGTGAATTTTATTGGGCATATGCT	80	80	332	Glu	Asp	Glu332Asp	2.56388e-05	0.0346244
KRS5GAC	TATGAAATTGGTAAAGTATTTAGAAATGACGGTATAGATAATACACATAATCCTGAATTTACTTCGTGTGAATTTTATTGGGCATATGCT	15	15	332	Glu	Asp	Glu332Asp	4.80728e-06	0.00968189
KRS5GAA	TATGAAATTGGTAAAGTATTTAGAAATGAAGGTATAGATAATACACATAATCCTGAATTTACTTCGTGTGAATTTTATTGGGCATATGCT	91560	4162	332	Glu	Glu	Glu332Glu	0.00133386	1.22332
KRS5GAG	TATGAAATTGGTAAAGTATTTAGAAATGAGGGTATAGATAATACACATAATCCTGAATTTACTTCGTGTGAATTTTATTGGGCATATGCT	278	278	332	Glu	Glu	Glu332Glu	8.9095e-05	0.226517
KRS5TGT	TATGAAATTGGTAAAGTATTTAGAAATTGTGGTATAGATAATACACATAATCCTGAATTTACTTCGTGTGAATTTTATTGGGCATATGCT	22	22	332	Glu	Cys	Glu332Cys	7.05068e-06	0.00338568
KRS5TGC	TATGAAATTGGTAAAGTATTTAGAAATTGCGGTATAGATAATACACATAATCCTGAATTTACTTCGTGTGAATTTTATTGGGCATATGCT	4	4	332	Glu	Cys	Glu332Cys	1.28194e-06	0.00196005
KRS5TGA	TATGAAATTGGTAAAGTATTTAGAAATTGAGGTATAGATAATACACATAATCCTGAATTTACTTCGTGTGAATTTTATTGGGCATATGCT	7	7	332	Glu	Stop	Glu332Stop	2.2434e-06	0.00353529
KRS5TGG	TATGAAATTGGTAAAGTATTTAGAAATTGGGGTATAGATAATACACATAATCCTGAATTTACTTCGTGTGAATTTTATTGGGCATATGCT	5	5	332	Glu	Trp	Glu332Trp	1.60243e-06	0.00336215
KRS5CGT	TATGAAATTGGTAAAGTATTTAGAAATCGTGGTATAGATAATACACATAATCCTGAATTTACTTCGTGTGAATTTTATTGGGCATATGCT	1	1	332	Glu	Arg	Glu332Arg	3.20486e-07	0.000616248
KRS5CGC	TATGAAATTGGTAAAGTATTTAGAAATCGCGGTATAGATAATACACATAATCCTGAATTTACTTCGTGTGAATTTTATTGGGCATATGCT	4	4	332	Glu	Arg	Glu332Arg	1.28194e-06	0.0025748
KRS5CGA	TATGAAATTGGTAAAGTATTTAGAAATCGAGGTATAGATAATACACATAATCCTGAATTTACTTCGTGTGAATTTTATTGGGCATATGCT	2	2	332	Glu	Arg	Glu332Arg	6.40971e-07	0.00121453
KRS5CGG	TATGAAATTGGTAAAGTATTTAGAAATCGGGGTATAGATAATACACATAATCCTGAATTTACTTCGTGTGAATTTTATTGGGCATATGCT	4	4	332	Glu	Arg	Glu332Arg	1.28194e-06	0.00518732
KRS5AGT	TATGAAATTGGTAAAGTATTTAGAAATAGTGGTATAGATAATACACATAATCCTGAATTTACTTCGTGTGAATTTTATTGGGCATATGCT	0	0	332	Glu	Ser	Glu332Ser	0	0
KRS5AGC	TATGAAATTGGTAAAGTATTTAGAAATAGCGGTATAGATAATACACATAATCCTGAATTTACTTCGTGTGAATTTTATTGGGCATATGCT	11	11	332	Glu	Ser	Glu332Ser	3.52534e-06	0.00540136
KRS5AGA	TATGAAATTGGTAAAGTATTTAGAAATAGAGGTATAGATAATACACATAATCCTGAATTTACTTCGTGTGAATTTTATTGGGCATATGCT	8	8	332	Glu	Arg	Glu332Arg	2.56388e-06	0.00308863
KRS5AGG	TATGAAATTGGTAAAGTATTTAGAAATAGGGGTATAGATAATACACATAATCCTGAATTTACTTCGTGTGAATTTTATTGGGCATATGCT	1	1	332	Glu	Arg	Glu332Arg	3.20486e-07	0.000665478
KRS5GGT	TATGAAATTGGTAAAGTATTTAGAAATGGTGGTATAGATAATACACATAATCCTGAATTTACTTCGTGTGAATTTTATTGGGCATATGCT	6	6	332	Glu	Gly	Glu332Gly	1.92291e-06	0.00398538
KRS5GGC	TATGAAATTGGTAAAGTATTTAGAAATGGCGGTATAGATAATACACATAATCCTGAATTTACTTCGTGTGAATTTTATTGGGCATATGCT	3	3	332	Glu	Gly	Glu332Gly	9.61457e-07	0.00266191
KRS5GGA	TATGAAATTGGTAAAGTATTTAGAAATGGAGGTATAGATAATACACATAATCCTGAATTTACTTCGTGTGAATTTTATTGGGCATATGCT	277	277	332	Glu	Gly	Glu332Gly	8.87745e-05	0.225443
KRS5GGG	TATGAAATTGGTAAAGTATTTAGAAATGGGGGTATAGATAATACACATAATCCTGAATTTACTTCGTGTGAATTTTATTGGGCATATGCT	1	1	332	Glu	Gly	Glu332Gly	3.20486e-07	0.00128506
KRS6TTT	TATGAAATTGGTAAAGTATTTAGAAATGAATTTATAGATAATACACATAATCCTGAATTTACTTCGTGTGAATTTTATTGGGCATATGCT	82	82	333	Gly	Phe	Gly333Phe	2.62798e-05	0.00346141
KRS6TTC	TATGAAATTGGTAAAGTATTTAGAAATGAATTCATAGATAATACACATAATCCTGAATTTACTTCGTGTGAATTTTATTGGGCATATGCT	16	16	333	Gly	Phe	Gly333Phe	5.12777e-06	0.00256663
KRS6TTA	TATGAAATTGGTAAAGTATTTAGAAATGAATTAATAGATAATACACATAATCCTGAATTTACTTCGTGTGAATTTTATTGGGCATATGCT	7	7	333	Gly	Leu	Gly333Leu	2.2434e-06	0.00115213
KRS6TTG	TATGAAATTGGTAAAGTATTTAGAAATGAATTGATAGATAATACACATAATCCTGAATTTACTTCGTGTGAATTTTATTGGGCATATGCT	6	6	333	Gly	Leu	Gly333Leu	1.92291e-06	0.00228902
KRS6CTT	TATGAAATTGGTAAAGTATTTAGAAATGAACTTATAGATAATACACATAATCCTGAATTTACTTCGTGTGAATTTTATTGGGCATATGCT	4	4	333	Gly	Leu	Gly333Leu	1.28194e-06	0.0013959
KRS6CTC	TATGAAATTGGTAAAGTATTTAGAAATGAACTCATAGATAATACACATAATCCTGAATTTACTTCGTGTGAATTTTATTGGGCATATGCT	8	8	333	Gly	Leu	Gly333Leu	2.56388e-06	0.00628696
KRS6CTA	TATGAAATTGGTAAAGTATTTAGAAATGAACTAATAGATAATACACATAATCCTGAATTTACTTCGTGTGAATTTTATTGGGCATATGCT	9	9	333	Gly	Leu	Gly333Leu	2.88437e-06	0.00443467
KRS6CTG	TATGAAATTGGTAAAGTATTTAGAAATGAACTGATAGATAATACACATAATCCTGAATTTACTTCGTGTGAATTTTATTGGGCATATGCT	5	5	333	Gly	Leu	Gly333Leu	1.60243e-06	0.00429133
KRS6ATT	TATGAAATTGGTAAAGTATTTAGAAATGAAATTATAGATAATACACATAATCCTGAATTTACTTCGTGTGAATTTTATTGGGCATATGCT	15	15	333	Gly	Ile	Gly333Ile	4.80728e-06	0.00359304
KRS6ATC	TATGAAATTGGTAAAGTATTTAGAAATGAAATCATAGATAATACACATAATCCTGAATTTACTTCGTGTGAATTTTATTGGGCATATGCT	5	5	333	Gly	Ile	Gly333Ile	1.60243e-06	0.00278987
KRS6ATA	TATGAAATTGGTAAAGTATTTAGAAATGAAATAATAGATAATACACATAATCCTGAATTTACTTCGTGTGAATTTTATTGGGCATATGCT	8	8	333	Gly	Ile	Gly333Ile	2.56388e-06	0.0024954
KRS6ATG	TATGAAATTGGTAAAGTATTTAGAAATGAAATGATAGATAATACACATAATCCTGAATTTACTTCGTGTGAATTTTATTGGGCATATGCT	8	8	333	Gly	Met	Gly333Met	2.56388e-06	0.00588831
KRS6GTT	TATGAAATTGGTAAAGTATTTAGAAATGAAGTTATAGATAATACACATAATCCTGAATTTACTTCGTGTGAATTTTATTGGGCATATGCT	2149	2149	333	Gly	Val	Gly333Val	0.000688724	0.0747734
KRS6GTC	TATGAAATTGGTAAAGTATTTAGAAATGAAGTCATAGATAATACACATAATCCTGAATTTACTTCGTGTGAATTTTATTGGGCATATGCT	4	4	333	Gly	Val	Gly333Val	1.28194e-06	0.00257714
KRS6GTA	TATGAAATTGGTAAAGTATTTAGAAATGAAGTAATAGATAATACACATAATCCTGAATTTACTTCGTGTGAATTTTATTGGGCATATGCT	6	6	333	Gly	Val	Gly333Val	1.92291e-06	0.00291787
KRS6GTG	TATGAAATTGGTAAAGTATTTAGAAATGAAGTGATAGATAATACACATAATCCTGAATTTACTTCGTGTGAATTTTATTGGGCATATGCT	1	1	333	Gly	Val	Gly333Val	3.20486e-07	0.00115698
KRS6TCT	TATGAAATTGGTAAAGTATTTAGAAATGAATCTATAGATAATACACATAATCCTGAATTTACTTCGTGTGAATTTTATTGGGCATATGCT	8	8	333	Gly	Ser	Gly333Ser	2.56388e-06	0.00159072
KRS6TCC	TATGAAATTGGTAAAGTATTTAGAAATGAATCCATAGATAATACACATAATCCTGAATTTACTTCGTGTGAATTTTATTGGGCATATGCT	15	15	333	Gly	Ser	Gly333Ser	4.80728e-06	0.00804014
KRS6TCA	TATGAAATTGGTAAAGTATTTAGAAATGAATCAATAGATAATACACATAATCCTGAATTTACTTCGTGTGAATTTTATTGGGCATATGCT	10	10	333	Gly	Ser	Gly333Ser	3.20486e-06	0.00392282
KRS6TCG	TATGAAATTGGTAAAGTATTTAGAAATGAATCGATAGATAATACACATAATCCTGAATTTACTTCGTGTGAATTTTATTGGGCATATGCT	1	1	333	Gly	Ser	Gly333Ser	3.20486e-07	0.00196141
KRS6CCT	TATGAAATTGGTAAAGTATTTAGAAATGAACCTATAGATAATACACATAATCCTGAATTTACTTCGTGTGAATTTTATTGGGCATATGCT	3	3	333	Gly	Pro	Gly333Pro	9.61457e-07	0.00265858
KRS6CCC	TATGAAATTGGTAAAGTATTTAGAAATGAACCCATAGATAATACACATAATCCTGAATTTACTTCGTGTGAATTTTATTGGGCATATGCT	5	5	333	Gly	Pro	Gly333Pro	1.60243e-06	0.00429653
KRS6CCA	TATGAAATTGGTAAAGTATTTAGAAATGAACCAATAGATAATACACATAATCCTGAATTTACTTCGTGTGAATTTTATTGGGCATATGCT	5	5	333	Gly	Pro	Gly333Pro	1.60243e-06	0.00217733
KRS6CCG	TATGAAATTGGTAAAGTATTTAGAAATGAACCGATAGATAATACACATAATCCTGAATTTACTTCGTGTGAATTTTATTGGGCATATGCT	1	1	333	Gly	Pro	Gly333Pro	3.20486e-07	0.00155962
KRS6ACT	TATGAAATTGGTAAAGTATTTAGAAATGAAACTATAGATAATACACATAATCCTGAATTTACTTCGTGTGAATTTTATTGGGCATATGCT	12	12	333	Gly	Thr	Gly333Thr	3.84583e-06	0.00636943
KRS6ACC	TATGAAATTGGTAAAGTATTTAGAAATGAAACCATAGATAATACACATAATCCTGAATTTACTTCGTGTGAATTTTATTGGGCATATGCT	7	7	333	Gly	Thr	Gly333Thr	2.2434e-06	0.00306903
KRS6ACA	TATGAAATTGGTAAAGTATTTAGAAATGAAACAATAGATAATACACATAATCCTGAATTTACTTCGTGTGAATTTTATTGGGCATATGCT	7	7	333	Gly	Thr	Gly333Thr	2.2434e-06	0.00216914
KRS6ACG	TATGAAATTGGTAAAGTATTTAGAAATGAAACGATAGATAATACACATAATCCTGAATTTACTTCGTGTGAATTTTATTGGGCATATGCT	3	3	333	Gly	Thr	Gly333Thr	9.61457e-07	0.00323319
KRS6GCT	TATGAAATTGGTAAAGTATTTAGAAATGAAGCTATAGATAATACACATAATCCTGAATTTACTTCGTGTGAATTTTATTGGGCATATGCT	108	108	333	Gly	Ala	Gly333Ala	3.46124e-05	0.0771659
KRS6GCC	TATGAAATTGGTAAAGTATTTAGAAATGAAGCCATAGATAATACACATAATCCTGAATTTACTTCGTGTGAATTTTATTGGGCATATGCT	7	7	333	Gly	Ala	Gly333Ala	2.2434e-06	0.00474304
KRS6GCA	TATGAAATTGGTAAAGTATTTAGAAATGAAGCAATAGATAATACACATAATCCTGAATTTACTTCGTGTGAATTTTATTGGGCATATGCT	11	11	333	Gly	Ala	Gly333Ala	3.52534e-06	0.00712603
KRS6GCG	TATGAAATTGGTAAAGTATTTAGAAATGAAGCGATAGATAATACACATAATCCTGAATTTACTTCGTGTGAATTTTATTGGGCATATGCT	3	3	333	Gly	Ala	Gly333Ala	9.61457e-07	0.00342062
KRS6TAT	TATGAAATTGGTAAAGTATTTAGAAATGAATATATAGATAATACACATAATCCTGAATTTACTTCGTGTGAATTTTATTGGGCATATGCT	49	49	333	Gly	Tyr	Gly333Tyr	1.57038e-05	0.0102015
KRS6TAC	TATGAAATTGGTAAAGTATTTAGAAATGAATACATAGATAATACACATAATCCTGAATTTACTTCGTGTGAATTTTATTGGGCATATGCT	4	4	333	Gly	Tyr	Gly333Tyr	1.28194e-06	0.00160833
KRS6TAA	TATGAAATTGGTAAAGTATTTAGAAATGAATAAATAGATAATACACATAATCCTGAATTTACTTCGTGTGAATTTTATTGGGCATATGCT	11	11	333	Gly	Stop	Gly333Stop	3.52534e-06	0.00298077
KRS6TAG	TATGAAATTGGTAAAGTATTTAGAAATGAATAGATAGATAATACACATAATCCTGAATTTACTTCGTGTGAATTTTATTGGGCATATGCT	4	4	333	Gly	Stop	Gly333Stop	1.28194e-06	0.00327053
KRS6CAT	TATGAAATTGGTAAAGTATTTAGAAATGAACATATAGATAATACACATAATCCTGAATTTACTTCGTGTGAATTTTATTGGGCATATGCT	12	12	333	Gly	His	Gly333His	3.84583e-06	0.00374805
KRS6CAC	TATGAAATTGGTAAAGTATTTAGAAATGAACACATAGATAATACACATAATCCTGAATTTACTTCGTGTGAATTTTATTGGGCATATGCT	12	12	333	Gly	His	Gly333His	3.84583e-06	0.00444627
KRS6CAA	TATGAAATTGGTAAAGTATTTAGAAATGAACAAATAGATAATACACATAATCCTGAATTTACTTCGTGTGAATTTTATTGGGCATATGCT	14	14	333	Gly	Gln	Gly333Gln	4.4868e-06	0.0030352
KRS6CAG	TATGAAATTGGTAAAGTATTTAGAAATGAACAGATAGATAATACACATAATCCTGAATTTACTTCGTGTGAATTTTATTGGGCATATGCT	8	8	333	Gly	Gln	Gly333Gln	2.56388e-06	0.00426226
KRS6AAT	TATGAAATTGGTAAAGTATTTAGAAATGAAAATATAGATAATACACATAATCCTGAATTTACTTCGTGTGAATTTTATTGGGCATATGCT	6	6	333	Gly	Asn	Gly333Asn	1.92291e-06	0.00195779
KRS6AAC	TATGAAATTGGTAAAGTATTTAGAAATGAAAACATAGATAATACACATAATCCTGAATTTACTTCGTGTGAATTTTATTGGGCATATGCT	12	12	333	Gly	Asn	Gly333Asn	3.84583e-06	0.00394284
KRS6AAA	TATGAAATTGGTAAAGTATTTAGAAATGAAAAAATAGATAATACACATAATCCTGAATTTACTTCGTGTGAATTTTATTGGGCATATGCT	13	13	333	Gly	Lys	Gly333Lys	4.16631e-06	0.00350396
KRS6AAG	TATGAAATTGGTAAAGTATTTAGAAATGAAAAGATAGATAATACACATAATCCTGAATTTACTTCGTGTGAATTTTATTGGGCATATGCT	3	3	333	Gly	Lys	Gly333Lys	9.61457e-07	0.00154263
KRS6GAT	TATGAAATTGGTAAAGTATTTAGAAATGAAGATATAGATAATACACATAATCCTGAATTTACTTCGTGTGAATTTTATTGGGCATATGCT	88	88	333	Gly	Asp	Gly333Asp	2.82027e-05	0.0563382
KRS6GAC	TATGAAATTGGTAAAGTATTTAGAAATGAAGACATAGATAATACACATAATCCTGAATTTACTTCGTGTGAATTTTATTGGGCATATGCT	3	3	333	Gly	Asp	Gly333Asp	9.61457e-07	0.00157465
KRS6GAA	TATGAAATTGGTAAAGTATTTAGAAATGAAGAAATAGATAATACACATAATCCTGAATTTACTTCGTGTGAATTTTATTGGGCATATGCT	5	5	333	Gly	Glu	Gly333Glu	1.60243e-06	0.00299268
KRS6GAG	TATGAAATTGGTAAAGTATTTAGAAATGAAGAGATAGATAATACACATAATCCTGAATTTACTTCGTGTGAATTTTATTGGGCATATGCT	8	8	333	Gly	Glu	Gly333Glu	2.56388e-06	0.00718851
KRS6TGT	TATGAAATTGGTAAAGTATTTAGAAATGAATGTATAGATAATACACATAATCCTGAATTTACTTCGTGTGAATTTTATTGGGCATATGCT	31	31	333	Gly	Cys	Gly333Cys	9.93505e-06	0.0069069
KRS6TGC	TATGAAATTGGTAAAGTATTTAGAAATGAATGCATAGATAATACACATAATCCTGAATTTACTTCGTGTGAATTTTATTGGGCATATGCT	9	9	333	Gly	Cys	Gly333Cys	2.88437e-06	0.00479505
KRS6TGA	TATGAAATTGGTAAAGTATTTAGAAATGAATGAATAGATAATACACATAATCCTGAATTTACTTCGTGTGAATTTTATTGGGCATATGCT	4	4	333	Gly	Stop	Gly333Stop	1.28194e-06	0.00245644
KRS6TGG	TATGAAATTGGTAAAGTATTTAGAAATGAATGGATAGATAATACACATAATCCTGAATTTACTTCGTGTGAATTTTATTGGGCATATGCT	4	4	333	Gly	Trp	Gly333Trp	1.28194e-06	0.00408698
KRS6CGT	TATGAAATTGGTAAAGTATTTAGAAATGAACGTATAGATAATACACATAATCCTGAATTTACTTCGTGTGAATTTTATTGGGCATATGCT	63	63	333	Gly	Arg	Gly333Arg	2.01906e-05	0.0666791
KRS6CGC	TATGAAATTGGTAAAGTATTTAGAAATGAACGCATAGATAATACACATAATCCTGAATTTACTTCGTGTGAATTTTATTGGGCATATGCT	1	1	333	Gly	Arg	Gly333Arg	3.20486e-07	0.000905459
KRS6CGA	TATGAAATTGGTAAAGTATTTAGAAATGAACGAATAGATAATACACATAATCCTGAATTTACTTCGTGTGAATTTTATTGGGCATATGCT	0	0	333	Gly	Arg	Gly333Arg	0	0
KRS6CGG	TATGAAATTGGTAAAGTATTTAGAAATGAACGGATAGATAATACACATAATCCTGAATTTACTTCGTGTGAATTTTATTGGGCATATGCT	0	0	333	Gly	Arg	Gly333Arg	0	0
KRS6AGT	TATGAAATTGGTAAAGTATTTAGAAATGAAAGTATAGATAATACACATAATCCTGAATTTACTTCGTGTGAATTTTATTGGGCATATGCT	57	57	333	Gly	Ser	Gly333Ser	1.82677e-05	0.0422617
KRS6AGC	TATGAAATTGGTAAAGTATTTAGAAATGAAAGCATAGATAATACACATAATCCTGAATTTACTTCGTGTGAATTTTATTGGGCATATGCT	1	1	333	Gly	Ser	Gly333Ser	3.20486e-07	0.000746121
KRS6AGA	TATGAAATTGGTAAAGTATTTAGAAATGAAAGAATAGATAATACACATAATCCTGAATTTACTTCGTGTGAATTTTATTGGGCATATGCT	6	6	333	Gly	Arg	Gly333Arg	1.92291e-06	0.00322828
KRS6AGG	TATGAAATTGGTAAAGTATTTAGAAATGAAAGGATAGATAATACACATAATCCTGAATTTACTTCGTGTGAATTTTATTGGGCATATGCT	10	10	333	Gly	Arg	Gly333Arg	3.20486e-06	0.0106476
KRS6GGT	TATGAAATTGGTAAAGTATTTAGAAATGAAGGTATAGATAATACACATAATCCTGAATTTACTTCGTGTGAATTTTATTGGGCATATGCT	91560	4162	333	Gly	Gly	Gly333Gly	0.00133386	1.22332
KRS6GGC	TATGAAATTGGTAAAGTATTTAGAAATGAAGGCATAGATAATACACATAATCCTGAATTTACTTCGTGTGAATTTTATTGGGCATATGCT	190	190	333	Gly	Gly	Gly333Gly	6.08923e-05	0.183788
KRS6GGA	TATGAAATTGGTAAAGTATTTAGAAATGAAGGAATAGATAATACACATAATCCTGAATTTACTTCGTGTGAATTTTATTGGGCATATGCT	92	92	333	Gly	Gly	Gly333Gly	2.94847e-05	0.0822504
KRS6GGG	TATGAAATTGGTAAAGTATTTAGAAATGAAGGGATAGATAATACACATAATCCTGAATTTACTTCGTGTGAATTTTATTGGGCATATGCT	41	41	333	Gly	Gly	Gly333Gly	1.31399e-05	0.0713288
KRS7TTT	TATGAAATTGGTAAAGTATTTAGAAATGAAGGTTTTGATAATACACATAATCCTGAATTTACTTCGTGTGAATTTTATTGGGCATATGCT	48	48	334	Ile	Phe	Ile334Phe	1.53833e-05	0.00521278
KRS7TTC	TATGAAATTGGTAAAGTATTTAGAAATGAAGGTTTCGATAATACACATAATCCTGAATTTACTTCGTGTGAATTTTATTGGGCATATGCT	681	681	334	Ile	Phe	Ile334Phe	0.000218251	0.371491
KRS7TTA	TATGAAATTGGTAAAGTATTTAGAAATGAAGGTTTAGATAATACACATAATCCTGAATTTACTTCGTGTGAATTTTATTGGGCATATGCT	46	46	334	Ile	Leu	Ile334Leu	1.47423e-05	0.0281028
KRS7TTG	TATGAAATTGGTAAAGTATTTAGAAATGAAGGTTTGGATAATACACATAATCCTGAATTTACTTCGTGTGAATTTTATTGGGCATATGCT	720	720	334	Ile	Leu	Ile334Leu	0.00023075	0.26374
KRS7CTT	TATGAAATTGGTAAAGTATTTAGAAATGAAGGTCTTGATAATACACATAATCCTGAATTTACTTCGTGTGAATTTTATTGGGCATATGCT	46	46	334	Ile	Leu	Ile334Leu	1.47423e-05	0.0164335
KRS7CTC	TATGAAATTGGTAAAGTATTTAGAAATGAAGGTCTCGATAATACACATAATCCTGAATTTACTTCGTGTGAATTTTATTGGGCATATGCT	3	3	334	Ile	Leu	Ile334Leu	9.61457e-07	0.00657649
KRS7CTA	TATGAAATTGGTAAAGTATTTAGAAATGAAGGTCTAGATAATACACATAATCCTGAATTTACTTCGTGTGAATTTTATTGGGCATATGCT	13	13	334	Ile	Leu	Ile334Leu	4.16631e-06	0.016408
KRS7CTG	TATGAAATTGGTAAAGTATTTAGAAATGAAGGTCTGGATAATACACATAATCCTGAATTTACTTCGTGTGAATTTTATTGGGCATATGCT	6	6	334	Ile	Leu	Ile334Leu	1.92291e-06	0.00820157
KRS7ATT	TATGAAATTGGTAAAGTATTTAGAAATGAAGGTATTGATAATACACATAATCCTGAATTTACTTCGTGTGAATTTTATTGGGCATATGCT	55	55	334	Ile	Ile	Ile334Ile	1.76267e-05	0.0221397
KRS7ATC	TATGAAATTGGTAAAGTATTTAGAAATGAAGGTATCGATAATACACATAATCCTGAATTTACTTCGTGTGAATTTTATTGGGCATATGCT	27	27	334	Ile	Ile	Ile334Ile	8.65311e-06	0.025696
KRS7ATA	TATGAAATTGGTAAAGTATTTAGAAATGAAGGTATAGATAATACACATAATCCTGAATTTACTTCGTGTGAATTTTATTGGGCATATGCT	91560	4162	334	Ile	Ile	Ile334Ile	0.00133386	1.22332
KRS7ATG	TATGAAATTGGTAAAGTATTTAGAAATGAAGGTATGGATAATACACATAATCCTGAATTTACTTCGTGTGAATTTTATTGGGCATATGCT	167	167	334	Ile	Met	Ile334Met	5.35211e-05	0.150826
KRS7GTT	TATGAAATTGGTAAAGTATTTAGAAATGAAGGTGTTGATAATACACATAATCCTGAATTTACTTCGTGTGAATTTTATTGGGCATATGCT	5	5	334	Ile	Val	Ile334Val	1.60243e-06	0.00423486
KRS7GTC	TATGAAATTGGTAAAGTATTTAGAAATGAAGGTGTCGATAATACACATAATCCTGAATTTACTTCGTGTGAATTTTATTGGGCATATGCT	55	55	334	Ile	Val	Ile334Val	1.76267e-05	0.0527693
KRS7GTA	TATGAAATTGGTAAAGTATTTAGAAATGAAGGTGTAGATAATACACATAATCCTGAATTTACTTCGTGTGAATTTTATTGGGCATATGCT	125	125	334	Ile	Val	Ile334Val	4.00607e-05	0.192829
KRS7GTG	TATGAAATTGGTAAAGTATTTAGAAATGAAGGTGTGGATAATACACATAATCCTGAATTTACTTCGTGTGAATTTTATTGGGCATATGCT	11	11	334	Ile	Val	Ile334Val	3.52534e-06	0.0102484
KRS7TCT	TATGAAATTGGTAAAGTATTTAGAAATGAAGGTTCTGATAATACACATAATCCTGAATTTACTTCGTGTGAATTTTATTGGGCATATGCT	49	49	334	Ile	Ser	Ile334Ser	1.57038e-05	0.0157491
KRS7TCC	TATGAAATTGGTAAAGTATTTAGAAATGAAGGTTCCGATAATACACATAATCCTGAATTTACTTCGTGTGAATTTTATTGGGCATATGCT	8	8	334	Ile	Ser	Ile334Ser	2.56388e-06	0.00885086
KRS7TCA	TATGAAATTGGTAAAGTATTTAGAAATGAAGGTTCAGATAATACACATAATCCTGAATTTACTTCGTGTGAATTTTATTGGGCATATGCT	6	6	334	Ile	Ser	Ile334Ser	1.92291e-06	0.00480047
KRS7TCG	TATGAAATTGGTAAAGTATTTAGAAATGAAGGTTCGGATAATACACATAATCCTGAATTTACTTCGTGTGAATTTTATTGGGCATATGCT	3	3	334	Ile	Ser	Ile334Ser	9.61457e-07	0.00606916
KRS7CCT	TATGAAATTGGTAAAGTATTTAGAAATGAAGGTCCTGATAATACACATAATCCTGAATTTACTTCGTGTGAATTTTATTGGGCATATGCT	8	8	334	Ile	Pro	Ile334Pro	2.56388e-06	0.010008
KRS7CCC	TATGAAATTGGTAAAGTATTTAGAAATGAAGGTCCCGATAATACACATAATCCTGAATTTACTTCGTGTGAATTTTATTGGGCATATGCT	4	4	334	Ile	Pro	Ile334Pro	1.28194e-06	0.00627999
KRS7CCA	TATGAAATTGGTAAAGTATTTAGAAATGAAGGTCCAGATAATACACATAATCCTGAATTTACTTCGTGTGAATTTTATTGGGCATATGCT	3	3	334	Ile	Pro	Ile334Pro	9.61457e-07	0.00298763
KRS7CCG	TATGAAATTGGTAAAGTATTTAGAAATGAAGGTCCGGATAATACACATAATCCTGAATTTACTTCGTGTGAATTTTATTGGGCATATGCT	1	1	334	Ile	Pro	Ile334Pro	3.20486e-07	0.00259366
KRS7ACT	TATGAAATTGGTAAAGTATTTAGAAATGAAGGTACTGATAATACACATAATCCTGAATTTACTTCGTGTGAATTTTATTGGGCATATGCT	1	1	334	Ile	Thr	Ile334Thr	3.20486e-07	0.000632204
KRS7ACC	TATGAAATTGGTAAAGTATTTAGAAATGAAGGTACCGATAATACACATAATCCTGAATTTACTTCGTGTGAATTTTATTGGGCATATGCT	5	5	334	Ile	Thr	Ile334Thr	1.60243e-06	0.00246028
KRS7ACA	TATGAAATTGGTAAAGTATTTAGAAATGAAGGTACAGATAATACACATAATCCTGAATTTACTTCGTGTGAATTTTATTGGGCATATGCT	174	174	334	Ile	Thr	Ile334Thr	5.57645e-05	0.0642356
KRS7ACG	TATGAAATTGGTAAAGTATTTAGAAATGAAGGTACGGATAATACACATAATCCTGAATTTACTTCGTGTGAATTTTATTGGGCATATGCT	2	2	334	Ile	Thr	Ile334Thr	6.40971e-07	0.00411668
KRS7GCT	TATGAAATTGGTAAAGTATTTAGAAATGAAGGTGCTGATAATACACATAATCCTGAATTTACTTCGTGTGAATTTTATTGGGCATATGCT	2	2	334	Ile	Ala	Ile334Ala	6.40971e-07	0.0021168
KRS7GCC	TATGAAATTGGTAAAGTATTTAGAAATGAAGGTGCCGATAATACACATAATCCTGAATTTACTTCGTGTGAATTTTATTGGGCATATGCT	1	1	334	Ile	Ala	Ile334Ala	3.20486e-07	0.00146902
KRS7GCA	TATGAAATTGGTAAAGTATTTAGAAATGAAGGTGCAGATAATACACATAATCCTGAATTTACTTCGTGTGAATTTTATTGGGCATATGCT	31	31	334	Ile	Ala	Ile334Ala	9.93505e-06	0.0248305
KRS7GCG	TATGAAATTGGTAAAGTATTTAGAAATGAAGGTGCGGATAATACACATAATCCTGAATTTACTTCGTGTGAATTTTATTGGGCATATGCT	0	0	334	Ile	Ala	Ile334Ala	0	0
KRS7TAT	TATGAAATTGGTAAAGTATTTAGAAATGAAGGTTATGATAATACACATAATCCTGAATTTACTTCGTGTGAATTTTATTGGGCATATGCT	4	4	334	Ile	Tyr	Ile334Tyr	1.28194e-06	0.00163715
KRS7TAC	TATGAAATTGGTAAAGTATTTAGAAATGAAGGTTACGATAATACACATAATCCTGAATTTACTTCGTGTGAATTTTATTGGGCATATGCT	9	9	334	Ile	Tyr	Ile334Tyr	2.88437e-06	0.00747083
KRS7TAA	TATGAAATTGGTAAAGTATTTAGAAATGAAGGTTAAGATAATACACATAATCCTGAATTTACTTCGTGTGAATTTTATTGGGCATATGCT	6	6	334	Ile	Stop	Ile334Stop	1.92291e-06	0.00365298
KRS7TAG	TATGAAATTGGTAAAGTATTTAGAAATGAAGGTTAGGATAATACACATAATCCTGAATTTACTTCGTGTGAATTTTATTGGGCATATGCT	3	3	334	Ile	Stop	Ile334Stop	9.61457e-07	0.00393372
KRS7CAT	TATGAAATTGGTAAAGTATTTAGAAATGAAGGTCATGATAATACACATAATCCTGAATTTACTTCGTGTGAATTTTATTGGGCATATGCT	3	3	334	Ile	His	Ile334His	9.61457e-07	0.00219443
KRS7CAC	TATGAAATTGGTAAAGTATTTAGAAATGAAGGTCACGATAATACACATAATCCTGAATTTACTTCGTGTGAATTTTATTGGGCATATGCT	9	9	334	Ile	His	Ile334His	2.88437e-06	0.00705716
KRS7CAA	TATGAAATTGGTAAAGTATTTAGAAATGAAGGTCAAGATAATACACATAATCCTGAATTTACTTCGTGTGAATTTTATTGGGCATATGCT	7	7	334	Ile	Gln	Ile334Gln	2.2434e-06	0.00594302
KRS7CAG	TATGAAATTGGTAAAGTATTTAGAAATGAAGGTCAGGATAATACACATAATCCTGAATTTACTTCGTGTGAATTTTATTGGGCATATGCT	84	84	334	Ile	Gln	Ile334Gln	2.69208e-05	0.0545167
KRS7AAT	TATGAAATTGGTAAAGTATTTAGAAATGAAGGTAATGATAATACACATAATCCTGAATTTACTTCGTGTGAATTTTATTGGGCATATGCT	14	14	334	Ile	Asn	Ile334Asn	4.4868e-06	0.00664408
KRS7AAC	TATGAAATTGGTAAAGTATTTAGAAATGAAGGTAACGATAATACACATAATCCTGAATTTACTTCGTGTGAATTTTATTGGGCATATGCT	12	12	334	Ile	Asn	Ile334Asn	3.84583e-06	0.00635039
KRS7AAA	TATGAAATTGGTAAAGTATTTAGAAATGAAGGTAAAGATAATACACATAATCCTGAATTTACTTCGTGTGAATTTTATTGGGCATATGCT	116	116	334	Ile	Lys	Ile334Lys	3.71763e-05	0.0343521
KRS7AAG	TATGAAATTGGTAAAGTATTTAGAAATGAAGGTAAGGATAATACACATAATCCTGAATTTACTTCGTGTGAATTTTATTGGGCATATGCT	7	7	334	Ile	Lys	Ile334Lys	2.2434e-06	0.00487843
KRS7GAT	TATGAAATTGGTAAAGTATTTAGAAATGAAGGTGATGATAATACACATAATCCTGAATTTACTTCGTGTGAATTTTATTGGGCATATGCT	2	2	334	Ile	Asp	Ile334Asp	6.40971e-07	0.00231395
KRS7GAC	TATGAAATTGGTAAAGTATTTAGAAATGAAGGTGACGATAATACACATAATCCTGAATTTACTTCGTGTGAATTTTATTGGGCATATGCT	3	3	334	Ile	Asp	Ile334Asp	9.61457e-07	0.00466858
KRS7GAA	TATGAAATTGGTAAAGTATTTAGAAATGAAGGTGAAGATAATACACATAATCCTGAATTTACTTCGTGTGAATTTTATTGGGCATATGCT	1427	1427	334	Ile	Glu	Ile334Glu	0.000457333	0.824155
KRS7GAG	TATGAAATTGGTAAAGTATTTAGAAATGAAGGTGAGGATAATACACATAATCCTGAATTTACTTCGTGTGAATTTTATTGGGCATATGCT	6	6	334	Ile	Glu	Ile334Glu	1.92291e-06	0.0127964
KRS7TGT	TATGAAATTGGTAAAGTATTTAGAAATGAAGGTTGTGATAATACACATAATCCTGAATTTACTTCGTGTGAATTTTATTGGGCATATGCT	8	8	334	Ile	Cys	Ile334Cys	2.56388e-06	0.00279317
KRS7TGC	TATGAAATTGGTAAAGTATTTAGAAATGAAGGTTGCGATAATACACATAATCCTGAATTTACTTCGTGTGAATTTTATTGGGCATATGCT	4	4	334	Ile	Cys	Ile334Cys	1.28194e-06	0.00493428
KRS7TGA	TATGAAATTGGTAAAGTATTTAGAAATGAAGGTTGAGATAATACACATAATCCTGAATTTACTTCGTGTGAATTTTATTGGGCATATGCT	3	3	334	Ile	Stop	Ile334Stop	9.61457e-07	0.0035641
KRS7TGG	TATGAAATTGGTAAAGTATTTAGAAATGAAGGTTGGGATAATACACATAATCCTGAATTTACTTCGTGTGAATTTTATTGGGCATATGCT	1	1	334	Ile	Trp	Ile334Trp	3.20486e-07	0.0019241
KRS7CGT	TATGAAATTGGTAAAGTATTTAGAAATGAAGGTCGTGATAATACACATAATCCTGAATTTACTTCGTGTGAATTTTATTGGGCATATGCT	3	3	334	Ile	Arg	Ile334Arg	9.61457e-07	0.00499813
KRS7CGC	TATGAAATTGGTAAAGTATTTAGAAATGAAGGTCGCGATAATACACATAATCCTGAATTTACTTCGTGTGAATTTTATTGGGCATATGCT	1	1	334	Ile	Arg	Ile334Arg	3.20486e-07	0.00233686
KRS7CGA	TATGAAATTGGTAAAGTATTTAGAAATGAAGGTCGAGATAATACACATAATCCTGAATTTACTTCGTGTGAATTTTATTGGGCATATGCT	1	1	334	Ile	Arg	Ile334Arg	3.20486e-07	0.00245006
KRS7CGG	TATGAAATTGGTAAAGTATTTAGAAATGAAGGTCGGGATAATACACATAATCCTGAATTTACTTCGTGTGAATTTTATTGGGCATATGCT	0	0	334	Ile	Arg	Ile334Arg	0	0
KRS7AGT	TATGAAATTGGTAAAGTATTTAGAAATGAAGGTAGTGATAATACACATAATCCTGAATTTACTTCGTGTGAATTTTATTGGGCATATGCT	1	1	334	Ile	Ser	Ile334Ser	3.20486e-07	0.000696918
KRS7AGC	TATGAAATTGGTAAAGTATTTAGAAATGAAGGTAGCGATAATACACATAATCCTGAATTTACTTCGTGTGAATTTTATTGGGCATATGCT	4	4	334	Ile	Ser	Ile334Ser	1.28194e-06	0.00459785
KRS7AGA	TATGAAATTGGTAAAGTATTTAGAAATGAAGGTAGAGATAATACACATAATCCTGAATTTACTTCGTGTGAATTTTATTGGGCATATGCT	34	34	334	Ile	Arg	Ile334Arg	1.08965e-05	0.0371518
KRS7AGG	TATGAAATTGGTAAAGTATTTAGAAATGAAGGTAGGGATAATACACATAATCCTGAATTTACTTCGTGTGAATTTTATTGGGCATATGCT	1	1	334	Ile	Arg	Ile334Arg	3.20486e-07	0.00247576
KRS7GGT	TATGAAATTGGTAAAGTATTTAGAAATGAAGGTGGTGATAATACACATAATCCTGAATTTACTTCGTGTGAATTTTATTGGGCATATGCT	3	3	334	Ile	Gly	Ile334Gly	9.61457e-07	0.00657649
KRS7GGC	TATGAAATTGGTAAAGTATTTAGAAATGAAGGTGGCGATAATACACATAATCCTGAATTTACTTCGTGTGAATTTTATTGGGCATATGCT	2	2	334	Ile	Gly	Ile334Gly	6.40971e-07	0.00741433
KRS7GGA	TATGAAATTGGTAAAGTATTTAGAAATGAAGGTGGAGATAATACACATAATCCTGAATTTACTTCGTGTGAATTTTATTGGGCATATGCT	3	3	334	Ile	Gly	Ile334Gly	9.61457e-07	0.0104641
KRS7GGG	TATGAAATTGGTAAAGTATTTAGAAATGAAGGTGGGGATAATACACATAATCCTGAATTTACTTCGTGTGAATTTTATTGGGCATATGCT	8	8	334	Ile	Gly	Ile334Gly	2.56388e-06	0.038274
KRS8TTT	TATGAAATTGGTAAAGTATTTAGAAATGAAGGTATATTTAATACACATAATCCTGAATTTACTTCGTGTGAATTTTATTGGGCATATGCT	23	23	335	Asp	Phe	Asp335Phe	7.37117e-06	0.00261364
KRS8TTC	TATGAAATTGGTAAAGTATTTAGAAATGAAGGTATATTCAATACACATAATCCTGAATTTACTTCGTGTGAATTTTATTGGGCATATGCT	7	7	335	Asp	Phe	Asp335Phe	2.2434e-06	0.00141938
KRS8TTA	TATGAAATTGGTAAAGTATTTAGAAATGAAGGTATATTAAATACACATAATCCTGAATTTACTTCGTGTGAATTTTATTGGGCATATGCT	26	26	335	Asp	Leu	Asp335Leu	8.33263e-06	0.00383218
KRS8TTG	TATGAAATTGGTAAAGTATTTAGAAATGAAGGTATATTGAATACACATAATCCTGAATTTACTTCGTGTGAATTTTATTGGGCATATGCT	4	4	335	Asp	Leu	Asp335Leu	1.28194e-06	0.00197785
KRS8CTT	TATGAAATTGGTAAAGTATTTAGAAATGAAGGTATACTTAATACACATAATCCTGAATTTACTTCGTGTGAATTTTATTGGGCATATGCT	2	2	335	Asp	Leu	Asp335Leu	6.40971e-07	0.00277674
KRS8CTC	TATGAAATTGGTAAAGTATTTAGAAATGAAGGTATACTCAATACACATAATCCTGAATTTACTTCGTGTGAATTTTATTGGGCATATGCT	5	5	335	Asp	Leu	Asp335Leu	1.60243e-06	0.00815747
KRS8CTA	TATGAAATTGGTAAAGTATTTAGAAATGAAGGTATACTAAATACACATAATCCTGAATTTACTTCGTGTGAATTTTATTGGGCATATGCT	3	3	335	Asp	Leu	Asp335Leu	9.61457e-07	0.0029259
KRS8CTG	TATGAAATTGGTAAAGTATTTAGAAATGAAGGTATACTGAATACACATAATCCTGAATTTACTTCGTGTGAATTTTATTGGGCATATGCT	3	3	335	Asp	Leu	Asp335Leu	9.61457e-07	0.0108934
KRS8ATT	TATGAAATTGGTAAAGTATTTAGAAATGAAGGTATAATTAATACACATAATCCTGAATTTACTTCGTGTGAATTTTATTGGGCATATGCT	6	6	335	Asp	Ile	Asp335Ile	1.92291e-06	0.0045244
KRS8ATC	TATGAAATTGGTAAAGTATTTAGAAATGAAGGTATAATCAATACACATAATCCTGAATTTACTTCGTGTGAATTTTATTGGGCATATGCT	8	8	335	Asp	Ile	Asp335Ile	2.56388e-06	0.00635752
KRS8ATA	TATGAAATTGGTAAAGTATTTAGAAATGAAGGTATAATAAATACACATAATCCTGAATTTACTTCGTGTGAATTTTATTGGGCATATGCT	16	16	335	Asp	Ile	Asp335Ile	5.12777e-06	0.00399615
KRS8ATG	TATGAAATTGGTAAAGTATTTAGAAATGAAGGTATAATGAATACACATAATCCTGAATTTACTTCGTGTGAATTTTATTGGGCATATGCT	7	7	335	Asp	Met	Asp335Met	2.2434e-06	0.0128406
KRS8GTT	TATGAAATTGGTAAAGTATTTAGAAATGAAGGTATAGTTAATACACATAATCCTGAATTTACTTCGTGTGAATTTTATTGGGCATATGCT	41	41	335	Asp	Val	Asp335Val	1.31399e-05	0.0230953
KRS8GTC	TATGAAATTGGTAAAGTATTTAGAAATGAAGGTATAGTCAATACACATAATCCTGAATTTACTTCGTGTGAATTTTATTGGGCATATGCT	3	3	335	Asp	Val	Asp335Val	9.61457e-07	0.00380001
KRS8GTA	TATGAAATTGGTAAAGTATTTAGAAATGAAGGTATAGTAAATACACATAATCCTGAATTTACTTCGTGTGAATTTTATTGGGCATATGCT	5	5	335	Asp	Val	Asp335Val	1.60243e-06	0.00336535
KRS8GTG	TATGAAATTGGTAAAGTATTTAGAAATGAAGGTATAGTGAATACACATAATCCTGAATTTACTTCGTGTGAATTTTATTGGGCATATGCT	0	0	335	Asp	Val	Asp335Val	0	0
KRS8TCT	TATGAAATTGGTAAAGTATTTAGAAATGAAGGTATATCTAATACACATAATCCTGAATTTACTTCGTGTGAATTTTATTGGGCATATGCT	4	4	335	Asp	Ser	Asp335Ser	1.28194e-06	0.0033126
KRS8TCC	TATGAAATTGGTAAAGTATTTAGAAATGAAGGTATATCCAATACACATAATCCTGAATTTACTTCGTGTGAATTTTATTGGGCATATGCT	0	0	335	Asp	Ser	Asp335Ser	0	0
KRS8TCA	TATGAAATTGGTAAAGTATTTAGAAATGAAGGTATATCAAATACACATAATCCTGAATTTACTTCGTGTGAATTTTATTGGGCATATGCT	4	4	335	Asp	Ser	Asp335Ser	1.28194e-06	0.00248663
KRS8TCG	TATGAAATTGGTAAAGTATTTAGAAATGAAGGTATATCGAATACACATAATCCTGAATTTACTTCGTGTGAATTTTATTGGGCATATGCT	0	0	335	Asp	Ser	Asp335Ser	0	0
KRS8CCT	TATGAAATTGGTAAAGTATTTAGAAATGAAGGTATACCTAATACACATAATCCTGAATTTACTTCGTGTGAATTTTATTGGGCATATGCT	0	0	335	Asp	Pro	Asp335Pro	0	0
KRS8CCC	TATGAAATTGGTAAAGTATTTAGAAATGAAGGTATACCCAATACACATAATCCTGAATTTACTTCGTGTGAATTTTATTGGGCATATGCT	1	1	335	Asp	Pro	Asp335Pro	3.20486e-07	0.0099728
KRS8CCA	TATGAAATTGGTAAAGTATTTAGAAATGAAGGTATACCAAATACACATAATCCTGAATTTACTTCGTGTGAATTTTATTGGGCATATGCT	2	2	335	Asp	Pro	Asp335Pro	6.40971e-07	0.00509402
KRS8CCG	TATGAAATTGGTAAAGTATTTAGAAATGAAGGTATACCGAATACACATAATCCTGAATTTACTTCGTGTGAATTTTATTGGGCATATGCT	0	0	335	Asp	Pro	Asp335Pro	0	0
KRS8ACT	TATGAAATTGGTAAAGTATTTAGAAATGAAGGTATAACTAATACACATAATCCTGAATTTACTTCGTGTGAATTTTATTGGGCATATGCT	0	0	335	Asp	Thr	Asp335Thr	0	0
KRS8ACC	TATGAAATTGGTAAAGTATTTAGAAATGAAGGTATAACCAATACACATAATCCTGAATTTACTTCGTGTGAATTTTATTGGGCATATGCT	1	1	335	Asp	Thr	Asp335Thr	3.20486e-07	0.00297508
KRS8ACA	TATGAAATTGGTAAAGTATTTAGAAATGAAGGTATAACAAATACACATAATCCTGAATTTACTTCGTGTGAATTTTATTGGGCATATGCT	13	13	335	Asp	Thr	Asp335Thr	4.16631e-06	0.00534857
KRS8ACG	TATGAAATTGGTAAAGTATTTAGAAATGAAGGTATAACGAATACACATAATCCTGAATTTACTTCGTGTGAATTTTATTGGGCATATGCT	1	1	335	Asp	Thr	Asp335Thr	3.20486e-07	0.00414075
KRS8GCT	TATGAAATTGGTAAAGTATTTAGAAATGAAGGTATAGCTAATACACATAATCCTGAATTTACTTCGTGTGAATTTTATTGGGCATATGCT	20	20	335	Asp	Ala	Asp335Ala	6.40971e-06	0.0313305
KRS8GCC	TATGAAATTGGTAAAGTATTTAGAAATGAAGGTATAGCCAATACACATAATCCTGAATTTACTTCGTGTGAATTTTATTGGGCATATGCT	0	0	335	Asp	Ala	Asp335Ala	0	0
KRS8GCA	TATGAAATTGGTAAAGTATTTAGAAATGAAGGTATAGCAAATACACATAATCCTGAATTTACTTCGTGTGAATTTTATTGGGCATATGCT	3	3	335	Asp	Ala	Asp335Ala	9.61457e-07	0.00758645
KRS8GCG	TATGAAATTGGTAAAGTATTTAGAAATGAAGGTATAGCGAATACACATAATCCTGAATTTACTTCGTGTGAATTTTATTGGGCATATGCT	1	1	335	Asp	Ala	Asp335Ala	3.20486e-07	0.00571023
KRS8TAT	TATGAAATTGGTAAAGTATTTAGAAATGAAGGTATATATAATACACATAATCCTGAATTTACTTCGTGTGAATTTTATTGGGCATATGCT	16	16	335	Asp	Tyr	Asp335Tyr	5.12777e-06	0.00955236
KRS8TAC	TATGAAATTGGTAAAGTATTTAGAAATGAAGGTATATACAATACACATAATCCTGAATTTACTTCGTGTGAATTTTATTGGGCATATGCT	2	2	335	Asp	Tyr	Asp335Tyr	6.40971e-07	0.00146902
KRS8TAA	TATGAAATTGGTAAAGTATTTAGAAATGAAGGTATATAAAATACACATAATCCTGAATTTACTTCGTGTGAATTTTATTGGGCATATGCT	16	16	335	Asp	Stop	Asp335Stop	5.12777e-06	0.00290788
KRS8TAG	TATGAAATTGGTAAAGTATTTAGAAATGAAGGTATATAGAATACACATAATCCTGAATTTACTTCGTGTGAATTTTATTGGGCATATGCT	1	1	335	Asp	Stop	Asp335Stop	3.20486e-07	0.00156652
KRS8CAT	TATGAAATTGGTAAAGTATTTAGAAATGAAGGTATACATAATACACATAATCCTGAATTTACTTCGTGTGAATTTTATTGGGCATATGCT	83	83	335	Asp	His	Asp335His	2.66003e-05	0.13031
KRS8CAC	TATGAAATTGGTAAAGTATTTAGAAATGAAGGTATACACAATACACATAATCCTGAATTTACTTCGTGTGAATTTTATTGGGCATATGCT	2	2	335	Asp	His	Asp335His	6.40971e-07	0.00348802
KRS8CAA	TATGAAATTGGTAAAGTATTTAGAAATGAAGGTATACAAAATACACATAATCCTGAATTTACTTCGTGTGAATTTTATTGGGCATATGCT	18	18	335	Asp	Gln	Asp335Gln	5.76874e-06	0.00554864
KRS8CAG	TATGAAATTGGTAAAGTATTTAGAAATGAAGGTATACAGAATACACATAATCCTGAATTTACTTCGTGTGAATTTTATTGGGCATATGCT	0	0	335	Asp	Gln	Asp335Gln	0	0
KRS8AAT	TATGAAATTGGTAAAGTATTTAGAAATGAAGGTATAAATAATACACATAATCCTGAATTTACTTCGTGTGAATTTTATTGGGCATATGCT	57	57	335	Asp	Asn	Asp335Asn	1.82677e-05	0.0127479
KRS8AAC	TATGAAATTGGTAAAGTATTTAGAAATGAAGGTATAAACAATACACATAATCCTGAATTTACTTCGTGTGAATTTTATTGGGCATATGCT	13	13	335	Asp	Asn	Asp335Asn	4.16631e-06	0.00299931
KRS8AAA	TATGAAATTGGTAAAGTATTTAGAAATGAAGGTATAAAAAATACACATAATCCTGAATTTACTTCGTGTGAATTTTATTGGGCATATGCT	43	43	335	Asp	Lys	Asp335Lys	1.37809e-05	0.00253894
KRS8AAG	TATGAAATTGGTAAAGTATTTAGAAATGAAGGTATAAAGAATACACATAATCCTGAATTTACTTCGTGTGAATTTTATTGGGCATATGCT	8	8	335	Asp	Lys	Asp335Lys	2.56388e-06	0.00600695
KRS8GAT	TATGAAATTGGTAAAGTATTTAGAAATGAAGGTATAGATAATACACATAATCCTGAATTTACTTCGTGTGAATTTTATTGGGCATATGCT	91560	4162	335	Asp	Asp	Asp335Asp	0.00133386	1.22332
KRS8GAC	TATGAAATTGGTAAAGTATTTAGAAATGAAGGTATAGACAATACACATAATCCTGAATTTACTTCGTGTGAATTTTATTGGGCATATGCT	183	183	335	Asp	Asp	Asp335Asp	5.86489e-05	0.201206
KRS8GAA	TATGAAATTGGTAAAGTATTTAGAAATGAAGGTATAGAAAATACACATAATCCTGAATTTACTTCGTGTGAATTTTATTGGGCATATGCT	28	28	335	Asp	Glu	Asp335Glu	8.9736e-06	0.0233796
KRS8GAG	TATGAAATTGGTAAAGTATTTAGAAATGAAGGTATAGAGAATACACATAATCCTGAATTTACTTCGTGTGAATTTTATTGGGCATATGCT	7	7	335	Asp	Glu	Asp335Glu	2.2434e-06	0.0369887
KRS8TGT	TATGAAATTGGTAAAGTATTTAGAAATGAAGGTATATGTAATACACATAATCCTGAATTTACTTCGTGTGAATTTTATTGGGCATATGCT	3	3	335	Asp	Cys	Asp335Cys	9.61457e-07	0.00130319
KRS8TGC	TATGAAATTGGTAAAGTATTTAGAAATGAAGGTATATGCAATACACATAATCCTGAATTTACTTCGTGTGAATTTTATTGGGCATATGCT	2	2	335	Asp	Cys	Asp335Cys	6.40971e-07	0.00264699
KRS8TGA	TATGAAATTGGTAAAGTATTTAGAAATGAAGGTATATGAAATACACATAATCCTGAATTTACTTCGTGTGAATTTTATTGGGCATATGCT	7	7	335	Asp	Stop	Asp335Stop	2.2434e-06	0.00549499
KRS8TGG	TATGAAATTGGTAAAGTATTTAGAAATGAAGGTATATGGAATACACATAATCCTGAATTTACTTCGTGTGAATTTTATTGGGCATATGCT	0	0	335	Asp	Trp	Asp335Trp	0	0
KRS8CGT	TATGAAATTGGTAAAGTATTTAGAAATGAAGGTATACGTAATACACATAATCCTGAATTTACTTCGTGTGAATTTTATTGGGCATATGCT	2	2	335	Asp	Arg	Asp335Arg	6.40971e-07	0.0164667
KRS8CGC	TATGAAATTGGTAAAGTATTTAGAAATGAAGGTATACGCAATACACATAATCCTGAATTTACTTCGTGTGAATTTTATTGGGCATATGCT	0	0	335	Asp	Arg	Asp335Arg	0	0
KRS8CGA	TATGAAATTGGTAAAGTATTTAGAAATGAAGGTATACGAAATACACATAATCCTGAATTTACTTCGTGTGAATTTTATTGGGCATATGCT	0	0	335	Asp	Arg	Asp335Arg	0	0
KRS8CGG	TATGAAATTGGTAAAGTATTTAGAAATGAAGGTATACGGAATACACATAATCCTGAATTTACTTCGTGTGAATTTTATTGGGCATATGCT	0	0	335	Asp	Arg	Asp335Arg	0	0
KRS8AGT	TATGAAATTGGTAAAGTATTTAGAAATGAAGGTATAAGTAATACACATAATCCTGAATTTACTTCGTGTGAATTTTATTGGGCATATGCT	1	1	335	Asp	Ser	Asp335Ser	3.20486e-07	0.00212633
KRS8AGC	TATGAAATTGGTAAAGTATTTAGAAATGAAGGTATAAGCAATACACATAATCCTGAATTTACTTCGTGTGAATTTTATTGGGCATATGCT	0	0	335	Asp	Ser	Asp335Ser	0	0
KRS8AGA	TATGAAATTGGTAAAGTATTTAGAAATGAAGGTATAAGAAATACACATAATCCTGAATTTACTTCGTGTGAATTTTATTGGGCATATGCT	2	2	335	Asp	Arg	Asp335Arg	6.40971e-07	0.00144948
KRS8AGG	TATGAAATTGGTAAAGTATTTAGAAATGAAGGTATAAGGAATACACATAATCCTGAATTTACTTCGTGTGAATTTTATTGGGCATATGCT	0	0	335	Asp	Arg	Asp335Arg	0	0
KRS8GGT	TATGAAATTGGTAAAGTATTTAGAAATGAAGGTATAGGTAATACACATAATCCTGAATTTACTTCGTGTGAATTTTATTGGGCATATGCT	225	225	335	Asp	Gly	Asp335Gly	7.21093e-05	0.658328
KRS8GGC	TATGAAATTGGTAAAGTATTTAGAAATGAAGGTATAGGCAATACACATAATCCTGAATTTACTTCGTGTGAATTTTATTGGGCATATGCT	0	0	335	Asp	Gly	Asp335Gly	0	0
KRS8GGA	TATGAAATTGGTAAAGTATTTAGAAATGAAGGTATAGGAAATACACATAATCCTGAATTTACTTCGTGTGAATTTTATTGGGCATATGCT	0	0	335	Asp	Gly	Asp335Gly	0	0
KRS8GGG	TATGAAATTGGTAAAGTATTTAGAAATGAAGGTATAGGGAATACACATAATCCTGAATTTACTTCGTGTGAATTTTATTGGGCATATGCT	0	0	335	Asp	Gly	Asp335Gly	0	0
KRS9TTT	TATGAAATTGGTAAAGTATTTAGAAATGAAGGTATAGATTTTACACATAATCCTGAATTTACTTCGTGTGAATTTTATTGGGCATATGCT	7588	7588	336	Asn	Phe	Asn336Phe	0.00243184	0.208816
KRS9TTC	TATGAAATTGGTAAAGTATTTAGAAATGAAGGTATAGATTTCACACATAATCCTGAATTTACTTCGTGTGAATTTTATTGGGCATATGCT	28	28	336	Asn	Phe	Asn336Phe	8.9736e-06	0.00398431
KRS9TTA	TATGAAATTGGTAAAGTATTTAGAAATGAAGGTATAGATTTAACACATAATCCTGAATTTACTTCGTGTGAATTTTATTGGGCATATGCT	47	47	336	Asn	Leu	Asn336Leu	1.50628e-05	0.00508935
KRS9TTG	TATGAAATTGGTAAAGTATTTAGAAATGAAGGTATAGATTTGACACATAATCCTGAATTTACTTCGTGTGAATTTTATTGGGCATATGCT	37	37	336	Asn	Leu	Asn336Leu	1.1858e-05	0.00932997
KRS9CTT	TATGAAATTGGTAAAGTATTTAGAAATGAAGGTATAGATCTTACACATAATCCTGAATTTACTTCGTGTGAATTTTATTGGGCATATGCT	3241	3241	336	Asn	Leu	Asn336Leu	0.00103869	0.409648
KRS9CTC	TATGAAATTGGTAAAGTATTTAGAAATGAAGGTATAGATCTCACACATAATCCTGAATTTACTTCGTGTGAATTTTATTGGGCATATGCT	4	4	336	Asn	Leu	Asn336Leu	1.28194e-06	0.00289303
KRS9CTA	TATGAAATTGGTAAAGTATTTAGAAATGAAGGTATAGATCTAACACATAATCCTGAATTTACTTCGTGTGAATTTTATTGGGCATATGCT	1217	1217	336	Asn	Leu	Asn336Leu	0.000390031	0.135533
KRS9CTG	TATGAAATTGGTAAAGTATTTAGAAATGAAGGTATAGATCTGACACATAATCCTGAATTTACTTCGTGTGAATTTTATTGGGCATATGCT	6	6	336	Asn	Leu	Asn336Leu	1.92291e-06	0.00773846
KRS9ATT	TATGAAATTGGTAAAGTATTTAGAAATGAAGGTATAGATATTACACATAATCCTGAATTTACTTCGTGTGAATTTTATTGGGCATATGCT	85	85	336	Asn	Ile	Asn336Ile	2.72413e-05	0.0112224
KRS9ATC	TATGAAATTGGTAAAGTATTTAGAAATGAAGGTATAGATATCACACATAATCCTGAATTTACTTCGTGTGAATTTTATTGGGCATATGCT	6	6	336	Asn	Ile	Asn336Ile	1.92291e-06	0.00187237
KRS9ATA	TATGAAATTGGTAAAGTATTTAGAAATGAAGGTATAGATATAACACATAATCCTGAATTTACTTCGTGTGAATTTTATTGGGCATATGCT	938	938	336	Asn	Ile	Asn336Ile	0.000300615	0.0745168
KRS9ATG	TATGAAATTGGTAAAGTATTTAGAAATGAAGGTATAGATATGACACATAATCCTGAATTTACTTCGTGTGAATTTTATTGGGCATATGCT	9	9	336	Asn	Met	Asn336Met	2.88437e-06	0.00663814
KRS9GTT	TATGAAATTGGTAAAGTATTTAGAAATGAAGGTATAGATGTTACACATAATCCTGAATTTACTTCGTGTGAATTTTATTGGGCATATGCT	14	14	336	Asn	Val	Asn336Val	4.4868e-06	0.00343723
KRS9GTC	TATGAAATTGGTAAAGTATTTAGAAATGAAGGTATAGATGTCACACATAATCCTGAATTTACTTCGTGTGAATTTTATTGGGCATATGCT	4	4	336	Asn	Val	Asn336Val	1.28194e-06	0.00362647
KRS9GTA	TATGAAATTGGTAAAGTATTTAGAAATGAAGGTATAGATGTAACACATAATCCTGAATTTACTTCGTGTGAATTTTATTGGGCATATGCT	11	11	336	Asn	Val	Asn336Val	3.52534e-06	0.00724535
KRS9GTG	TATGAAATTGGTAAAGTATTTAGAAATGAAGGTATAGATGTGACACATAATCCTGAATTTACTTCGTGTGAATTTTATTGGGCATATGCT	2	2	336	Asn	Val	Asn336Val	6.40971e-07	0.00269228
KRS9TCT	TATGAAATTGGTAAAGTATTTAGAAATGAAGGTATAGATTCTACACATAATCCTGAATTTACTTCGTGTGAATTTTATTGGGCATATGCT	32	32	336	Asn	Ser	Asn336Ser	1.02555e-05	0.00523526
KRS9TCC	TATGAAATTGGTAAAGTATTTAGAAATGAAGGTATAGATTCCACACATAATCCTGAATTTACTTCGTGTGAATTTTATTGGGCATATGCT	8	8	336	Asn	Ser	Asn336Ser	2.56388e-06	0.00506215
KRS9TCA	TATGAAATTGGTAAAGTATTTAGAAATGAAGGTATAGATTCAACACATAATCCTGAATTTACTTCGTGTGAATTTTATTGGGCATATGCT	20	20	336	Asn	Ser	Asn336Ser	6.40971e-06	0.00458445
KRS9TCG	TATGAAATTGGTAAAGTATTTAGAAATGAAGGTATAGATTCGACACATAATCCTGAATTTACTTCGTGTGAATTTTATTGGGCATATGCT	3	3	336	Asn	Ser	Asn336Ser	9.61457e-07	0.00525794
KRS9CCT	TATGAAATTGGTAAAGTATTTAGAAATGAAGGTATAGATCCTACACATAATCCTGAATTTACTTCGTGTGAATTTTATTGGGCATATGCT	1160	1160	336	Asn	Pro	Asn336Pro	0.000371763	0.485437
KRS9CCC	TATGAAATTGGTAAAGTATTTAGAAATGAAGGTATAGATCCCACACATAATCCTGAATTTACTTCGTGTGAATTTTATTGGGCATATGCT	2	2	336	Asn	Pro	Asn336Pro	6.40971e-07	0.00514959
KRS9CCA	TATGAAATTGGTAAAGTATTTAGAAATGAAGGTATAGATCCAACACATAATCCTGAATTTACTTCGTGTGAATTTTATTGGGCATATGCT	4	4	336	Asn	Pro	Asn336Pro	1.28194e-06	0.00306855
KRS9CCG	TATGAAATTGGTAAAGTATTTAGAAATGAAGGTATAGATCCGACACATAATCCTGAATTTACTTCGTGTGAATTTTATTGGGCATATGCT	0	0	336	Asn	Pro	Asn336Pro	0	0
KRS9ACT	TATGAAATTGGTAAAGTATTTAGAAATGAAGGTATAGATACTACACATAATCCTGAATTTACTTCGTGTGAATTTTATTGGGCATATGCT	21	21	336	Asn	Thr	Asn336Thr	6.7302e-06	0.00811651
KRS9ACC	TATGAAATTGGTAAAGTATTTAGAAATGAAGGTATAGATACCACACATAATCCTGAATTTACTTCGTGTGAATTTTATTGGGCATATGCT	2	2	336	Asn	Thr	Asn336Thr	6.40971e-07	0.00115415
KRS9ACA	TATGAAATTGGTAAAGTATTTAGAAATGAAGGTATAGATACAACACATAATCCTGAATTTACTTCGTGTGAATTTTATTGGGCATATGCT	59	59	336	Asn	Thr	Asn336Thr	1.89087e-05	0.00439609
KRS9ACG	TATGAAATTGGTAAAGTATTTAGAAATGAAGGTATAGATACGACACATAATCCTGAATTTACTTCGTGTGAATTTTATTGGGCATATGCT	0	0	336	Asn	Thr	Asn336Thr	0	0
KRS9GCT	TATGAAATTGGTAAAGTATTTAGAAATGAAGGTATAGATGCTACACATAATCCTGAATTTACTTCGTGTGAATTTTATTGGGCATATGCT	10	10	336	Asn	Ala	Asn336Ala	3.20486e-06	0.00898564
KRS9GCC	TATGAAATTGGTAAAGTATTTAGAAATGAAGGTATAGATGCCACACATAATCCTGAATTTACTTCGTGTGAATTTTATTGGGCATATGCT	0	0	336	Asn	Ala	Asn336Ala	0	0
KRS9GCA	TATGAAATTGGTAAAGTATTTAGAAATGAAGGTATAGATGCAACACATAATCCTGAATTTACTTCGTGTGAATTTTATTGGGCATATGCT	7	7	336	Asn	Ala	Asn336Ala	2.2434e-06	0.00541101
KRS9GCG	TATGAAATTGGTAAAGTATTTAGAAATGAAGGTATAGATGCGACACATAATCCTGAATTTACTTCGTGTGAATTTTATTGGGCATATGCT	0	0	336	Asn	Ala	Asn336Ala	0	0
KRS9TAT	TATGAAATTGGTAAAGTATTTAGAAATGAAGGTATAGATTATACACATAATCCTGAATTTACTTCGTGTGAATTTTATTGGGCATATGCT	76	76	336	Asn	Tyr	Asn336Tyr	2.43569e-05	0.008908
KRS9TAC	TATGAAATTGGTAAAGTATTTAGAAATGAAGGTATAGATTACACACATAATCCTGAATTTACTTCGTGTGAATTTTATTGGGCATATGCT	9	9	336	Asn	Tyr	Asn336Tyr	2.88437e-06	0.00284619
KRS9TAA	TATGAAATTGGTAAAGTATTTAGAAATGAAGGTATAGATTAAACACATAATCCTGAATTTACTTCGTGTGAATTTTATTGGGCATATGCT	62	62	336	Asn	Stop	Asn336Stop	1.98701e-05	0.00369562
KRS9TAG	TATGAAATTGGTAAAGTATTTAGAAATGAAGGTATAGATTAGACACATAATCCTGAATTTACTTCGTGTGAATTTTATTGGGCATATGCT	0	0	336	Asn	Stop	Asn336Stop	0	0
KRS9CAT	TATGAAATTGGTAAAGTATTTAGAAATGAAGGTATAGATCATACACATAATCCTGAATTTACTTCGTGTGAATTTTATTGGGCATATGCT	35	35	336	Asn	His	Asn336His	1.1217e-05	0.0148132
KRS9CAC	TATGAAATTGGTAAAGTATTTAGAAATGAAGGTATAGATCACACACATAATCCTGAATTTACTTCGTGTGAATTTTATTGGGCATATGCT	24	24	336	Asn	His	Asn336His	7.69165e-06	0.00836713
KRS9CAA	TATGAAATTGGTAAAGTATTTAGAAATGAAGGTATAGATCAAACACATAATCCTGAATTTACTTCGTGTGAATTTTATTGGGCATATGCT	24	24	336	Asn	Gln	Asn336Gln	7.69165e-06	0.0041117
KRS9CAG	TATGAAATTGGTAAAGTATTTAGAAATGAAGGTATAGATCAGACACATAATCCTGAATTTACTTCGTGTGAATTTTATTGGGCATATGCT	5	5	336	Asn	Gln	Asn336Gln	1.60243e-06	0.0118406
KRS9AAT	TATGAAATTGGTAAAGTATTTAGAAATGAAGGTATAGATAATACACATAATCCTGAATTTACTTCGTGTGAATTTTATTGGGCATATGCT	91560	4162	336	Asn	Asn	Asn336Asn	0.00133386	1.22332
KRS9AAC	TATGAAATTGGTAAAGTATTTAGAAATGAAGGTATAGATAACACACATAATCCTGAATTTACTTCGTGTGAATTTTATTGGGCATATGCT	168	168	336	Asn	Asn	Asn336Asn	5.38416e-05	0.0205556
KRS9AAA	TATGAAATTGGTAAAGTATTTAGAAATGAAGGTATAGATAAAACACATAATCCTGAATTTACTTCGTGTGAATTTTATTGGGCATATGCT	186	186	336	Asn	Lys	Asn336Lys	5.96103e-05	0.00330069
KRS9AAG	TATGAAATTGGTAAAGTATTTAGAAATGAAGGTATAGATAAGACACATAATCCTGAATTTACTTCGTGTGAATTTTATTGGGCATATGCT	18	18	336	Asn	Lys	Asn336Lys	5.76874e-06	0.00593354
KRS9GAT	TATGAAATTGGTAAAGTATTTAGAAATGAAGGTATAGATGATACACATAATCCTGAATTTACTTCGTGTGAATTTTATTGGGCATATGCT	128	128	336	Asn	Asp	Asn336Asp	4.10222e-05	0.0879077
KRS9GAC	TATGAAATTGGTAAAGTATTTAGAAATGAAGGTATAGATGACACACATAATCCTGAATTTACTTCGTGTGAATTTTATTGGGCATATGCT	0	0	336	Asn	Asp	Asn336Asp	0	0
KRS9GAA	TATGAAATTGGTAAAGTATTTAGAAATGAAGGTATAGATGAAACACATAATCCTGAATTTACTTCGTGTGAATTTTATTGGGCATATGCT	8	8	336	Asn	Glu	Asn336Glu	2.56388e-06	0.00245006
KRS9GAG	TATGAAATTGGTAAAGTATTTAGAAATGAAGGTATAGATGAGACACATAATCCTGAATTTACTTCGTGTGAATTTTATTGGGCATATGCT	1	1	336	Asn	Glu	Asn336Glu	3.20486e-07	0.00320393
KRS9TGT	TATGAAATTGGTAAAGTATTTAGAAATGAAGGTATAGATTGTACACATAATCCTGAATTTACTTCGTGTGAATTTTATTGGGCATATGCT	27	27	336	Asn	Cys	Asn336Cys	8.65311e-06	0.0038397
KRS9TGC	TATGAAATTGGTAAAGTATTTAGAAATGAAGGTATAGATTGCACACATAATCCTGAATTTACTTCGTGTGAATTTTATTGGGCATATGCT	2	2	336	Asn	Cys	Asn336Cys	6.40971e-07	0.00096863
KRS9TGA	TATGAAATTGGTAAAGTATTTAGAAATGAAGGTATAGATTGAACACATAATCCTGAATTTACTTCGTGTGAATTTTATTGGGCATATGCT	10	10	336	Asn	Stop	Asn336Stop	3.20486e-06	0.00392282
KRS9TGG	TATGAAATTGGTAAAGTATTTAGAAATGAAGGTATAGATTGGACACATAATCCTGAATTTACTTCGTGTGAATTTTATTGGGCATATGCT	3	3	336	Asn	Trp	Asn336Trp	9.61457e-07	0.0045389
KRS9CGT	TATGAAATTGGTAAAGTATTTAGAAATGAAGGTATAGATCGTACACATAATCCTGAATTTACTTCGTGTGAATTTTATTGGGCATATGCT	3	3	336	Asn	Arg	Asn336Arg	9.61457e-07	0.00330873
KRS9CGC	TATGAAATTGGTAAAGTATTTAGAAATGAAGGTATAGATCGCACACATAATCCTGAATTTACTTCGTGTGAATTTTATTGGGCATATGCT	0	0	336	Asn	Arg	Asn336Arg	0	0
KRS9CGA	TATGAAATTGGTAAAGTATTTAGAAATGAAGGTATAGATCGAACACATAATCCTGAATTTACTTCGTGTGAATTTTATTGGGCATATGCT	1	1	336	Asn	Arg	Asn336Arg	3.20486e-07	0.0018017
KRS9CGG	TATGAAATTGGTAAAGTATTTAGAAATGAAGGTATAGATCGGACACATAATCCTGAATTTACTTCGTGTGAATTTTATTGGGCATATGCT	0	0	336	Asn	Arg	Asn336Arg	0	0
KRS9AGT	TATGAAATTGGTAAAGTATTTAGAAATGAAGGTATAGATAGTACACATAATCCTGAATTTACTTCGTGTGAATTTTATTGGGCATATGCT	196	196	336	Asn	Ser	Asn336Ser	6.28152e-05	0.113849
KRS9AGC	TATGAAATTGGTAAAGTATTTAGAAATGAAGGTATAGATAGCACACATAATCCTGAATTTACTTCGTGTGAATTTTATTGGGCATATGCT	3	3	336	Asn	Ser	Asn336Ser	9.61457e-07	0.00328824
KRS9AGA	TATGAAATTGGTAAAGTATTTAGAAATGAAGGTATAGATAGAACACATAATCCTGAATTTACTTCGTGTGAATTTTATTGGGCATATGCT	10	10	336	Asn	Arg	Asn336Arg	3.20486e-06	0.00232002
KRS9AGG	TATGAAATTGGTAAAGTATTTAGAAATGAAGGTATAGATAGGACACATAATCCTGAATTTACTTCGTGTGAATTTTATTGGGCATATGCT	2	2	336	Asn	Arg	Asn336Arg	6.40971e-07	0.00538455
KRS9GGT	TATGAAATTGGTAAAGTATTTAGAAATGAAGGTATAGATGGTACACATAATCCTGAATTTACTTCGTGTGAATTTTATTGGGCATATGCT	1	1	336	Asn	Gly	Asn336Gly	3.20486e-07	0.00155619
KRS9GGC	TATGAAATTGGTAAAGTATTTAGAAATGAAGGTATAGATGGCACACATAATCCTGAATTTACTTCGTGTGAATTTTATTGGGCATATGCT	0	0	336	Asn	Gly	Asn336Gly	0	0
KRS9GGA	TATGAAATTGGTAAAGTATTTAGAAATGAAGGTATAGATGGAACACATAATCCTGAATTTACTTCGTGTGAATTTTATTGGGCATATGCT	0	0	336	Asn	Gly	Asn336Gly	0	0
KRS9GGG	TATGAAATTGGTAAAGTATTTAGAAATGAAGGTATAGATGGGACACATAATCCTGAATTTACTTCGTGTGAATTTTATTGGGCATATGCT	0	0	336	Asn	Gly	Asn336Gly	0	0
KRS10TTT	TATGAAATTGGTAAAGTATTTAGAAATGAAGGTATAGATAATTTTCATAATCCTGAATTTACTTCGTGTGAATTTTATTGGGCATATGCT	28	28	337	Thr	Phe	Thr337Phe	8.9736e-06	0.00281338
KRS10TTC	TATGAAATTGGTAAAGTATTTAGAAATGAAGGTATAGATAATTTCCATAATCCTGAATTTACTTCGTGTGAATTTTATTGGGCATATGCT	7	7	337	Thr	Phe	Thr337Phe	2.2434e-06	0.00245492
KRS10TTA	TATGAAATTGGTAAAGTATTTAGAAATGAAGGTATAGATAATTTACATAATCCTGAATTTACTTCGTGTGAATTTTATTGGGCATATGCT	323	323	337	Thr	Leu	Thr337Leu	0.000103517	0.0325885
KRS10TTG	TATGAAATTGGTAAAGTATTTAGAAATGAAGGTATAGATAATTTGCATAATCCTGAATTTACTTCGTGTGAATTTTATTGGGCATATGCT	14	14	337	Thr	Leu	Thr337Leu	4.4868e-06	0.0031752
KRS10CTT	TATGAAATTGGTAAAGTATTTAGAAATGAAGGTATAGATAATCTTCATAATCCTGAATTTACTTCGTGTGAATTTTATTGGGCATATGCT	2	2	337	Thr	Leu	Thr337Leu	6.40971e-07	0.00102768
KRS10CTC	TATGAAATTGGTAAAGTATTTAGAAATGAAGGTATAGATAATCTCCATAATCCTGAATTTACTTCGTGTGAATTTTATTGGGCATATGCT	2	2	337	Thr	Leu	Thr337Leu	6.40971e-07	0.0023446
KRS10CTA	TATGAAATTGGTAAAGTATTTAGAAATGAAGGTATAGATAATCTACATAATCCTGAATTTACTTCGTGTGAATTTTATTGGGCATATGCT	0	0	337	Thr	Leu	Thr337Leu	0	0
KRS10CTG	TATGAAATTGGTAAAGTATTTAGAAATGAAGGTATAGATAATCTGCATAATCCTGAATTTACTTCGTGTGAATTTTATTGGGCATATGCT	2	2	337	Thr	Leu	Thr337Leu	6.40971e-07	0.00178805
KRS10ATT	TATGAAATTGGTAAAGTATTTAGAAATGAAGGTATAGATAATATTCATAATCCTGAATTTACTTCGTGTGAATTTTATTGGGCATATGCT	14	14	337	Thr	Ile	Thr337Ile	4.4868e-06	0.00282099
KRS10ATC	TATGAAATTGGTAAAGTATTTAGAAATGAAGGTATAGATAATATCCATAATCCTGAATTTACTTCGTGTGAATTTTATTGGGCATATGCT	14	14	337	Thr	Ile	Thr337Ile	4.4868e-06	0.003206
KRS10ATA	TATGAAATTGGTAAAGTATTTAGAAATGAAGGTATAGATAATATACATAATCCTGAATTTACTTCGTGTGAATTTTATTGGGCATATGCT	1599	1599	337	Thr	Ile	Thr337Ile	0.000512456	0.109307
KRS10ATG	TATGAAATTGGTAAAGTATTTAGAAATGAAGGTATAGATAATATGCATAATCCTGAATTTACTTCGTGTGAATTTTATTGGGCATATGCT	8	8	337	Thr	Met	Thr337Met	2.56388e-06	0.00398071
KRS10GTT	TATGAAATTGGTAAAGTATTTAGAAATGAAGGTATAGATAATGTTCATAATCCTGAATTTACTTCGTGTGAATTTTATTGGGCATATGCT	9	9	337	Thr	Val	Thr337Val	2.88437e-06	0.00302306
KRS10GTC	TATGAAATTGGTAAAGTATTTAGAAATGAAGGTATAGATAATGTCCATAATCCTGAATTTACTTCGTGTGAATTTTATTGGGCATATGCT	1	1	337	Thr	Val	Thr337Val	3.20486e-07	0.000936599
KRS10GTA	TATGAAATTGGTAAAGTATTTAGAAATGAAGGTATAGATAATGTACATAATCCTGAATTTACTTCGTGTGAATTTTATTGGGCATATGCT	7	7	337	Thr	Val	Thr337Val	2.2434e-06	0.00281299
KRS10GTG	TATGAAATTGGTAAAGTATTTAGAAATGAAGGTATAGATAATGTGCATAATCCTGAATTTACTTCGTGTGAATTTTATTGGGCATATGCT	7	7	337	Thr	Val	Thr337Val	2.2434e-06	0.00255752
KRS10TCT	TATGAAATTGGTAAAGTATTTAGAAATGAAGGTATAGATAATTCTCATAATCCTGAATTTACTTCGTGTGAATTTTATTGGGCATATGCT	8	8	337	Thr	Ser	Thr337Ser	2.56388e-06	0.00332817
KRS10TCC	TATGAAATTGGTAAAGTATTTAGAAATGAAGGTATAGATAATTCCCATAATCCTGAATTTACTTCGTGTGAATTTTATTGGGCATATGCT	8	8	337	Thr	Ser	Thr337Ser	2.56388e-06	0.00596897
KRS10TCA	TATGAAATTGGTAAAGTATTTAGAAATGAAGGTATAGATAATTCACATAATCCTGAATTTACTTCGTGTGAATTTTATTGGGCATATGCT	129	129	337	Thr	Ser	Thr337Ser	4.13426e-05	0.0678106
KRS10TCG	TATGAAATTGGTAAAGTATTTAGAAATGAAGGTATAGATAATTCGCATAATCCTGAATTTACTTCGTGTGAATTTTATTGGGCATATGCT	2	2	337	Thr	Ser	Thr337Ser	6.40971e-07	0.00202885
KRS10CCT	TATGAAATTGGTAAAGTATTTAGAAATGAAGGTATAGATAATCCTCATAATCCTGAATTTACTTCGTGTGAATTTTATTGGGCATATGCT	4	4	337	Thr	Pro	Thr337Pro	1.28194e-06	0.0109778
KRS10CCC	TATGAAATTGGTAAAGTATTTAGAAATGAAGGTATAGATAATCCCCATAATCCTGAATTTACTTCGTGTGAATTTTATTGGGCATATGCT	0	0	337	Thr	Pro	Thr337Pro	0	0
KRS10CCA	TATGAAATTGGTAAAGTATTTAGAAATGAAGGTATAGATAATCCACATAATCCTGAATTTACTTCGTGTGAATTTTATTGGGCATATGCT	108	108	337	Thr	Pro	Thr337Pro	3.46124e-05	0.19508
KRS10CCG	TATGAAATTGGTAAAGTATTTAGAAATGAAGGTATAGATAATCCGCATAATCCTGAATTTACTTCGTGTGAATTTTATTGGGCATATGCT	1	1	337	Thr	Pro	Thr337Pro	3.20486e-07	0.00306523
KRS10ACT	TATGAAATTGGTAAAGTATTTAGAAATGAAGGTATAGATAATACTCATAATCCTGAATTTACTTCGTGTGAATTTTATTGGGCATATGCT	141	141	337	Thr	Thr	Thr337Thr	4.51885e-05	0.0757494
KRS10ACC	TATGAAATTGGTAAAGTATTTAGAAATGAAGGTATAGATAATACCCATAATCCTGAATTTACTTCGTGTGAATTTTATTGGGCATATGCT	48	48	337	Thr	Thr	Thr337Thr	1.53833e-05	0.0459909
KRS10ACA	TATGAAATTGGTAAAGTATTTAGAAATGAAGGTATAGATAATACACATAATCCTGAATTTACTTCGTGTGAATTTTATTGGGCATATGCT	91560	4162	337	Thr	Thr	Thr337Thr	0.00133386	1.22332
KRS10ACG	TATGAAATTGGTAAAGTATTTAGAAATGAAGGTATAGATAATACGCATAATCCTGAATTTACTTCGTGTGAATTTTATTGGGCATATGCT	305	305	337	Thr	Thr	Thr337Thr	9.77481e-05	0.388419
KRS10GCT	TATGAAATTGGTAAAGTATTTAGAAATGAAGGTATAGATAATGCTCATAATCCTGAATTTACTTCGTGTGAATTTTATTGGGCATATGCT	1	1	337	Thr	Ala	Thr337Ala	3.20486e-07	0.00102768
KRS10GCC	TATGAAATTGGTAAAGTATTTAGAAATGAAGGTATAGATAATGCCCATAATCCTGAATTTACTTCGTGTGAATTTTATTGGGCATATGCT	0	0	337	Thr	Ala	Thr337Ala	0	0
KRS10GCA	TATGAAATTGGTAAAGTATTTAGAAATGAAGGTATAGATAATGCACATAATCCTGAATTTACTTCGTGTGAATTTTATTGGGCATATGCT	165	165	337	Thr	Ala	Thr337Ala	5.28801e-05	0.162491
KRS10GCG	TATGAAATTGGTAAAGTATTTAGAAATGAAGGTATAGATAATGCGCATAATCCTGAATTTACTTCGTGTGAATTTTATTGGGCATATGCT	2	2	337	Thr	Ala	Thr337Ala	6.40971e-07	0.00229892
KRS10TAT	TATGAAATTGGTAAAGTATTTAGAAATGAAGGTATAGATAATTATCATAATCCTGAATTTACTTCGTGTGAATTTTATTGGGCATATGCT	57	57	337	Thr	Tyr	Thr337Tyr	1.82677e-05	0.00667658
KRS10TAC	TATGAAATTGGTAAAGTATTTAGAAATGAAGGTATAGATAATTACCATAATCCTGAATTTACTTCGTGTGAATTTTATTGGGCATATGCT	13	13	337	Thr	Tyr	Thr337Tyr	4.16631e-06	0.0025316
KRS10TAA	TATGAAATTGGTAAAGTATTTAGAAATGAAGGTATAGATAATTAACATAATCCTGAATTTACTTCGTGTGAATTTTATTGGGCATATGCT	27	27	337	Thr	Stop	Thr337Stop	8.65311e-06	0.00262248
KRS10TAG	TATGAAATTGGTAAAGTATTTAGAAATGAAGGTATAGATAATTAGCATAATCCTGAATTTACTTCGTGTGAATTTTATTGGGCATATGCT	5	5	337	Thr	Stop	Thr337Stop	1.60243e-06	0.00273175
KRS10CAT	TATGAAATTGGTAAAGTATTTAGAAATGAAGGTATAGATAATCATCATAATCCTGAATTTACTTCGTGTGAATTTTATTGGGCATATGCT	7	7	337	Thr	His	Thr337His	2.2434e-06	0.00423269
KRS10CAC	TATGAAATTGGTAAAGTATTTAGAAATGAAGGTATAGATAATCACCATAATCCTGAATTTACTTCGTGTGAATTTTATTGGGCATATGCT	5	5	337	Thr	His	Thr337His	1.60243e-06	0.00417493
KRS10CAA	TATGAAATTGGTAAAGTATTTAGAAATGAAGGTATAGATAATCAACATAATCCTGAATTTACTTCGTGTGAATTTTATTGGGCATATGCT	7	7	337	Thr	Gln	Thr337Gln	2.2434e-06	0.00222065
KRS10CAG	TATGAAATTGGTAAAGTATTTAGAAATGAAGGTATAGATAATCAGCATAATCCTGAATTTACTTCGTGTGAATTTTATTGGGCATATGCT	3	3	337	Thr	Gln	Thr337Gln	9.61457e-07	0.00446262
KRS10AAT	TATGAAATTGGTAAAGTATTTAGAAATGAAGGTATAGATAATAATCATAATCCTGAATTTACTTCGTGTGAATTTTATTGGGCATATGCT	21	21	337	Thr	Asn	Thr337Asn	6.7302e-06	0.00174095
KRS10AAC	TATGAAATTGGTAAAGTATTTAGAAATGAAGGTATAGATAATAACCATAATCCTGAATTTACTTCGTGTGAATTTTATTGGGCATATGCT	52	52	337	Thr	Asn	Thr337Asn	1.66653e-05	0.00330843
KRS10AAA	TATGAAATTGGTAAAGTATTTAGAAATGAAGGTATAGATAATAAACATAATCCTGAATTTACTTCGTGTGAATTTTATTGGGCATATGCT	129	129	337	Thr	Lys	Thr337Lys	4.13426e-05	0.00316387
KRS10AAG	TATGAAATTGGTAAAGTATTTAGAAATGAAGGTATAGATAATAAGCATAATCCTGAATTTACTTCGTGTGAATTTTATTGGGCATATGCT	17	17	337	Thr	Lys	Thr337Lys	5.44826e-06	0.0036856
KRS10GAT	TATGAAATTGGTAAAGTATTTAGAAATGAAGGTATAGATAATGATCATAATCCTGAATTTACTTCGTGTGAATTTTATTGGGCATATGCT	7	7	337	Thr	Asp	Thr337Asp	2.2434e-06	0.00267052
KRS10GAC	TATGAAATTGGTAAAGTATTTAGAAATGAAGGTATAGATAATGACCATAATCCTGAATTTACTTCGTGTGAATTTTATTGGGCATATGCT	10	10	337	Thr	Asp	Thr337Asp	3.20486e-06	0.006379
KRS10GAA	TATGAAATTGGTAAAGTATTTAGAAATGAAGGTATAGATAATGAACATAATCCTGAATTTACTTCGTGTGAATTTTATTGGGCATATGCT	13	13	337	Thr	Glu	Thr337Glu	4.16631e-06	0.00364695
KRS10GAG	TATGAAATTGGTAAAGTATTTAGAAATGAAGGTATAGATAATGAGCATAATCCTGAATTTACTTCGTGTGAATTTTATTGGGCATATGCT	5	5	337	Thr	Glu	Thr337Glu	1.60243e-06	0.0054051
KRS10TGT	TATGAAATTGGTAAAGTATTTAGAAATGAAGGTATAGATAATTGTCATAATCCTGAATTTACTTCGTGTGAATTTTATTGGGCATATGCT	9	9	337	Thr	Cys	Thr337Cys	2.88437e-06	0.00201729
KRS10TGC	TATGAAATTGGTAAAGTATTTAGAAATGAAGGTATAGATAATTGCCATAATCCTGAATTTACTTCGTGTGAATTTTATTGGGCATATGCT	3	3	337	Thr	Cys	Thr337Cys	9.61457e-07	0.00229148
KRS10TGA	TATGAAATTGGTAAAGTATTTAGAAATGAAGGTATAGATAATTGACATAATCCTGAATTTACTTCGTGTGAATTTTATTGGGCATATGCT	7	7	337	Thr	Stop	Thr337Stop	2.2434e-06	0.00332873
KRS10TGG	TATGAAATTGGTAAAGTATTTAGAAATGAAGGTATAGATAATTGGCATAATCCTGAATTTACTTCGTGTGAATTTTATTGGGCATATGCT	2	2	337	Thr	Trp	Thr337Trp	6.40971e-07	0.000980705
KRS10CGT	TATGAAATTGGTAAAGTATTTAGAAATGAAGGTATAGATAATCGTCATAATCCTGAATTTACTTCGTGTGAATTTTATTGGGCATATGCT	2	2	337	Thr	Arg	Thr337Arg	6.40971e-07	0.00312613
KRS10CGC	TATGAAATTGGTAAAGTATTTAGAAATGAAGGTATAGATAATCGCCATAATCCTGAATTTACTTCGTGTGAATTTTATTGGGCATATGCT	0	0	337	Thr	Arg	Thr337Arg	0	0
KRS10CGA	TATGAAATTGGTAAAGTATTTAGAAATGAAGGTATAGATAATCGACATAATCCTGAATTTACTTCGTGTGAATTTTATTGGGCATATGCT	3	3	337	Thr	Arg	Thr337Arg	9.61457e-07	0.00780958
KRS10CGG	TATGAAATTGGTAAAGTATTTAGAAATGAAGGTATAGATAATCGGCATAATCCTGAATTTACTTCGTGTGAATTTTATTGGGCATATGCT	1	1	337	Thr	Arg	Thr337Arg	3.20486e-07	0.0035761
KRS10AGT	TATGAAATTGGTAAAGTATTTAGAAATGAAGGTATAGATAATAGTCATAATCCTGAATTTACTTCGTGTGAATTTTATTGGGCATATGCT	4	4	337	Thr	Ser	Thr337Ser	1.28194e-06	0.00341238
KRS10AGC	TATGAAATTGGTAAAGTATTTAGAAATGAAGGTATAGATAATAGCCATAATCCTGAATTTACTTCGTGTGAATTTTATTGGGCATATGCT	1	1	337	Thr	Ser	Thr337Ser	3.20486e-07	0.00134104
KRS10AGA	TATGAAATTGGTAAAGTATTTAGAAATGAAGGTATAGATAATAGACATAATCCTGAATTTACTTCGTGTGAATTTTATTGGGCATATGCT	107	107	337	Thr	Arg	Thr337Arg	3.4292e-05	0.0873856
KRS10AGG	TATGAAATTGGTAAAGTATTTAGAAATGAAGGTATAGATAATAGGCATAATCCTGAATTTACTTCGTGTGAATTTTATTGGGCATATGCT	3	3	337	Thr	Arg	Thr337Arg	9.61457e-07	0.00630328
KRS10GGT	TATGAAATTGGTAAAGTATTTAGAAATGAAGGTATAGATAATGGTCATAATCCTGAATTTACTTCGTGTGAATTTTATTGGGCATATGCT	10	10	337	Thr	Gly	Thr337Gly	3.20486e-06	0.00517594
KRS10GGC	TATGAAATTGGTAAAGTATTTAGAAATGAAGGTATAGATAATGGCCATAATCCTGAATTTACTTCGTGTGAATTTTATTGGGCATATGCT	1	1	337	Thr	Gly	Thr337Gly	3.20486e-07	0.00213274
KRS10GGA	TATGAAATTGGTAAAGTATTTAGAAATGAAGGTATAGATAATGGACATAATCCTGAATTTACTTCGTGTGAATTTTATTGGGCATATGCT	15	15	337	Thr	Gly	Thr337Gly	4.80728e-06	0.017214
KRS10GGG	TATGAAATTGGTAAAGTATTTAGAAATGAAGGTATAGATAATGGGCATAATCCTGAATTTACTTCGTGTGAATTTTATTGGGCATATGCT	1	1	337	Thr	Gly	Thr337Gly	3.20486e-07	0.00159835
KRS11TTT	TATGAAATTGGTAAAGTATTTAGAAATGAAGGTATAGATAATACATTTAATCCTGAATTTACTTCGTGTGAATTTTATTGGGCATATGCT	4944	4944	338	His	Phe	His338Phe	0.00158448	1.40477
KRS11TTC	TATGAAATTGGTAAAGTATTTAGAAATGAAGGTATAGATAATACATTCAATCCTGAATTTACTTCGTGTGAATTTTATTGGGCATATGCT	8	8	338	His	Phe	His338Phe	2.56388e-06	0.0161383
KRS11TTA	TATGAAATTGGTAAAGTATTTAGAAATGAAGGTATAGATAATACATTAAATCCTGAATTTACTTCGTGTGAATTTTATTGGGCATATGCT	84	84	338	His	Leu	His338Leu	2.69208e-05	0.0198325
KRS11TTG	TATGAAATTGGTAAAGTATTTAGAAATGAAGGTATAGATAATACATTGAATCCTGAATTTACTTCGTGTGAATTTTATTGGGCATATGCT	81	81	338	His	Leu	His338Leu	2.59593e-05	0.0710701
KRS11CTT	TATGAAATTGGTAAAGTATTTAGAAATGAAGGTATAGATAATACACTTAATCCTGAATTTACTTCGTGTGAATTTTATTGGGCATATGCT	132	132	338	His	Leu	His338Leu	4.23041e-05	0.284954
KRS11CTC	TATGAAATTGGTAAAGTATTTAGAAATGAAGGTATAGATAATACACTCAATCCTGAATTTACTTCGTGTGAATTTTATTGGGCATATGCT	0	0	338	His	Leu	His338Leu	0	0
KRS11CTA	TATGAAATTGGTAAAGTATTTAGAAATGAAGGTATAGATAATACACTAAATCCTGAATTTACTTCGTGTGAATTTTATTGGGCATATGCT	3	3	338	His	Leu	His338Leu	9.61457e-07	0.00753265
KRS11CTG	TATGAAATTGGTAAAGTATTTAGAAATGAAGGTATAGATAATACACTGAATCCTGAATTTACTTCGTGTGAATTTTATTGGGCATATGCT	2	2	338	His	Leu	His338Leu	6.40971e-07	0.00268208
KRS11ATT	TATGAAATTGGTAAAGTATTTAGAAATGAAGGTATAGATAATACAATTAATCCTGAATTTACTTCGTGTGAATTTTATTGGGCATATGCT	223	223	338	His	Ile	His338Ile	7.14683e-05	0.256747
KRS11ATC	TATGAAATTGGTAAAGTATTTAGAAATGAAGGTATAGATAATACAATCAATCCTGAATTTACTTCGTGTGAATTTTATTGGGCATATGCT	4	4	338	His	Ile	His338Ile	1.28194e-06	0.00931669
KRS11ATA	TATGAAATTGGTAAAGTATTTAGAAATGAAGGTATAGATAATACAATAAATCCTGAATTTACTTCGTGTGAATTTTATTGGGCATATGCT	170	170	338	His	Ile	His338Ile	5.44826e-05	0.0479377
KRS11ATG	TATGAAATTGGTAAAGTATTTAGAAATGAAGGTATAGATAATACAATGAATCCTGAATTTACTTCGTGTGAATTTTATTGGGCATATGCT	2	2	338	His	Met	His338Met	6.40971e-07	0.00486645
KRS11GTT	TATGAAATTGGTAAAGTATTTAGAAATGAAGGTATAGATAATACAGTTAATCCTGAATTTACTTCGTGTGAATTTTATTGGGCATATGCT	3	3	338	His	Val	His338Val	9.61457e-07	0.00536416
KRS11GTC	TATGAAATTGGTAAAGTATTTAGAAATGAAGGTATAGATAATACAGTCAATCCTGAATTTACTTCGTGTGAATTTTATTGGGCATATGCT	13	13	338	His	Val	His338Val	4.16631e-06	0.00123822
KRS11GTA	TATGAAATTGGTAAAGTATTTAGAAATGAAGGTATAGATAATACAGTAAATCCTGAATTTACTTCGTGTGAATTTTATTGGGCATATGCT	2	2	338	His	Val	His338Val	6.40971e-07	0.00191889
KRS11GTG	TATGAAATTGGTAAAGTATTTAGAAATGAAGGTATAGATAATACAGTGAATCCTGAATTTACTTCGTGTGAATTTTATTGGGCATATGCT	0	0	338	His	Val	His338Val	0	0
KRS11TCT	TATGAAATTGGTAAAGTATTTAGAAATGAAGGTATAGATAATACATCTAATCCTGAATTTACTTCGTGTGAATTTTATTGGGCATATGCT	16	16	338	His	Ser	His338Ser	5.12777e-06	0.0312959
KRS11TCC	TATGAAATTGGTAAAGTATTTAGAAATGAAGGTATAGATAATACATCCAATCCTGAATTTACTTCGTGTGAATTTTATTGGGCATATGCT	1	1	338	His	Ser	His338Ser	3.20486e-07	0.00173973
KRS11TCA	TATGAAATTGGTAAAGTATTTAGAAATGAAGGTATAGATAATACATCAAATCCTGAATTTACTTCGTGTGAATTTTATTGGGCATATGCT	5552	5552	338	His	Ser	His338Ser	0.00177934	6.32025
KRS11TCG	TATGAAATTGGTAAAGTATTTAGAAATGAAGGTATAGATAATACATCGAATCCTGAATTTACTTCGTGTGAATTTTATTGGGCATATGCT	24	24	338	His	Ser	His338Ser	7.69165e-06	0.298134
KRS11CCT	TATGAAATTGGTAAAGTATTTAGAAATGAAGGTATAGATAATACACCTAATCCTGAATTTACTTCGTGTGAATTTTATTGGGCATATGCT	14	14	338	His	Pro	His338Pro	4.4868e-06	0.0220288
KRS11CCC	TATGAAATTGGTAAAGTATTTAGAAATGAAGGTATAGATAATACACCCAATCCTGAATTTACTTCGTGTGAATTTTATTGGGCATATGCT	0	0	338	His	Pro	His338Pro	0	0
KRS11CCA	TATGAAATTGGTAAAGTATTTAGAAATGAAGGTATAGATAATACACCAAATCCTGAATTTACTTCGTGTGAATTTTATTGGGCATATGCT	27	27	338	His	Pro	His338Pro	8.65311e-06	0.0941766
KRS11CCG	TATGAAATTGGTAAAGTATTTAGAAATGAAGGTATAGATAATACACCGAATCCTGAATTTACTTCGTGTGAATTTTATTGGGCATATGCT	0	0	338	His	Pro	His338Pro	0	0
KRS11ACT	TATGAAATTGGTAAAGTATTTAGAAATGAAGGTATAGATAATACAACTAATCCTGAATTTACTTCGTGTGAATTTTATTGGGCATATGCT	5	5	338	His	Thr	His338Thr	1.60243e-06	0.00386079
KRS11ACC	TATGAAATTGGTAAAGTATTTAGAAATGAAGGTATAGATAATACAACCAATCCTGAATTTACTTCGTGTGAATTTTATTGGGCATATGCT	0	0	338	His	Thr	His338Thr	0	0
KRS11ACA	TATGAAATTGGTAAAGTATTTAGAAATGAAGGTATAGATAATACAACAAATCCTGAATTTACTTCGTGTGAATTTTATTGGGCATATGCT	29	29	338	His	Thr	His338Thr	9.29408e-06	0.0107847
KRS11ACG	TATGAAATTGGTAAAGTATTTAGAAATGAAGGTATAGATAATACAACGAATCCTGAATTTACTTCGTGTGAATTTTATTGGGCATATGCT	0	0	338	His	Thr	His338Thr	0	0
KRS11GCT	TATGAAATTGGTAAAGTATTTAGAAATGAAGGTATAGATAATACAGCTAATCCTGAATTTACTTCGTGTGAATTTTATTGGGCATATGCT	0	0	338	His	Ala	His338Ala	0	0
KRS11GCC	TATGAAATTGGTAAAGTATTTAGAAATGAAGGTATAGATAATACAGCCAATCCTGAATTTACTTCGTGTGAATTTTATTGGGCATATGCT	0	0	338	His	Ala	His338Ala	0	0
KRS11GCA	TATGAAATTGGTAAAGTATTTAGAAATGAAGGTATAGATAATACAGCAAATCCTGAATTTACTTCGTGTGAATTTTATTGGGCATATGCT	2	2	338	His	Ala	His338Ala	6.40971e-07	0.00913637
KRS11GCG	TATGAAATTGGTAAAGTATTTAGAAATGAAGGTATAGATAATACAGCGAATCCTGAATTTACTTCGTGTGAATTTTATTGGGCATATGCT	0	0	338	His	Ala	His338Ala	0	0
KRS11TAT	TATGAAATTGGTAAAGTATTTAGAAATGAAGGTATAGATAATACATATAATCCTGAATTTACTTCGTGTGAATTTTATTGGGCATATGCT	154	154	338	His	Tyr	His338Tyr	4.93548e-05	0.24449
KRS11TAC	TATGAAATTGGTAAAGTATTTAGAAATGAAGGTATAGATAATACATACAATCCTGAATTTACTTCGTGTGAATTTTATTGGGCATATGCT	271	271	338	His	Tyr	His338Tyr	8.68516e-05	1.02067
KRS11TAA	TATGAAATTGGTAAAGTATTTAGAAATGAAGGTATAGATAATACATAAAATCCTGAATTTACTTCGTGTGAATTTTATTGGGCATATGCT	1488	1488	338	His	Stop	His338Stop	0.000476883	0.294386
KRS11TAG	TATGAAATTGGTAAAGTATTTAGAAATGAAGGTATAGATAATACATAGAATCCTGAATTTACTTCGTGTGAATTTTATTGGGCATATGCT	253023	253023	338	His	Stop	His338Stop	0.0810902	96.1146
KRS11CAT	TATGAAATTGGTAAAGTATTTAGAAATGAAGGTATAGATAATACACATAATCCTGAATTTACTTCGTGTGAATTTTATTGGGCATATGCT	91560	4162	338	His	His	His338His	0.00133386	1.22332
KRS11CAC	TATGAAATTGGTAAAGTATTTAGAAATGAAGGTATAGATAATACACACAATCCTGAATTTACTTCGTGTGAATTTTATTGGGCATATGCT	104	104	338	His	His	His338His	3.33305e-05	0.379583
KRS11CAA	TATGAAATTGGTAAAGTATTTAGAAATGAAGGTATAGATAATACACAAAATCCTGAATTTACTTCGTGTGAATTTTATTGGGCATATGCT	259	259	338	His	Gln	His338Gln	8.30058e-05	0.104615
KRS11CAG	TATGAAATTGGTAAAGTATTTAGAAATGAAGGTATAGATAATACACAGAATCCTGAATTTACTTCGTGTGAATTTTATTGGGCATATGCT	447	447	338	His	Gln	His338Gln	0.000143257	4.72398
KRS11AAT	TATGAAATTGGTAAAGTATTTAGAAATGAAGGTATAGATAATACAAATAATCCTGAATTTACTTCGTGTGAATTTTATTGGGCATATGCT	819	819	338	His	Asn	His338Asn	0.000262478	0.256256
KRS11AAC	TATGAAATTGGTAAAGTATTTAGAAATGAAGGTATAGATAATACAAACAATCCTGAATTTACTTCGTGTGAATTTTATTGGGCATATGCT	505	505	338	His	Asn	His338Asn	0.000161845	0.130169
KRS11AAA	TATGAAATTGGTAAAGTATTTAGAAATGAAGGTATAGATAATACAAAAAATCCTGAATTTACTTCGTGTGAATTTTATTGGGCATATGCT	13529	13529	338	His	Lys	His338Lys	0.00433585	0.297379
KRS11AAG	TATGAAATTGGTAAAGTATTTAGAAATGAAGGTATAGATAATACAAAGAATCCTGAATTTACTTCGTGTGAATTTTATTGGGCATATGCT	114	114	338	His	Lys	His338Lys	3.65354e-05	0.290359
KRS11GAT	TATGAAATTGGTAAAGTATTTAGAAATGAAGGTATAGATAATACAGATAATCCTGAATTTACTTCGTGTGAATTTTATTGGGCATATGCT	557	557	338	His	Asp	His338Asp	0.00017851	0.536591
KRS11GAC	TATGAAATTGGTAAAGTATTTAGAAATGAAGGTATAGATAATACAGACAATCCTGAATTTACTTCGTGTGAATTTTATTGGGCATATGCT	22	22	338	His	Asp	His338Asp	7.05068e-06	0.0337176
KRS11GAA	TATGAAATTGGTAAAGTATTTAGAAATGAAGGTATAGATAATACAGAAAATCCTGAATTTACTTCGTGTGAATTTTATTGGGCATATGCT	409	409	338	His	Glu	His338Glu	0.000131079	0.025583
KRS11GAG	TATGAAATTGGTAAAGTATTTAGAAATGAAGGTATAGATAATACAGAGAATCCTGAATTTACTTCGTGTGAATTTTATTGGGCATATGCT	15	15	338	His	Glu	His338Glu	4.80728e-06	0.0737572
KRS11TGT	TATGAAATTGGTAAAGTATTTAGAAATGAAGGTATAGATAATACATGTAATCCTGAATTTACTTCGTGTGAATTTTATTGGGCATATGCT	2	2	338	His	Cys	His338Cys	6.40971e-07	0.00248882
KRS11TGC	TATGAAATTGGTAAAGTATTTAGAAATGAAGGTATAGATAATACATGCAATCCTGAATTTACTTCGTGTGAATTTTATTGGGCATATGCT	208	208	338	His	Cys	His338Cys	6.6661e-05	0.155521
KRS11TGA	TATGAAATTGGTAAAGTATTTAGAAATGAAGGTATAGATAATACATGAAATCCTGAATTTACTTCGTGTGAATTTTATTGGGCATATGCT	513	513	338	His	Stop	His338Stop	0.000164409	0.37798
KRS11TGG	TATGAAATTGGTAAAGTATTTAGAAATGAAGGTATAGATAATACATGGAATCCTGAATTTACTTCGTGTGAATTTTATTGGGCATATGCT	285	285	338	His	Trp	His338Trp	9.13384e-05	0.551365
KRS11CGT	TATGAAATTGGTAAAGTATTTAGAAATGAAGGTATAGATAATACACGTAATCCTGAATTTACTTCGTGTGAATTTTATTGGGCATATGCT	209	209	338	His	Arg	His338Arg	6.69815e-05	1.37024
KRS11CGC	TATGAAATTGGTAAAGTATTTAGAAATGAAGGTATAGATAATACACGCAATCCTGAATTTACTTCGTGTGAATTTTATTGGGCATATGCT	1	1	338	His	Arg	His338Arg	3.20486e-07	0.0442543
KRS11CGA	TATGAAATTGGTAAAGTATTTAGAAATGAAGGTATAGATAATACACGAAATCCTGAATTTACTTCGTGTGAATTTTATTGGGCATATGCT	0	0	338	His	Arg	His338Arg	0	0
KRS11CGG	TATGAAATTGGTAAAGTATTTAGAAATGAAGGTATAGATAATACACGGAATCCTGAATTTACTTCGTGTGAATTTTATTGGGCATATGCT	4	4	338	His	Arg	His338Arg	1.28194e-06	0.013487
KRS11AGT	TATGAAATTGGTAAAGTATTTAGAAATGAAGGTATAGATAATACAAGTAATCCTGAATTTACTTCGTGTGAATTTTATTGGGCATATGCT	2	2	338	His	Ser	His338Ser	6.40971e-07	0.0138837
KRS11AGC	TATGAAATTGGTAAAGTATTTAGAAATGAAGGTATAGATAATACAAGCAATCCTGAATTTACTTCGTGTGAATTTTATTGGGCATATGCT	4	4	338	His	Ser	His338Ser	1.28194e-06	0.0311239
KRS11AGA	TATGAAATTGGTAAAGTATTTAGAAATGAAGGTATAGATAATACAAGAAATCCTGAATTTACTTCGTGTGAATTTTATTGGGCATATGCT	23	23	338	His	Arg	His338Arg	7.37117e-06	0.00771828
KRS11AGG	TATGAAATTGGTAAAGTATTTAGAAATGAAGGTATAGATAATACAAGGAATCCTGAATTTACTTCGTGTGAATTTTATTGGGCATATGCT	0	0	338	His	Arg	His338Arg	0	0
KRS11GGT	TATGAAATTGGTAAAGTATTTAGAAATGAAGGTATAGATAATACAGGTAATCCTGAATTTACTTCGTGTGAATTTTATTGGGCATATGCT	5	5	338	His	Gly	His338Gly	1.60243e-06	0.0175265
KRS11GGC	TATGAAATTGGTAAAGTATTTAGAAATGAAGGTATAGATAATACAGGCAATCCTGAATTTACTTCGTGTGAATTTTATTGGGCATATGCT	1	1	338	His	Gly	His338Gly	3.20486e-07	0.00737572
KRS11GGA	TATGAAATTGGTAAAGTATTTAGAAATGAAGGTATAGATAATACAGGAAATCCTGAATTTACTTCGTGTGAATTTTATTGGGCATATGCT	1	1	338	His	Gly	His338Gly	3.20486e-07	0.00395569
KRS11GGG	TATGAAATTGGTAAAGTATTTAGAAATGAAGGTATAGATAATACAGGGAATCCTGAATTTACTTCGTGTGAATTTTATTGGGCATATGCT	0	0	338	His	Gly	His338Gly	0	0
KRS12TTT	TATGAAATTGGTAAAGTATTTAGAAATGAAGGTATAGATAATACACATTTTCCTGAATTTACTTCGTGTGAATTTTATTGGGCATATGCT	9998	9998	339	Asn	Phe	Asn339Phe	0.00320422	2.18227
KRS12TTC	TATGAAATTGGTAAAGTATTTAGAAATGAAGGTATAGATAATACACATTTCCCTGAATTTACTTCGTGTGAATTTTATTGGGCATATGCT	6011	6011	339	Asn	Phe	Asn339Phe	0.00192644	2.59208
KRS12TTA	TATGAAATTGGTAAAGTATTTAGAAATGAAGGTATAGATAATACACATTTACCTGAATTTACTTCGTGTGAATTTTATTGGGCATATGCT	33903	33903	339	Asn	Leu	Asn339Leu	0.0108654	7.92266
KRS12TTG	TATGAAATTGGTAAAGTATTTAGAAATGAAGGTATAGATAATACACATTTGCCTGAATTTACTTCGTGTGAATTTTATTGGGCATATGCT	311	311	339	Asn	Leu	Asn339Leu	9.9671e-05	0.31103
KRS12CTT	TATGAAATTGGTAAAGTATTTAGAAATGAAGGTATAGATAATACACATCTTCCTGAATTTACTTCGTGTGAATTTTATTGGGCATATGCT	41	41	339	Asn	Leu	Asn339Leu	1.31399e-05	0.0299905
KRS12CTC	TATGAAATTGGTAAAGTATTTAGAAATGAAGGTATAGATAATACACATCTCCCTGAATTTACTTCGTGTGAATTTTATTGGGCATATGCT	28	28	339	Asn	Leu	Asn339Leu	8.9736e-06	0.0546169
KRS12CTA	TATGAAATTGGTAAAGTATTTAGAAATGAAGGTATAGATAATACACATCTACCTGAATTTACTTCGTGTGAATTTTATTGGGCATATGCT	3225	3225	339	Asn	Leu	Asn339Leu	0.00103357	2.75455
KRS12CTG	TATGAAATTGGTAAAGTATTTAGAAATGAAGGTATAGATAATACACATCTGCCTGAATTTACTTCGTGTGAATTTTATTGGGCATATGCT	107	107	339	Asn	Leu	Asn339Leu	3.4292e-05	0.17996
KRS12ATT	TATGAAATTGGTAAAGTATTTAGAAATGAAGGTATAGATAATACACATATTCCTGAATTTACTTCGTGTGAATTTTATTGGGCATATGCT	117	117	339	Asn	Ile	Asn339Ile	3.74968e-05	0.0643699
KRS12ATC	TATGAAATTGGTAAAGTATTTAGAAATGAAGGTATAGATAATACACATATCCCTGAATTTACTTCGTGTGAATTTTATTGGGCATATGCT	40	40	339	Asn	Ile	Asn339Ile	1.28194e-05	0.0560846
KRS12ATA	TATGAAATTGGTAAAGTATTTAGAAATGAAGGTATAGATAATACACATATACCTGAATTTACTTCGTGTGAATTTTATTGGGCATATGCT	533	533	339	Asn	Ile	Asn339Ile	0.000170819	0.115625
KRS12ATG	TATGAAATTGGTAAAGTATTTAGAAATGAAGGTATAGATAATACACATATGCCTGAATTTACTTCGTGTGAATTTTATTGGGCATATGCT	23901	23901	339	Asn	Met	Asn339Met	0.00765993	28.3477
KRS12GTT	TATGAAATTGGTAAAGTATTTAGAAATGAAGGTATAGATAATACACATGTTCCTGAATTTACTTCGTGTGAATTTTATTGGGCATATGCT	3323	3323	339	Asn	Val	Asn339Val	0.00106497	1.63057
KRS12GTC	TATGAAATTGGTAAAGTATTTAGAAATGAAGGTATAGATAATACACATGTCCCTGAATTTACTTCGTGTGAATTTTATTGGGCATATGCT	1455	1455	339	Asn	Val	Asn339Val	0.000466307	2.90208
KRS12GTA	TATGAAATTGGTAAAGTATTTAGAAATGAAGGTATAGATAATACACATGTACCTGAATTTACTTCGTGTGAATTTTATTGGGCATATGCT	2912	2912	339	Asn	Val	Asn339Val	0.000933254	1.26652
KRS12GTG	TATGAAATTGGTAAAGTATTTAGAAATGAAGGTATAGATAATACACATGTGCCTGAATTTACTTCGTGTGAATTTTATTGGGCATATGCT	44	44	339	Asn	Val	Asn339Val	1.41014e-05	0.0830801
KRS12TCT	TATGAAATTGGTAAAGTATTTAGAAATGAAGGTATAGATAATACACATTCTCCTGAATTTACTTCGTGTGAATTTTATTGGGCATATGCT	5052	5052	339	Asn	Ser	Asn339Ser	0.00161909	5.47804
KRS12TCC	TATGAAATTGGTAAAGTATTTAGAAATGAAGGTATAGATAATACACATTCCCCTGAATTTACTTCGTGTGAATTTTATTGGGCATATGCT	36	36	339	Asn	Ser	Asn339Ser	1.15375e-05	0.0814392
KRS12TCA	TATGAAATTGGTAAAGTATTTAGAAATGAAGGTATAGATAATACACATTCACCTGAATTTACTTCGTGTGAATTTTATTGGGCATATGCT	111	111	339	Asn	Ser	Asn339Ser	3.55739e-05	0.0882106
KRS12TCG	TATGAAATTGGTAAAGTATTTAGAAATGAAGGTATAGATAATACACATTCGCCTGAATTTACTTCGTGTGAATTTTATTGGGCATATGCT	109	109	339	Asn	Ser	Asn339Ser	3.49329e-05	0.203104
KRS12CCT	TATGAAATTGGTAAAGTATTTAGAAATGAAGGTATAGATAATACACATCCTCCTGAATTTACTTCGTGTGAATTTTATTGGGCATATGCT	21	21	339	Asn	Pro	Asn339Pro	6.7302e-06	0.0718331
KRS12CCC	TATGAAATTGGTAAAGTATTTAGAAATGAAGGTATAGATAATACACATCCCCCTGAATTTACTTCGTGTGAATTTTATTGGGCATATGCT	3	3	339	Asn	Pro	Asn339Pro	9.61457e-07	0.0204251
KRS12CCA	TATGAAATTGGTAAAGTATTTAGAAATGAAGGTATAGATAATACACATCCACCTGAATTTACTTCGTGTGAATTTTATTGGGCATATGCT	5	5	339	Asn	Pro	Asn339Pro	1.60243e-06	0.0215875
KRS12CCG	TATGAAATTGGTAAAGTATTTAGAAATGAAGGTATAGATAATACACATCCGCCTGAATTTACTTCGTGTGAATTTTATTGGGCATATGCT	5	5	339	Asn	Pro	Asn339Pro	1.60243e-06	0.0667989
KRS12ACT	TATGAAATTGGTAAAGTATTTAGAAATGAAGGTATAGATAATACACATACTCCTGAATTTACTTCGTGTGAATTTTATTGGGCATATGCT	186	186	339	Asn	Thr	Asn339Thr	5.96103e-05	0.14666
KRS12ACC	TATGAAATTGGTAAAGTATTTAGAAATGAAGGTATAGATAATACACATACCCCTGAATTTACTTCGTGTGAATTTTATTGGGCATATGCT	15	15	339	Asn	Thr	Asn339Thr	4.80728e-06	0.0632204
KRS12ACA	TATGAAATTGGTAAAGTATTTAGAAATGAAGGTATAGATAATACACATACACCTGAATTTACTTCGTGTGAATTTTATTGGGCATATGCT	2731	2731	339	Asn	Thr	Asn339Thr	0.000875246	0.776601
KRS12ACG	TATGAAATTGGTAAAGTATTTAGAAATGAAGGTATAGATAATACACATACGCCTGAATTTACTTCGTGTGAATTTTATTGGGCATATGCT	1037	1037	339	Asn	Thr	Asn339Thr	0.000332344	2.69951
KRS12GCT	TATGAAATTGGTAAAGTATTTAGAAATGAAGGTATAGATAATACACATGCTCCTGAATTTACTTCGTGTGAATTTTATTGGGCATATGCT	50	50	339	Asn	Ala	Asn339Ala	1.60243e-05	0.143334
KRS12GCC	TATGAAATTGGTAAAGTATTTAGAAATGAAGGTATAGATAATACACATGCCCCTGAATTTACTTCGTGTGAATTTTATTGGGCATATGCT	2	2	339	Asn	Ala	Asn339Ala	6.40971e-07	0.0141614
KRS12GCA	TATGAAATTGGTAAAGTATTTAGAAATGAAGGTATAGATAATACACATGCACCTGAATTTACTTCGTGTGAATTTTATTGGGCATATGCT	45	45	339	Asn	Ala	Asn339Ala	1.44219e-05	0.147514
KRS12GCG	TATGAAATTGGTAAAGTATTTAGAAATGAAGGTATAGATAATACACATGCGCCTGAATTTACTTCGTGTGAATTTTATTGGGCATATGCT	2	2	339	Asn	Ala	Asn339Ala	6.40971e-07	0.0236023
KRS12TAT	TATGAAATTGGTAAAGTATTTAGAAATGAAGGTATAGATAATACACATTATCCTGAATTTACTTCGTGTGAATTTTATTGGGCATATGCT	1585	1585	339	Asn	Tyr	Asn339Tyr	0.00050797	1.04108
KRS12TAC	TATGAAATTGGTAAAGTATTTAGAAATGAAGGTATAGATAATACACATTACCCTGAATTTACTTCGTGTGAATTTTATTGGGCATATGCT	219	219	339	Asn	Tyr	Asn339Tyr	7.01863e-05	0.32993
KRS12TAA	TATGAAATTGGTAAAGTATTTAGAAATGAAGGTATAGATAATACACATTAACCTGAATTTACTTCGTGTGAATTTTATTGGGCATATGCT	5569	5569	339	Asn	Stop	Asn339Stop	0.00178478	0.436102
KRS12TAG	TATGAAATTGGTAAAGTATTTAGAAATGAAGGTATAGATAATACACATTAGCCTGAATTTACTTCGTGTGAATTTTATTGGGCATATGCT	8	8	339	Asn	Stop	Asn339Stop	2.56388e-06	0.0201585
KRS12CAT	TATGAAATTGGTAAAGTATTTAGAAATGAAGGTATAGATAATACACATCATCCTGAATTTACTTCGTGTGAATTTTATTGGGCATATGCT	544	544	339	Asn	His	Asn339His	0.000174344	0.247233
KRS12CAC	TATGAAATTGGTAAAGTATTTAGAAATGAAGGTATAGATAATACACATCACCCTGAATTTACTTCGTGTGAATTTTATTGGGCATATGCT	5	5	339	Asn	His	Asn339His	1.60243e-06	0.0208256
KRS12CAA	TATGAAATTGGTAAAGTATTTAGAAATGAAGGTATAGATAATACACATCAACCTGAATTTACTTCGTGTGAATTTTATTGGGCATATGCT	1062	1062	339	Asn	Gln	Asn339Gln	0.000340356	0.638344
KRS12CAG	TATGAAATTGGTAAAGTATTTAGAAATGAAGGTATAGATAATACACATCAGCCTGAATTTACTTCGTGTGAATTTTATTGGGCATATGCT	20	20	339	Asn	Gln	Asn339Gln	6.40971e-06	0.150653
KRS12AAT	TATGAAATTGGTAAAGTATTTAGAAATGAAGGTATAGATAATACACATAATCCTGAATTTACTTCGTGTGAATTTTATTGGGCATATGCT	91560	4162	339	Asn	Asn	Asn339Asn	0.00133386	1.22332
KRS12AAC	TATGAAATTGGTAAAGTATTTAGAAATGAAGGTATAGATAATACACATAACCCTGAATTTACTTCGTGTGAATTTTATTGGGCATATGCT	3071	3071	339	Asn	Asn	Asn339Asn	0.000984211	2.44049
KRS12AAA	TATGAAATTGGTAAAGTATTTAGAAATGAAGGTATAGATAATACACATAAACCTGAATTTACTTCGTGTGAATTTTATTGGGCATATGCT	365797	365797	339	Asn	Lys	Asn339Lys	0.117233	9.46741
KRS12AAG	TATGAAATTGGTAAAGTATTTAGAAATGAAGGTATAGATAATACACATAAGCCTGAATTTACTTCGTGTGAATTTTATTGGGCATATGCT	901	901	339	Asn	Lys	Asn339Lys	0.000288758	0.856335
KRS12GAT	TATGAAATTGGTAAAGTATTTAGAAATGAAGGTATAGATAATACACATGATCCTGAATTTACTTCGTGTGAATTTTATTGGGCATATGCT	1115	1115	339	Asn	Asp	Asn339Asp	0.000357341	0.804788
KRS12GAC	TATGAAATTGGTAAAGTATTTAGAAATGAAGGTATAGATAATACACATGACCCTGAATTTACTTCGTGTGAATTTTATTGGGCATATGCT	181	181	339	Asn	Asp	Asn339Asp	5.80079e-05	1.62228
KRS12GAA	TATGAAATTGGTAAAGTATTTAGAAATGAAGGTATAGATAATACACATGAACCTGAATTTACTTCGTGTGAATTTTATTGGGCATATGCT	202954	202954	339	Asn	Glu	Asn339Glu	0.0650438	56.2448
KRS12GAG	TATGAAATTGGTAAAGTATTTAGAAATGAAGGTATAGATAATACACATGAGCCTGAATTTACTTCGTGTGAATTTTATTGGGCATATGCT	1024	1024	339	Asn	Glu	Asn339Glu	0.000328177	0.659747
KRS12TGT	TATGAAATTGGTAAAGTATTTAGAAATGAAGGTATAGATAATACACATTGTCCTGAATTTACTTCGTGTGAATTTTATTGGGCATATGCT	115	115	339	Asn	Cys	Asn339Cys	3.68558e-05	0.170708
KRS12TGC	TATGAAATTGGTAAAGTATTTAGAAATGAAGGTATAGATAATACACATTGCCCTGAATTTACTTCGTGTGAATTTTATTGGGCATATGCT	2	2	339	Asn	Cys	Asn339Cys	6.40971e-07	0.00837951
KRS12TGA	TATGAAATTGGTAAAGTATTTAGAAATGAAGGTATAGATAATACACATTGACCTGAATTTACTTCGTGTGAATTTTATTGGGCATATGCT	14	14	339	Asn	Stop	Asn339Stop	4.4868e-06	0.0361787
KRS12TGG	TATGAAATTGGTAAAGTATTTAGAAATGAAGGTATAGATAATACACATTGGCCTGAATTTACTTCGTGTGAATTTTATTGGGCATATGCT	1	1	339	Asn	Trp	Asn339Trp	3.20486e-07	0.0107283
KRS12CGT	TATGAAATTGGTAAAGTATTTAGAAATGAAGGTATAGATAATACACATCGTCCTGAATTTACTTCGTGTGAATTTTATTGGGCATATGCT	32	32	339	Asn	Arg	Asn339Arg	1.02555e-05	0.231206
KRS12CGC	TATGAAATTGGTAAAGTATTTAGAAATGAAGGTATAGATAATACACATCGCCCTGAATTTACTTCGTGTGAATTTTATTGGGCATATGCT	0	0	339	Asn	Arg	Asn339Arg	0	0
KRS12CGA	TATGAAATTGGTAAAGTATTTAGAAATGAAGGTATAGATAATACACATCGACCTGAATTTACTTCGTGTGAATTTTATTGGGCATATGCT	2	2	339	Asn	Arg	Asn339Arg	6.40971e-07	0.0248445
KRS12CGG	TATGAAATTGGTAAAGTATTTAGAAATGAAGGTATAGATAATACACATCGGCCTGAATTTACTTCGTGTGAATTTTATTGGGCATATGCT	0	0	339	Asn	Arg	Asn339Arg	0	0
KRS12AGT	TATGAAATTGGTAAAGTATTTAGAAATGAAGGTATAGATAATACACATAGTCCTGAATTTACTTCGTGTGAATTTTATTGGGCATATGCT	515	515	339	Asn	Ser	Asn339Ser	0.00016505	1.17631
KRS12AGC	TATGAAATTGGTAAAGTATTTAGAAATGAAGGTATAGATAATACACATAGCCCTGAATTTACTTCGTGTGAATTTTATTGGGCATATGCT	5	5	339	Asn	Ser	Asn339Ser	1.60243e-06	0.0393372
KRS12AGA	TATGAAATTGGTAAAGTATTTAGAAATGAAGGTATAGATAATACACATAGACCTGAATTTACTTCGTGTGAATTTTATTGGGCATATGCT	801	801	339	Asn	Arg	Asn339Arg	0.000256709	1.34718
KRS12AGG	TATGAAATTGGTAAAGTATTTAGAAATGAAGGTATAGATAATACACATAGGCCTGAATTTACTTCGTGTGAATTTTATTGGGCATATGCT	7	7	339	Asn	Arg	Asn339Arg	2.2434e-06	0.0917867
KRS12GGT	TATGAAATTGGTAAAGTATTTAGAAATGAAGGTATAGATAATACACATGGTCCTGAATTTACTTCGTGTGAATTTTATTGGGCATATGCT	36399	36399	339	Asn	Gly	Asn339Gly	0.0116654	1.46713
KRS12GGC	TATGAAATTGGTAAAGTATTTAGAAATGAAGGTATAGATAATACACATGGCCCTGAATTTACTTCGTGTGAATTTTATTGGGCATATGCT	114	114	339	Asn	Gly	Asn339Gly	3.65354e-05	0.463907
KRS12GGA	TATGAAATTGGTAAAGTATTTAGAAATGAAGGTATAGATAATACACATGGACCTGAATTTACTTCGTGTGAATTTTATTGGGCATATGCT	559	559	339	Asn	Gly	Asn339Gly	0.000179151	2.27477
KRS12GGG	TATGAAATTGGTAAAGTATTTAGAAATGAAGGTATAGATAATACACATGGGCCTGAATTTACTTCGTGTGAATTTTATTGGGCATATGCT	27	27	339	Asn	Gly	Asn339Gly	8.65311e-06	0.303458
KRS13TTT	TATGAAATTGGTAAAGTATTTAGAAATGAAGGTATAGATAATACACATAATTTTGAATTTACTTCGTGTGAATTTTATTGGGCATATGCT	67	67	340	Pro	Phe	Pro340Phe	2.14725e-05	0.0201446
KRS13TTC	TATGAAATTGGTAAAGTATTTAGAAATGAAGGTATAGATAATACACATAATTTCGAATTTACTTCGTGTGAATTTTATTGGGCATATGCT	3801	3801	340	Pro	Phe	Pro340Phe	0.00121817	5.02121
KRS13TTA	TATGAAATTGGTAAAGTATTTAGAAATGAAGGTATAGATAATACACATAATTTAGAATTTACTTCGTGTGAATTTTATTGGGCATATGCT	262	262	340	Pro	Leu	Pro340Leu	8.39672e-05	0.0866888
KRS13TTG	TATGAAATTGGTAAAGTATTTAGAAATGAAGGTATAGATAATACACATAATTTGGAATTTACTTCGTGTGAATTTTATTGGGCATATGCT	163	163	340	Pro	Leu	Pro340Leu	5.22392e-05	0.0697794
KRS13CTT	TATGAAATTGGTAAAGTATTTAGAAATGAAGGTATAGATAATACACATAATCTTGAATTTACTTCGTGTGAATTTTATTGGGCATATGCT	60	60	340	Pro	Leu	Pro340Leu	1.92291e-05	0.0412467
KRS13CTC	TATGAAATTGGTAAAGTATTTAGAAATGAAGGTATAGATAATACACATAATCTCGAATTTACTTCGTGTGAATTTTATTGGGCATATGCT	12	12	340	Pro	Leu	Pro340Leu	3.84583e-06	0.0433511
KRS13CTA	TATGAAATTGGTAAAGTATTTAGAAATGAAGGTATAGATAATACACATAATCTAGAATTTACTTCGTGTGAATTTTATTGGGCATATGCT	84	84	340	Pro	Leu	Pro340Leu	2.69208e-05	0.0268644
KRS13CTG	TATGAAATTGGTAAAGTATTTAGAAATGAAGGTATAGATAATACACATAATCTGGAATTTACTTCGTGTGAATTTTATTGGGCATATGCT	4	4	340	Pro	Leu	Pro340Leu	1.28194e-06	0.00559738
KRS13ATT	TATGAAATTGGTAAAGTATTTAGAAATGAAGGTATAGATAATACACATAATATTGAATTTACTTCGTGTGAATTTTATTGGGCATATGCT	37	37	340	Pro	Ile	Pro340Ile	1.1858e-05	0.013353
KRS13ATC	TATGAAATTGGTAAAGTATTTAGAAATGAAGGTATAGATAATACACATAATATCGAATTTACTTCGTGTGAATTTTATTGGGCATATGCT	6	6	340	Pro	Ile	Pro340Ile	1.92291e-06	0.00978897
KRS13ATA	TATGAAATTGGTAAAGTATTTAGAAATGAAGGTATAGATAATACACATAATATAGAATTTACTTCGTGTGAATTTTATTGGGCATATGCT	365	365	340	Pro	Ile	Pro340Ile	0.000116977	0.122081
KRS13ATG	TATGAAATTGGTAAAGTATTTAGAAATGAAGGTATAGATAATACACATAATATGGAATTTACTTCGTGTGAATTTTATTGGGCATATGCT	127	127	340	Pro	Met	Pro340Met	4.07017e-05	0.0894773
KRS13GTT	TATGAAATTGGTAAAGTATTTAGAAATGAAGGTATAGATAATACACATAATGTTGAATTTACTTCGTGTGAATTTTATTGGGCATATGCT	161	161	340	Pro	Val	Pro340Val	5.15982e-05	0.0976019
KRS13GTC	TATGAAATTGGTAAAGTATTTAGAAATGAAGGTATAGATAATACACATAATGTCGAATTTACTTCGTGTGAATTTTATTGGGCATATGCT	2	2	340	Pro	Val	Pro340Val	6.40971e-07	0.00901998
KRS13GTA	TATGAAATTGGTAAAGTATTTAGAAATGAAGGTATAGATAATACACATAATGTAGAATTTACTTCGTGTGAATTTTATTGGGCATATGCT	201	201	340	Pro	Val	Pro340Val	6.44176e-05	0.183168
KRS13GTG	TATGAAATTGGTAAAGTATTTAGAAATGAAGGTATAGATAATACACATAATGTGGAATTTACTTCGTGTGAATTTTATTGGGCATATGCT	7	7	340	Pro	Val	Pro340Val	2.2434e-06	0.00632204
KRS13TCT	TATGAAATTGGTAAAGTATTTAGAAATGAAGGTATAGATAATACACATAATTCTGAATTTACTTCGTGTGAATTTTATTGGGCATATGCT	187	187	340	Pro	Ser	Pro340Ser	5.99308e-05	0.0878043
KRS13TCC	TATGAAATTGGTAAAGTATTTAGAAATGAAGGTATAGATAATACACATAATTCCGAATTTACTTCGTGTGAATTTTATTGGGCATATGCT	12	12	340	Pro	Ser	Pro340Ser	3.84583e-06	0.0420635
KRS13TCA	TATGAAATTGGTAAAGTATTTAGAAATGAAGGTATAGATAATACACATAATTCAGAATTTACTTCGTGTGAATTTTATTGGGCATATGCT	185	185	340	Pro	Ser	Pro340Ser	5.92898e-05	0.0378045
KRS13TCG	TATGAAATTGGTAAAGTATTTAGAAATGAAGGTATAGATAATACACATAATTCGGAATTTACTTCGTGTGAATTTTATTGGGCATATGCT	0	0	340	Pro	Ser	Pro340Ser	0	0
KRS13CCT	TATGAAATTGGTAAAGTATTTAGAAATGAAGGTATAGATAATACACATAATCCTGAATTTACTTCGTGTGAATTTTATTGGGCATATGCT	91560	4162	340	Pro	Pro	Pro340Pro	0.00133386	1.22332
KRS13CCC	TATGAAATTGGTAAAGTATTTAGAAATGAAGGTATAGATAATACACATAATCCCGAATTTACTTCGTGTGAATTTTATTGGGCATATGCT	215	215	340	Pro	Pro	Pro340Pro	6.89044e-05	0.801236
KRS13CCA	TATGAAATTGGTAAAGTATTTAGAAATGAAGGTATAGATAATACACATAATCCAGAATTTACTTCGTGTGAATTTTATTGGGCATATGCT	68	68	340	Pro	Pro	Pro340Pro	2.1793e-05	0.0635207
KRS13CCG	TATGAAATTGGTAAAGTATTTAGAAATGAAGGTATAGATAATACACATAATCCGGAATTTACTTCGTGTGAATTTTATTGGGCATATGCT	13	13	340	Pro	Pro	Pro340Pro	4.16631e-06	0.0885086
KRS13ACT	TATGAAATTGGTAAAGTATTTAGAAATGAAGGTATAGATAATACACATAATACTGAATTTACTTCGTGTGAATTTTATTGGGCATATGCT	410	410	340	Pro	Thr	Pro340Thr	0.000131399	0.487094
KRS13ACC	TATGAAATTGGTAAAGTATTTAGAAATGAAGGTATAGATAATACACATAATACCGAATTTACTTCGTGTGAATTTTATTGGGCATATGCT	2	2	340	Pro	Thr	Pro340Thr	6.40971e-07	0.00837951
KRS13ACA	TATGAAATTGGTAAAGTATTTAGAAATGAAGGTATAGATAATACACATAATACAGAATTTACTTCGTGTGAATTTTATTGGGCATATGCT	1338	1338	340	Pro	Thr	Pro340Thr	0.00042881	0.419945
KRS13ACG	TATGAAATTGGTAAAGTATTTAGAAATGAAGGTATAGATAATACACATAATACGGAATTTACTTCGTGTGAATTTTATTGGGCATATGCT	13	13	340	Pro	Thr	Pro340Thr	4.16631e-06	0.0248781
KRS13GCT	TATGAAATTGGTAAAGTATTTAGAAATGAAGGTATAGATAATACACATAATGCTGAATTTACTTCGTGTGAATTTTATTGGGCATATGCT	248	248	340	Pro	Ala	Pro340Ala	7.94804e-05	0.292181
KRS13GCC	TATGAAATTGGTAAAGTATTTAGAAATGAAGGTATAGATAATACACATAATGCCGAATTTACTTCGTGTGAATTTTATTGGGCATATGCT	1	1	340	Pro	Ala	Pro340Ala	3.20486e-07	0.00983429
KRS13GCA	TATGAAATTGGTAAAGTATTTAGAAATGAAGGTATAGATAATACACATAATGCAGAATTTACTTCGTGTGAATTTTATTGGGCATATGCT	6	6	340	Pro	Ala	Pro340Ala	1.92291e-06	0.00917584
KRS13GCG	TATGAAATTGGTAAAGTATTTAGAAATGAAGGTATAGATAATACACATAATGCGGAATTTACTTCGTGTGAATTTTATTGGGCATATGCT	2	2	340	Pro	Ala	Pro340Ala	6.40971e-07	0.0149067
KRS13TAT	TATGAAATTGGTAAAGTATTTAGAAATGAAGGTATAGATAATACACATAATTATGAATTTACTTCGTGTGAATTTTATTGGGCATATGCT	23	23	340	Pro	Tyr	Pro340Tyr	7.37117e-06	0.0120278
KRS13TAC	TATGAAATTGGTAAAGTATTTAGAAATGAAGGTATAGATAATACACATAATTACGAATTTACTTCGTGTGAATTTTATTGGGCATATGCT	8	8	340	Pro	Tyr	Pro340Tyr	2.56388e-06	0.0128157
KRS13TAA	TATGAAATTGGTAAAGTATTTAGAAATGAAGGTATAGATAATACACATAATTAAGAATTTACTTCGTGTGAATTTTATTGGGCATATGCT	171	171	340	Pro	Stop	Pro340Stop	5.4803e-05	0.030468
KRS13TAG	TATGAAATTGGTAAAGTATTTAGAAATGAAGGTATAGATAATACACATAATTAGGAATTTACTTCGTGTGAATTTTATTGGGCATATGCT	2	2	340	Pro	Stop	Pro340Stop	6.40971e-07	0.00375633
KRS13CAT	TATGAAATTGGTAAAGTATTTAGAAATGAAGGTATAGATAATACACATAATCATGAATTTACTTCGTGTGAATTTTATTGGGCATATGCT	422	422	340	Pro	His	Pro340His	0.000135245	0.26257
KRS13CAC	TATGAAATTGGTAAAGTATTTAGAAATGAAGGTATAGATAATACACATAATCACGAATTTACTTCGTGTGAATTTTATTGGGCATATGCT	127	127	340	Pro	His	Pro340His	4.07017e-05	0.164396
KRS13CAA	TATGAAATTGGTAAAGTATTTAGAAATGAAGGTATAGATAATACACATAATCAAGAATTTACTTCGTGTGAATTTTATTGGGCATATGCT	14	14	340	Pro	Gln	Pro340Gln	4.4868e-06	0.00357869
KRS13CAG	TATGAAATTGGTAAAGTATTTAGAAATGAAGGTATAGATAATACACATAATCAGGAATTTACTTCGTGTGAATTTTATTGGGCATATGCT	2	2	340	Pro	Gln	Pro340Gln	6.40971e-07	0.00458297
KRS13AAT	TATGAAATTGGTAAAGTATTTAGAAATGAAGGTATAGATAATACACATAATAATGAATTTACTTCGTGTGAATTTTATTGGGCATATGCT	196	196	340	Pro	Asn	Pro340Asn	6.28152e-05	0.106346
KRS13AAC	TATGAAATTGGTAAAGTATTTAGAAATGAAGGTATAGATAATACACATAATAACGAATTTACTTCGTGTGAATTTTATTGGGCATATGCT	23	23	340	Pro	Asn	Pro340Asn	7.37117e-06	0.015842
KRS13AAA	TATGAAATTGGTAAAGTATTTAGAAATGAAGGTATAGATAATACACATAATAAAGAATTTACTTCGTGTGAATTTTATTGGGCATATGCT	35	35	340	Pro	Lys	Pro340Lys	1.1217e-05	0.00410645
KRS13AAG	TATGAAATTGGTAAAGTATTTAGAAATGAAGGTATAGATAATACACATAATAAGGAATTTACTTCGTGTGAATTTTATTGGGCATATGCT	1	1	340	Pro	Lys	Pro340Lys	3.20486e-07	0.00147514
KRS13GAT	TATGAAATTGGTAAAGTATTTAGAAATGAAGGTATAGATAATACACATAATGATGAATTTACTTCGTGTGAATTTTATTGGGCATATGCT	55	55	340	Pro	Asp	Pro340Asp	1.76267e-05	0.0778876
KRS13GAC	TATGAAATTGGTAAAGTATTTAGAAATGAAGGTATAGATAATACACATAATGACGAATTTACTTCGTGTGAATTTTATTGGGCATATGCT	5	5	340	Pro	Asp	Pro340Asp	1.60243e-06	0.00924372
KRS13GAA	TATGAAATTGGTAAAGTATTTAGAAATGAAGGTATAGATAATACACATAATGAAGAATTTACTTCGTGTGAATTTTATTGGGCATATGCT	124	124	340	Pro	Glu	Pro340Glu	3.97402e-05	0.0415722
KRS13GAG	TATGAAATTGGTAAAGTATTTAGAAATGAAGGTATAGATAATACACATAATGAGGAATTTACTTCGTGTGAATTTTATTGGGCATATGCT	0	0	340	Pro	Glu	Pro340Glu	0	0
KRS13TGT	TATGAAATTGGTAAAGTATTTAGAAATGAAGGTATAGATAATACACATAATTGTGAATTTACTTCGTGTGAATTTTATTGGGCATATGCT	36	36	340	Pro	Cys	Pro340Cys	1.15375e-05	0.0214206
KRS13TGC	TATGAAATTGGTAAAGTATTTAGAAATGAAGGTATAGATAATACACATAATTGCGAATTTACTTCGTGTGAATTTTATTGGGCATATGCT	10	10	340	Pro	Cys	Pro340Cys	3.20486e-06	0.0236023
KRS13TGA	TATGAAATTGGTAAAGTATTTAGAAATGAAGGTATAGATAATACACATAATTGAGAATTTACTTCGTGTGAATTTTATTGGGCATATGCT	2	2	340	Pro	Stop	Pro340Stop	6.40971e-07	0.00163526
KRS13TGG	TATGAAATTGGTAAAGTATTTAGAAATGAAGGTATAGATAATACACATAATTGGGAATTTACTTCGTGTGAATTTTATTGGGCATATGCT	2	2	340	Pro	Trp	Pro340Trp	6.40971e-07	0.00217533
KRS13CGT	TATGAAATTGGTAAAGTATTTAGAAATGAAGGTATAGATAATACACATAATCGTGAATTTACTTCGTGTGAATTTTATTGGGCATATGCT	113	113	340	Pro	Arg	Pro340Arg	3.62149e-05	0.193733
KRS13CGC	TATGAAATTGGTAAAGTATTTAGAAATGAAGGTATAGATAATACACATAATCGCGAATTTACTTCGTGTGAATTTTATTGGGCATATGCT	0	0	340	Pro	Arg	Pro340Arg	0	0
KRS13CGA	TATGAAATTGGTAAAGTATTTAGAAATGAAGGTATAGATAATACACATAATCGAGAATTTACTTCGTGTGAATTTTATTGGGCATATGCT	2	2	340	Pro	Arg	Pro340Arg	6.40971e-07	0.00561959
KRS13CGG	TATGAAATTGGTAAAGTATTTAGAAATGAAGGTATAGATAATACACATAATCGGGAATTTACTTCGTGTGAATTTTATTGGGCATATGCT	0	0	340	Pro	Arg	Pro340Arg	0	0
KRS13AGT	TATGAAATTGGTAAAGTATTTAGAAATGAAGGTATAGATAATACACATAATAGTGAATTTACTTCGTGTGAATTTTATTGGGCATATGCT	139	139	340	Pro	Ser	Pro340Ser	4.45475e-05	0.154751
KRS13AGC	TATGAAATTGGTAAAGTATTTAGAAATGAAGGTATAGATAATACACATAATAGCGAATTTACTTCGTGTGAATTTTATTGGGCATATGCT	21	21	340	Pro	Ser	Pro340Ser	6.7302e-06	0.0500655
KRS13AGA	TATGAAATTGGTAAAGTATTTAGAAATGAAGGTATAGATAATACACATAATAGAGAATTTACTTCGTGTGAATTTTATTGGGCATATGCT	4	4	340	Pro	Arg	Pro340Arg	1.28194e-06	0.0022319
KRS13AGG	TATGAAATTGGTAAAGTATTTAGAAATGAAGGTATAGATAATACACATAATAGGGAATTTACTTCGTGTGAATTTTATTGGGCATATGCT	0	0	340	Pro	Arg	Pro340Arg	0	0
KRS13GGT	TATGAAATTGGTAAAGTATTTAGAAATGAAGGTATAGATAATACACATAATGGTGAATTTACTTCGTGTGAATTTTATTGGGCATATGCT	5	5	340	Pro	Gly	Pro340Gly	1.60243e-06	0.00799175
KRS13GGC	TATGAAATTGGTAAAGTATTTAGAAATGAAGGTATAGATAATACACATAATGGCGAATTTACTTCGTGTGAATTTTATTGGGCATATGCT	0	0	340	Pro	Gly	Pro340Gly	0	0
KRS13GGA	TATGAAATTGGTAAAGTATTTAGAAATGAAGGTATAGATAATACACATAATGGAGAATTTACTTCGTGTGAATTTTATTGGGCATATGCT	8	8	340	Pro	Gly	Pro340Gly	2.56388e-06	0.0089771
KRS13GGG	TATGAAATTGGTAAAGTATTTAGAAATGAAGGTATAGATAATACACATAATGGGGAATTTACTTCGTGTGAATTTTATTGGGCATATGCT	7	7	340	Pro	Gly	Pro340Gly	2.2434e-06	0.00262665
KRS14TTT	TATGAAATTGGTAAAGTATTTAGAAATGAAGGTATAGATAATACACATAATCCTTTTTTTACTTCGTGTGAATTTTATTGGGCATATGCT	2	2	341	Glu	Phe	Glu341Phe	6.40971e-07	0.00115227
KRS14TTC	TATGAAATTGGTAAAGTATTTAGAAATGAAGGTATAGATAATACACATAATCCTTTCTTTACTTCGTGTGAATTTTATTGGGCATATGCT	1	1	341	Glu	Phe	Glu341Phe	3.20486e-07	0.00137757
KRS14TTA	TATGAAATTGGTAAAGTATTTAGAAATGAAGGTATAGATAATACACATAATCCTTTATTTACTTCGTGTGAATTTTATTGGGCATATGCT	7	7	341	Glu	Leu	Glu341Leu	2.2434e-06	0.00213641
KRS14TTG	TATGAAATTGGTAAAGTATTTAGAAATGAAGGTATAGATAATACACATAATCCTTTGTTTACTTCGTGTGAATTTTATTGGGCATATGCT	3	3	341	Glu	Leu	Glu341Leu	9.61457e-07	0.00156652
KRS14CTT	TATGAAATTGGTAAAGTATTTAGAAATGAAGGTATAGATAATACACATAATCCTCTTTTTACTTCGTGTGAATTTTATTGGGCATATGCT	2	2	341	Glu	Leu	Glu341Leu	6.40971e-07	0.0018086
KRS14CTC	TATGAAATTGGTAAAGTATTTAGAAATGAAGGTATAGATAATACACATAATCCTCTCTTTACTTCGTGTGAATTTTATTGGGCATATGCT	3	3	341	Glu	Leu	Glu341Leu	9.61457e-07	0.00717637
KRS14CTA	TATGAAATTGGTAAAGTATTTAGAAATGAAGGTATAGATAATACACATAATCCTCTATTTACTTCGTGTGAATTTTATTGGGCATATGCT	3	3	341	Glu	Leu	Glu341Leu	9.61457e-07	0.00331907
KRS14CTG	TATGAAATTGGTAAAGTATTTAGAAATGAAGGTATAGATAATACACATAATCCTCTGTTTACTTCGTGTGAATTTTATTGGGCATATGCT	0	0	341	Glu	Leu	Glu341Leu	0	0
KRS14ATT	TATGAAATTGGTAAAGTATTTAGAAATGAAGGTATAGATAATACACATAATCCTATTTTTACTTCGTGTGAATTTTATTGGGCATATGCT	10	10	341	Glu	Ile	Glu341Ile	3.20486e-06	0.0042732
KRS14ATC	TATGAAATTGGTAAAGTATTTAGAAATGAAGGTATAGATAATACACATAATCCTATCTTTACTTCGTGTGAATTTTATTGGGCATATGCT	5	5	341	Glu	Ile	Glu341Ile	1.60243e-06	0.0109949
KRS14ATA	TATGAAATTGGTAAAGTATTTAGAAATGAAGGTATAGATAATACACATAATCCTATATTTACTTCGTGTGAATTTTATTGGGCATATGCT	31	31	341	Glu	Ile	Glu341Ile	9.93505e-06	0.00648453
KRS14ATG	TATGAAATTGGTAAAGTATTTAGAAATGAAGGTATAGATAATACACATAATCCTATGTTTACTTCGTGTGAATTTTATTGGGCATATGCT	69	69	341	Glu	Met	Glu341Met	2.21135e-05	0.0016665
KRS14GTT	TATGAAATTGGTAAAGTATTTAGAAATGAAGGTATAGATAATACACATAATCCTGTTTTTACTTCGTGTGAATTTTATTGGGCATATGCT	10	10	341	Glu	Val	Glu341Val	3.20486e-06	0.0045535
KRS14GTC	TATGAAATTGGTAAAGTATTTAGAAATGAAGGTATAGATAATACACATAATCCTGTCTTTACTTCGTGTGAATTTTATTGGGCATATGCT	5	5	341	Glu	Val	Glu341Val	1.60243e-06	0.00929224
KRS14GTA	TATGAAATTGGTAAAGTATTTAGAAATGAAGGTATAGATAATACACATAATCCTGTATTTACTTCGTGTGAATTTTATTGGGCATATGCT	99	99	341	Glu	Val	Glu341Val	3.17281e-05	0.0824692
KRS14GTG	TATGAAATTGGTAAAGTATTTAGAAATGAAGGTATAGATAATACACATAATCCTGTGTTTACTTCGTGTGAATTTTATTGGGCATATGCT	6	6	341	Glu	Val	Glu341Val	1.92291e-06	0.00454862
KRS14TCT	TATGAAATTGGTAAAGTATTTAGAAATGAAGGTATAGATAATACACATAATCCTTCTTTTACTTCGTGTGAATTTTATTGGGCATATGCT	46	46	341	Glu	Ser	Glu341Ser	1.47423e-05	0.0628787
KRS14TCC	TATGAAATTGGTAAAGTATTTAGAAATGAAGGTATAGATAATACACATAATCCTTCCTTTACTTCGTGTGAATTTTATTGGGCATATGCT	3	3	341	Glu	Ser	Glu341Ser	9.61457e-07	0.0110062
KRS14TCA	TATGAAATTGGTAAAGTATTTAGAAATGAAGGTATAGATAATACACATAATCCTTCATTTACTTCGTGTGAATTTTATTGGGCATATGCT	4	4	341	Glu	Ser	Glu341Ser	1.28194e-06	0.00664853
KRS14TCG	TATGAAATTGGTAAAGTATTTAGAAATGAAGGTATAGATAATACACATAATCCTTCGTTTACTTCGTGTGAATTTTATTGGGCATATGCT	1	1	341	Glu	Ser	Glu341Ser	3.20486e-07	0.00306523
KRS14CCT	TATGAAATTGGTAAAGTATTTAGAAATGAAGGTATAGATAATACACATAATCCTCCTTTTACTTCGTGTGAATTTTATTGGGCATATGCT	2	2	341	Glu	Pro	Glu341Pro	6.40971e-07	0.00458297
KRS14CCC	TATGAAATTGGTAAAGTATTTAGAAATGAAGGTATAGATAATACACATAATCCTCCCTTTACTTCGTGTGAATTTTATTGGGCATATGCT	0	0	341	Glu	Pro	Glu341Pro	0	0
KRS14CCA	TATGAAATTGGTAAAGTATTTAGAAATGAAGGTATAGATAATACACATAATCCTCCATTTACTTCGTGTGAATTTTATTGGGCATATGCT	1	1	341	Glu	Pro	Glu341Pro	3.20486e-07	0.00296263
KRS14CCG	TATGAAATTGGTAAAGTATTTAGAAATGAAGGTATAGATAATACACATAATCCTCCGTTTACTTCGTGTGAATTTTATTGGGCATATGCT	0	0	341	Glu	Pro	Glu341Pro	0	0
KRS14ACT	TATGAAATTGGTAAAGTATTTAGAAATGAAGGTATAGATAATACACATAATCCTACTTTTACTTCGTGTGAATTTTATTGGGCATATGCT	2	2	341	Glu	Thr	Glu341Thr	6.40971e-07	0.00339601
KRS14ACC	TATGAAATTGGTAAAGTATTTAGAAATGAAGGTATAGATAATACACATAATCCTACCTTTACTTCGTGTGAATTTTATTGGGCATATGCT	1	1	341	Glu	Thr	Glu341Thr	3.20486e-07	0.00376632
KRS14ACA	TATGAAATTGGTAAAGTATTTAGAAATGAAGGTATAGATAATACACATAATCCTACATTTACTTCGTGTGAATTTTATTGGGCATATGCT	358	358	341	Glu	Thr	Glu341Thr	0.000114734	0.226329
KRS14ACG	TATGAAATTGGTAAAGTATTTAGAAATGAAGGTATAGATAATACACATAATCCTACGTTTACTTCGTGTGAATTTTATTGGGCATATGCT	0	0	341	Glu	Thr	Glu341Thr	0	0
KRS14GCT	TATGAAATTGGTAAAGTATTTAGAAATGAAGGTATAGATAATACACATAATCCTGCTTTTACTTCGTGTGAATTTTATTGGGCATATGCT	2	2	341	Glu	Ala	Glu341Ala	6.40971e-07	0.00283795
KRS14GCC	TATGAAATTGGTAAAGTATTTAGAAATGAAGGTATAGATAATACACATAATCCTGCCTTTACTTCGTGTGAATTTTATTGGGCATATGCT	1	1	341	Glu	Ala	Glu341Ala	3.20486e-07	0.00298763
KRS14GCA	TATGAAATTGGTAAAGTATTTAGAAATGAAGGTATAGATAATACACATAATCCTGCATTTACTTCGTGTGAATTTTATTGGGCATATGCT	17	17	341	Glu	Ala	Glu341Ala	5.44826e-06	0.0281901
KRS14GCG	TATGAAATTGGTAAAGTATTTAGAAATGAAGGTATAGATAATACACATAATCCTGCGTTTACTTCGTGTGAATTTTATTGGGCATATGCT	2	2	341	Glu	Ala	Glu341Ala	6.40971e-07	0.00205237
KRS14TAT	TATGAAATTGGTAAAGTATTTAGAAATGAAGGTATAGATAATACACATAATCCTTATTTTACTTCGTGTGAATTTTATTGGGCATATGCT	116	116	341	Glu	Tyr	Glu341Tyr	3.71763e-05	0.0386886
KRS14TAC	TATGAAATTGGTAAAGTATTTAGAAATGAAGGTATAGATAATACACATAATCCTTACTTTACTTCGTGTGAATTTTATTGGGCATATGCT	2	2	341	Glu	Tyr	Glu341Tyr	6.40971e-07	0.00437079
KRS14TAA	TATGAAATTGGTAAAGTATTTAGAAATGAAGGTATAGATAATACACATAATCCTTAATTTACTTCGTGTGAATTTTATTGGGCATATGCT	21	21	341	Glu	Stop	Glu341Stop	6.7302e-06	0.00554416
KRS14TAG	TATGAAATTGGTAAAGTATTTAGAAATGAAGGTATAGATAATACACATAATCCTTAGTTTACTTCGTGTGAATTTTATTGGGCATATGCT	2	2	341	Glu	Stop	Glu341Stop	6.40971e-07	0.00324802
KRS14CAT	TATGAAATTGGTAAAGTATTTAGAAATGAAGGTATAGATAATACACATAATCCTCATTTTACTTCGTGTGAATTTTATTGGGCATATGCT	9	9	341	Glu	His	Glu341His	2.88437e-06	0.00771503
KRS14CAC	TATGAAATTGGTAAAGTATTTAGAAATGAAGGTATAGATAATACACATAATCCTCACTTTACTTCGTGTGAATTTTATTGGGCATATGCT	0	0	341	Glu	His	Glu341His	0	0
KRS14CAA	TATGAAATTGGTAAAGTATTTAGAAATGAAGGTATAGATAATACACATAATCCTCAATTTACTTCGTGTGAATTTTATTGGGCATATGCT	72	72	341	Glu	Gln	Glu341Gln	2.3075e-05	0.00366558
KRS14CAG	TATGAAATTGGTAAAGTATTTAGAAATGAAGGTATAGATAATACACATAATCCTCAGTTTACTTCGTGTGAATTTTATTGGGCATATGCT	1	1	341	Glu	Gln	Glu341Gln	3.20486e-07	0.00254701
KRS14AAT	TATGAAATTGGTAAAGTATTTAGAAATGAAGGTATAGATAATACACATAATCCTAATTTTACTTCGTGTGAATTTTATTGGGCATATGCT	7	7	341	Glu	Asn	Glu341Asn	2.2434e-06	0.00180039
KRS14AAC	TATGAAATTGGTAAAGTATTTAGAAATGAAGGTATAGATAATACACATAATCCTAACTTTACTTCGTGTGAATTTTATTGGGCATATGCT	1	1	341	Glu	Asn	Glu341Asn	3.20486e-07	0.000686779
KRS14AAA	TATGAAATTGGTAAAGTATTTAGAAATGAAGGTATAGATAATACACATAATCCTAAATTTACTTCGTGTGAATTTTATTGGGCATATGCT	79	79	341	Glu	Lys	Glu341Lys	2.53184e-05	0.00610071
KRS14AAG	TATGAAATTGGTAAAGTATTTAGAAATGAAGGTATAGATAATACACATAATCCTAAGTTTACTTCGTGTGAATTTTATTGGGCATATGCT	0	0	341	Glu	Lys	Glu341Lys	0	0
KRS14GAT	TATGAAATTGGTAAAGTATTTAGAAATGAAGGTATAGATAATACACATAATCCTGATTTTACTTCGTGTGAATTTTATTGGGCATATGCT	261	261	341	Glu	Asp	Glu341Asp	8.36467e-05	0.147963
KRS14GAC	TATGAAATTGGTAAAGTATTTAGAAATGAAGGTATAGATAATACACATAATCCTGACTTTACTTCGTGTGAATTTTATTGGGCATATGCT	37	37	341	Glu	Asp	Glu341Asp	1.1858e-05	0.118011
KRS14GAA	TATGAAATTGGTAAAGTATTTAGAAATGAAGGTATAGATAATACACATAATCCTGAATTTACTTCGTGTGAATTTTATTGGGCATATGCT	91560	4162	341	Glu	Glu	Glu341Glu	0.00133386	1.22332
KRS14GAG	TATGAAATTGGTAAAGTATTTAGAAATGAAGGTATAGATAATACACATAATCCTGAGTTTACTTCGTGTGAATTTTATTGGGCATATGCT	218	218	341	Glu	Glu	Glu341Glu	6.98659e-05	0.476417
KRS14TGT	TATGAAATTGGTAAAGTATTTAGAAATGAAGGTATAGATAATACACATAATCCTTGTTTTACTTCGTGTGAATTTTATTGGGCATATGCT	6	6	341	Glu	Cys	Glu341Cys	1.92291e-06	0.00618401
KRS14TGC	TATGAAATTGGTAAAGTATTTAGAAATGAAGGTATAGATAATACACATAATCCTTGCTTTACTTCGTGTGAATTTTATTGGGCATATGCT	1	1	341	Glu	Cys	Glu341Cys	3.20486e-07	0.00213918
KRS14TGA	TATGAAATTGGTAAAGTATTTAGAAATGAAGGTATAGATAATACACATAATCCTTGATTTACTTCGTGTGAATTTTATTGGGCATATGCT	6	6	341	Glu	Stop	Glu341Stop	1.92291e-06	0.00915606
KRS14TGG	TATGAAATTGGTAAAGTATTTAGAAATGAAGGTATAGATAATACACATAATCCTTGGTTTACTTCGTGTGAATTTTATTGGGCATATGCT	116	116	341	Glu	Trp	Glu341Trp	3.71763e-05	0.117673
KRS14CGT	TATGAAATTGGTAAAGTATTTAGAAATGAAGGTATAGATAATACACATAATCCTCGTTTTACTTCGTGTGAATTTTATTGGGCATATGCT	4	4	341	Glu	Arg	Glu341Arg	1.28194e-06	0.0145245
KRS14CGC	TATGAAATTGGTAAAGTATTTAGAAATGAAGGTATAGATAATACACATAATCCTCGCTTTACTTCGTGTGAATTTTATTGGGCATATGCT	3	3	341	Glu	Arg	Glu341Arg	9.61457e-07	0.0194881
KRS14CGA	TATGAAATTGGTAAAGTATTTAGAAATGAAGGTATAGATAATACACATAATCCTCGATTTACTTCGTGTGAATTTTATTGGGCATATGCT	1	1	341	Glu	Arg	Glu341Arg	3.20486e-07	0.00386923
KRS14CGG	TATGAAATTGGTAAAGTATTTAGAAATGAAGGTATAGATAATACACATAATCCTCGGTTTACTTCGTGTGAATTTTATTGGGCATATGCT	0	0	341	Glu	Arg	Glu341Arg	0	0
KRS14AGT	TATGAAATTGGTAAAGTATTTAGAAATGAAGGTATAGATAATACACATAATCCTAGTTTTACTTCGTGTGAATTTTATTGGGCATATGCT	21	21	341	Glu	Ser	Glu341Ser	6.7302e-06	0.0151266
KRS14AGC	TATGAAATTGGTAAAGTATTTAGAAATGAAGGTATAGATAATACACATAATCCTAGCTTTACTTCGTGTGAATTTTATTGGGCATATGCT	172	172	341	Glu	Ser	Glu341Ser	5.51235e-05	0.317984
KRS14AGA	TATGAAATTGGTAAAGTATTTAGAAATGAAGGTATAGATAATACACATAATCCTAGATTTACTTCGTGTGAATTTTATTGGGCATATGCT	5	5	341	Glu	Arg	Glu341Arg	1.60243e-06	0.00320393
KRS14AGG	TATGAAATTGGTAAAGTATTTAGAAATGAAGGTATAGATAATACACATAATCCTAGGTTTACTTCGTGTGAATTTTATTGGGCATATGCT	1	1	341	Glu	Arg	Glu341Arg	3.20486e-07	0.00323319
KRS14GGT	TATGAAATTGGTAAAGTATTTAGAAATGAAGGTATAGATAATACACATAATCCTGGTTTTACTTCGTGTGAATTTTATTGGGCATATGCT	4	4	341	Glu	Gly	Glu341Gly	1.28194e-06	0.00396122
KRS14GGC	TATGAAATTGGTAAAGTATTTAGAAATGAAGGTATAGATAATACACATAATCCTGGCTTTACTTCGTGTGAATTTTATTGGGCATATGCT	3	3	341	Glu	Gly	Glu341Gly	9.61457e-07	0.00860002
KRS14GGA	TATGAAATTGGTAAAGTATTTAGAAATGAAGGTATAGATAATACACATAATCCTGGATTTACTTCGTGTGAATTTTATTGGGCATATGCT	233	233	341	Glu	Gly	Glu341Gly	7.46731e-05	0.219973
KRS14GGG	TATGAAATTGGTAAAGTATTTAGAAATGAAGGTATAGATAATACACATAATCCTGGGTTTACTTCGTGTGAATTTTATTGGGCATATGCT	0	0	341	Glu	Gly	Glu341Gly	0	0
KRS15TTT	TATGAAATTGGTAAAGTATTTAGAAATGAAGGTATAGATAATACACATAATCCTGAATTTACTTCGTGTGAATTTTATTGGGCATATGCT	91560	4162	342	Phe	Phe	Phe342Phe	0.00133386	1.22332
KRS15TTC	TATGAAATTGGTAAAGTATTTAGAAATGAAGGTATAGATAATACACATAATCCTGAATTCACTTCGTGTGAATTTTATTGGGCATATGCT	619	619	342	Phe	Phe	Phe342Phe	0.000198381	0.924672
KRS15TTA	TATGAAATTGGTAAAGTATTTAGAAATGAAGGTATAGATAATACACATAATCCTGAATTAACTTCGTGTGAATTTTATTGGGCATATGCT	40	40	342	Phe	Leu	Phe342Leu	1.28194e-05	0.0138227
KRS15TTG	TATGAAATTGGTAAAGTATTTAGAAATGAAGGTATAGATAATACACATAATCCTGAATTGACTTCGTGTGAATTTTATTGGGCATATGCT	12	12	342	Phe	Leu	Phe342Leu	3.84583e-06	0.0164349
KRS15CTT	TATGAAATTGGTAAAGTATTTAGAAATGAAGGTATAGATAATACACATAATCCTGAACTTACTTCGTGTGAATTTTATTGGGCATATGCT	228	228	342	Phe	Leu	Phe342Leu	7.30707e-05	0.161925
KRS15CTC	TATGAAATTGGTAAAGTATTTAGAAATGAAGGTATAGATAATACACATAATCCTGAACTCACTTCGTGTGAATTTTATTGGGCATATGCT	48	48	342	Phe	Leu	Phe342Leu	1.53833e-05	0.0903917
KRS15CTA	TATGAAATTGGTAAAGTATTTAGAAATGAAGGTATAGATAATACACATAATCCTGAACTAACTTCGTGTGAATTTTATTGGGCATATGCT	5	5	342	Phe	Leu	Phe342Leu	1.60243e-06	0.00625502
KRS15CTG	TATGAAATTGGTAAAGTATTTAGAAATGAAGGTATAGATAATACACATAATCCTGAACTGACTTCGTGTGAATTTTATTGGGCATATGCT	3	3	342	Phe	Leu	Phe342Leu	9.61457e-07	0.00328824
KRS15ATT	TATGAAATTGGTAAAGTATTTAGAAATGAAGGTATAGATAATACACATAATCCTGAAATTACTTCGTGTGAATTTTATTGGGCATATGCT	10038	10038	342	Phe	Ile	Phe342Ile	0.00321703	5.11706
KRS15ATC	TATGAAATTGGTAAAGTATTTAGAAATGAAGGTATAGATAATACACATAATCCTGAAATCACTTCGTGTGAATTTTATTGGGCATATGCT	17	17	342	Phe	Ile	Phe342Ile	5.44826e-06	0.0086911
KRS15ATA	TATGAAATTGGTAAAGTATTTAGAAATGAAGGTATAGATAATACACATAATCCTGAAATAACTTCGTGTGAATTTTATTGGGCATATGCT	10	10	342	Phe	Ile	Phe342Ile	3.20486e-06	0.0042374
KRS15ATG	TATGAAATTGGTAAAGTATTTAGAAATGAAGGTATAGATAATACACATAATCCTGAAATGACTTCGTGTGAATTTTATTGGGCATATGCT	3	3	342	Phe	Met	Phe342Met	9.61457e-07	0.003092
KRS15GTT	TATGAAATTGGTAAAGTATTTAGAAATGAAGGTATAGATAATACACATAATCCTGAAGTTACTTCGTGTGAATTTTATTGGGCATATGCT	62	62	342	Phe	Val	Phe342Val	1.98701e-05	0.0128702
KRS15GTC	TATGAAATTGGTAAAGTATTTAGAAATGAAGGTATAGATAATACACATAATCCTGAAGTCACTTCGTGTGAATTTTATTGGGCATATGCT	0	0	342	Phe	Val	Phe342Val	0	0
KRS15GTA	TATGAAATTGGTAAAGTATTTAGAAATGAAGGTATAGATAATACACATAATCCTGAAGTAACTTCGTGTGAATTTTATTGGGCATATGCT	1	1	342	Phe	Val	Phe342Val	3.20486e-07	0.000593022
KRS15GTG	TATGAAATTGGTAAAGTATTTAGAAATGAAGGTATAGATAATACACATAATCCTGAAGTGACTTCGTGTGAATTTTATTGGGCATATGCT	1	1	342	Phe	Val	Phe342Val	3.20486e-07	0.00116459
KRS15TCT	TATGAAATTGGTAAAGTATTTAGAAATGAAGGTATAGATAATACACATAATCCTGAATCTACTTCGTGTGAATTTTATTGGGCATATGCT	218	218	342	Phe	Ser	Phe342Ser	6.98659e-05	0.261183
KRS15TCC	TATGAAATTGGTAAAGTATTTAGAAATGAAGGTATAGATAATACACATAATCCTGAATCCACTTCGTGTGAATTTTATTGGGCATATGCT	240	240	342	Phe	Ser	Phe342Ser	7.69165e-05	0.613489
KRS15TCA	TATGAAATTGGTAAAGTATTTAGAAATGAAGGTATAGATAATACACATAATCCTGAATCAACTTCGTGTGAATTTTATTGGGCATATGCT	756	756	342	Phe	Ser	Phe342Ser	0.000242287	0.245325
KRS15TCG	TATGAAATTGGTAAAGTATTTAGAAATGAAGGTATAGATAATACACATAATCCTGAATCGACTTCGTGTGAATTTTATTGGGCATATGCT	3	3	342	Phe	Ser	Phe342Ser	9.61457e-07	0.00740142
KRS15CCT	TATGAAATTGGTAAAGTATTTAGAAATGAAGGTATAGATAATACACATAATCCTGAACCTACTTCGTGTGAATTTTATTGGGCATATGCT	4	4	342	Phe	Pro	Phe342Pro	1.28194e-06	0.00393372
KRS15CCC	TATGAAATTGGTAAAGTATTTAGAAATGAAGGTATAGATAATACACATAATCCTGAACCCACTTCGTGTGAATTTTATTGGGCATATGCT	26	26	342	Phe	Pro	Phe342Pro	8.33263e-06	0.0852305
KRS15CCA	TATGAAATTGGTAAAGTATTTAGAAATGAAGGTATAGATAATACACATAATCCTGAACCAACTTCGTGTGAATTTTATTGGGCATATGCT	19	19	342	Phe	Pro	Phe342Pro	6.08923e-06	0.0228409
KRS15CCG	TATGAAATTGGTAAAGTATTTAGAAATGAAGGTATAGATAATACACATAATCCTGAACCGACTTCGTGTGAATTTTATTGGGCATATGCT	1	1	342	Phe	Pro	Phe342Pro	3.20486e-07	0.00116077
KRS15ACT	TATGAAATTGGTAAAGTATTTAGAAATGAAGGTATAGATAATACACATAATCCTGAAACTACTTCGTGTGAATTTTATTGGGCATATGCT	30	30	342	Phe	Thr	Phe342Thr	9.61457e-06	0.0338249
KRS15ACC	TATGAAATTGGTAAAGTATTTAGAAATGAAGGTATAGATAATACACATAATCCTGAAACCACTTCGTGTGAATTTTATTGGGCATATGCT	3	3	342	Phe	Thr	Phe342Thr	9.61457e-07	0.00317046
KRS15ACA	TATGAAATTGGTAAAGTATTTAGAAATGAAGGTATAGATAATACACATAATCCTGAAACAACTTCGTGTGAATTTTATTGGGCATATGCT	12468	12468	342	Phe	Thr	Phe342Thr	0.00399581	1.61956
KRS15ACG	TATGAAATTGGTAAAGTATTTAGAAATGAAGGTATAGATAATACACATAATCCTGAAACGACTTCGTGTGAATTTTATTGGGCATATGCT	51	51	342	Phe	Thr	Phe342Thr	1.63448e-05	0.0438246
KRS15GCT	TATGAAATTGGTAAAGTATTTAGAAATGAAGGTATAGATAATACACATAATCCTGAAGCTACTTCGTGTGAATTTTATTGGGCATATGCT	544	544	342	Phe	Ala	Phe342Ala	0.000174344	0.156836
KRS15GCC	TATGAAATTGGTAAAGTATTTAGAAATGAAGGTATAGATAATACACATAATCCTGAAGCCACTTCGTGTGAATTTTATTGGGCATATGCT	2	2	342	Phe	Ala	Phe342Ala	6.40971e-07	0.00448145
KRS15GCA	TATGAAATTGGTAAAGTATTTAGAAATGAAGGTATAGATAATACACATAATCCTGAAGCAACTTCGTGTGAATTTTATTGGGCATATGCT	34	34	342	Phe	Ala	Phe342Ala	1.08965e-05	0.0303969
KRS15GCG	TATGAAATTGGTAAAGTATTTAGAAATGAAGGTATAGATAATACACATAATCCTGAAGCGACTTCGTGTGAATTTTATTGGGCATATGCT	57	57	342	Phe	Ala	Phe342Ala	1.82677e-05	0.0923568
KRS15TAT	TATGAAATTGGTAAAGTATTTAGAAATGAAGGTATAGATAATACACATAATCCTGAATATACTTCGTGTGAATTTTATTGGGCATATGCT	7287	7287	342	Phe	Tyr	Phe342Tyr	0.00233538	4.73801
KRS15TAC	TATGAAATTGGTAAAGTATTTAGAAATGAAGGTATAGATAATACACATAATCCTGAATACACTTCGTGTGAATTTTATTGGGCATATGCT	275241	275241	342	Phe	Tyr	Phe342Tyr	0.0882108	19.2332
KRS15TAA	TATGAAATTGGTAAAGTATTTAGAAATGAAGGTATAGATAATACACATAATCCTGAATAAACTTCGTGTGAATTTTATTGGGCATATGCT	22	22	342	Phe	Stop	Phe342Stop	7.05068e-06	0.00594789
KRS15TAG	TATGAAATTGGTAAAGTATTTAGAAATGAAGGTATAGATAATACACATAATCCTGAATAGACTTCGTGTGAATTTTATTGGGCATATGCT	141	141	342	Phe	Stop	Phe342Stop	4.51885e-05	0.142422
KRS15CAT	TATGAAATTGGTAAAGTATTTAGAAATGAAGGTATAGATAATACACATAATCCTGAACATACTTCGTGTGAATTTTATTGGGCATATGCT	21492	21492	342	Phe	His	Phe342His	0.00688788	8.98336
KRS15CAC	TATGAAATTGGTAAAGTATTTAGAAATGAAGGTATAGATAATACACATAATCCTGAACACACTTCGTGTGAATTTTATTGGGCATATGCT	20317	20317	342	Phe	His	Phe342His	0.00651131	14.5165
KRS15CAA	TATGAAATTGGTAAAGTATTTAGAAATGAAGGTATAGATAATACACATAATCCTGAACAAACTTCGTGTGAATTTTATTGGGCATATGCT	27	27	342	Phe	Gln	Phe342Gln	8.65311e-06	0.00491083
KRS15CAG	TATGAAATTGGTAAAGTATTTAGAAATGAAGGTATAGATAATACACATAATCCTGAACAGACTTCGTGTGAATTTTATTGGGCATATGCT	27	27	342	Phe	Gln	Phe342Gln	8.65311e-06	0.0104184
KRS15AAT	TATGAAATTGGTAAAGTATTTAGAAATGAAGGTATAGATAATACACATAATCCTGAAAATACTTCGTGTGAATTTTATTGGGCATATGCT	16	16	342	Phe	Asn	Phe342Asn	5.12777e-06	0.00313652
KRS15AAC	TATGAAATTGGTAAAGTATTTAGAAATGAAGGTATAGATAATACACATAATCCTGAAAACACTTCGTGTGAATTTTATTGGGCATATGCT	92	92	342	Phe	Asn	Phe342Asn	2.94847e-05	0.0204464
KRS15AAA	TATGAAATTGGTAAAGTATTTAGAAATGAAGGTATAGATAATACACATAATCCTGAAAAAACTTCGTGTGAATTTTATTGGGCATATGCT	334	334	342	Phe	Lys	Phe342Lys	0.000107042	0.0217387
KRS15AAG	TATGAAATTGGTAAAGTATTTAGAAATGAAGGTATAGATAATACACATAATCCTGAAAAGACTTCGTGTGAATTTTATTGGGCATATGCT	4	4	342	Phe	Lys	Phe342Lys	1.28194e-06	0.00228594
KRS15GAT	TATGAAATTGGTAAAGTATTTAGAAATGAAGGTATAGATAATACACATAATCCTGAAGATACTTCGTGTGAATTTTATTGGGCATATGCT	16	16	342	Phe	Asp	Phe342Asp	5.12777e-06	0.0218287
KRS15GAC	TATGAAATTGGTAAAGTATTTAGAAATGAAGGTATAGATAATACACATAATCCTGAAGACACTTCGTGTGAATTTTATTGGGCATATGCT	38	38	342	Phe	Asp	Phe342Asp	1.21785e-05	0.0171598
KRS15GAA	TATGAAATTGGTAAAGTATTTAGAAATGAAGGTATAGATAATACACATAATCCTGAAGAAACTTCGTGTGAATTTTATTGGGCATATGCT	1076	1076	342	Phe	Glu	Phe342Glu	0.000344843	0.21912
KRS15GAG	TATGAAATTGGTAAAGTATTTAGAAATGAAGGTATAGATAATACACATAATCCTGAAGAGACTTCGTGTGAATTTTATTGGGCATATGCT	7	7	342	Phe	Glu	Phe342Glu	2.2434e-06	0.00401985
KRS15TGT	TATGAAATTGGTAAAGTATTTAGAAATGAAGGTATAGATAATACACATAATCCTGAATGTACTTCGTGTGAATTTTATTGGGCATATGCT	887	887	342	Phe	Cys	Phe342Cys	0.000284271	0.354234
KRS15TGC	TATGAAATTGGTAAAGTATTTAGAAATGAAGGTATAGATAATACACATAATCCTGAATGCACTTCGTGTGAATTTTATTGGGCATATGCT	392	392	342	Phe	Cys	Phe342Cys	0.00012563	0.522717
KRS15TGA	TATGAAATTGGTAAAGTATTTAGAAATGAAGGTATAGATAATACACATAATCCTGAATGAACTTCGTGTGAATTTTATTGGGCATATGCT	1	1	342	Phe	Stop	Phe342Stop	3.20486e-07	0.000949154
KRS15TGG	TATGAAATTGGTAAAGTATTTAGAAATGAAGGTATAGATAATACACATAATCCTGAATGGACTTCGTGTGAATTTTATTGGGCATATGCT	3352	3352	342	Phe	Trp	Phe342Trp	0.00107427	1.26046
KRS15CGT	TATGAAATTGGTAAAGTATTTAGAAATGAAGGTATAGATAATACACATAATCCTGAACGTACTTCGTGTGAATTTTATTGGGCATATGCT	46	46	342	Phe	Arg	Phe342Arg	1.47423e-05	0.0925317
KRS15CGC	TATGAAATTGGTAAAGTATTTAGAAATGAAGGTATAGATAATACACATAATCCTGAACGCACTTCGTGTGAATTTTATTGGGCATATGCT	44	44	342	Phe	Arg	Phe342Arg	1.41014e-05	0.132575
KRS15CGA	TATGAAATTGGTAAAGTATTTAGAAATGAAGGTATAGATAATACACATAATCCTGAACGAACTTCGTGTGAATTTTATTGGGCATATGCT	0	0	342	Phe	Arg	Phe342Arg	0	0
KRS15CGG	TATGAAATTGGTAAAGTATTTAGAAATGAAGGTATAGATAATACACATAATCCTGAACGGACTTCGTGTGAATTTTATTGGGCATATGCT	4	4	342	Phe	Arg	Phe342Arg	1.28194e-06	0.00947249
KRS15AGT	TATGAAATTGGTAAAGTATTTAGAAATGAAGGTATAGATAATACACATAATCCTGAAAGTACTTCGTGTGAATTTTATTGGGCATATGCT	8	8	342	Phe	Ser	Phe342Ser	2.56388e-06	0.00671155
KRS15AGC	TATGAAATTGGTAAAGTATTTAGAAATGAAGGTATAGATAATACACATAATCCTGAAAGCACTTCGTGTGAATTTTATTGGGCATATGCT	113	113	342	Phe	Ser	Phe342Ser	3.62149e-05	0.0467086
KRS15AGA	TATGAAATTGGTAAAGTATTTAGAAATGAAGGTATAGATAATACACATAATCCTGAAAGAACTTCGTGTGAATTTTATTGGGCATATGCT	21	21	342	Phe	Arg	Phe342Arg	6.7302e-06	0.0045306
KRS15AGG	TATGAAATTGGTAAAGTATTTAGAAATGAAGGTATAGATAATACACATAATCCTGAAAGGACTTCGTGTGAATTTTATTGGGCATATGCT	2	2	342	Phe	Arg	Phe342Arg	6.40971e-07	0.00403458
KRS15GGT	TATGAAATTGGTAAAGTATTTAGAAATGAAGGTATAGATAATACACATAATCCTGAAGGTACTTCGTGTGAATTTTATTGGGCATATGCT	4	4	342	Phe	Gly	Phe342Gly	1.28194e-06	0.00265692
KRS15GGC	TATGAAATTGGTAAAGTATTTAGAAATGAAGGTATAGATAATACACATAATCCTGAAGGCACTTCGTGTGAATTTTATTGGGCATATGCT	7	7	342	Phe	Gly	Phe342Gly	2.2434e-06	0.00276281
KRS15GGA	TATGAAATTGGTAAAGTATTTAGAAATGAAGGTATAGATAATACACATAATCCTGAAGGAACTTCGTGTGAATTTTATTGGGCATATGCT	9	9	342	Phe	Gly	Phe342Gly	2.88437e-06	0.00648943
KRS15GGG	TATGAAATTGGTAAAGTATTTAGAAATGAAGGTATAGATAATACACATAATCCTGAAGGGACTTCGTGTGAATTTTATTGGGCATATGCT	4	4	342	Phe	Gly	Phe342Gly	1.28194e-06	0.00239212
KRS16TTT	TATGAAATTGGTAAAGTATTTAGAAATGAAGGTATAGATAATACACATAATCCTGAATTTTTTTCGTGTGAATTTTATTGGGCATATGCT	104	104	343	Thr	Phe	Thr343Phe	3.33305e-05	0.0581668
KRS16TTC	TATGAAATTGGTAAAGTATTTAGAAATGAAGGTATAGATAATACACATAATCCTGAATTTTTCTCGTGTGAATTTTATTGGGCATATGCT	17	17	343	Thr	Phe	Thr343Phe	5.44826e-06	0.0182381
KRS16TTA	TATGAAATTGGTAAAGTATTTAGAAATGAAGGTATAGATAATACACATAATCCTGAATTTTTATCGTGTGAATTTTATTGGGCATATGCT	1914	1914	343	Thr	Leu	Thr343Leu	0.000613409	0.716302
KRS16TTG	TATGAAATTGGTAAAGTATTTAGAAATGAAGGTATAGATAATACACATAATCCTGAATTTTTGTCGTGTGAATTTTATTGGGCATATGCT	32	32	343	Thr	Leu	Thr343Leu	1.02555e-05	0.0138328
KRS16CTT	TATGAAATTGGTAAAGTATTTAGAAATGAAGGTATAGATAATACACATAATCCTGAATTTCTTTCGTGTGAATTTTATTGGGCATATGCT	2	2	343	Thr	Leu	Thr343Leu	6.40971e-07	0.0032112
KRS16CTC	TATGAAATTGGTAAAGTATTTAGAAATGAAGGTATAGATAATACACATAATCCTGAATTTCTCTCGTGTGAATTTTATTGGGCATATGCT	4	4	343	Thr	Leu	Thr343Leu	1.28194e-06	0.0091957
KRS16CTA	TATGAAATTGGTAAAGTATTTAGAAATGAAGGTATAGATAATACACATAATCCTGAATTTCTATCGTGTGAATTTTATTGGGCATATGCT	165	165	343	Thr	Leu	Thr343Leu	5.28801e-05	0.179464
KRS16CTG	TATGAAATTGGTAAAGTATTTAGAAATGAAGGTATAGATAATACACATAATCCTGAATTTCTGTCGTGTGAATTTTATTGGGCATATGCT	23	23	343	Thr	Leu	Thr343Leu	7.37117e-06	0.030612
KRS16ATT	TATGAAATTGGTAAAGTATTTAGAAATGAAGGTATAGATAATACACATAATCCTGAATTTATTTCGTGTGAATTTTATTGGGCATATGCT	26	26	343	Thr	Ile	Thr343Ile	8.33263e-06	0.0253928
KRS16ATC	TATGAAATTGGTAAAGTATTTAGAAATGAAGGTATAGATAATACACATAATCCTGAATTTATCTCGTGTGAATTTTATTGGGCATATGCT	4368	4368	343	Thr	Ile	Thr343Ile	0.00139988	2.98537
KRS16ATA	TATGAAATTGGTAAAGTATTTAGAAATGAAGGTATAGATAATACACATAATCCTGAATTTATATCGTGTGAATTTTATTGGGCATATGCT	656	656	343	Thr	Ile	Thr343Ile	0.000210239	0.144973
KRS16ATG	TATGAAATTGGTAAAGTATTTAGAAATGAAGGTATAGATAATACACATAATCCTGAATTTATGTCGTGTGAATTTTATTGGGCATATGCT	2423	2423	343	Thr	Met	Thr343Met	0.000776537	0.7666
KRS16GTT	TATGAAATTGGTAAAGTATTTAGAAATGAAGGTATAGATAATACACATAATCCTGAATTTGTTTCGTGTGAATTTTATTGGGCATATGCT	662	662	343	Thr	Val	Thr343Val	0.000212161	0.373499
KRS16GTC	TATGAAATTGGTAAAGTATTTAGAAATGAAGGTATAGATAATACACATAATCCTGAATTTGTCTCGTGTGAATTTTATTGGGCATATGCT	8	8	343	Thr	Val	Thr343Val	2.56388e-06	0.0151055
KRS16GTA	TATGAAATTGGTAAAGTATTTAGAAATGAAGGTATAGATAATACACATAATCCTGAATTTGTATCGTGTGAATTTTATTGGGCATATGCT	12	12	343	Thr	Val	Thr343Val	3.84583e-06	0.00911676
KRS16GTG	TATGAAATTGGTAAAGTATTTAGAAATGAAGGTATAGATAATACACATAATCCTGAATTTGTGTCGTGTGAATTTTATTGGGCATATGCT	26	26	343	Thr	Val	Thr343Val	8.33263e-06	0.00716334
KRS16TCT	TATGAAATTGGTAAAGTATTTAGAAATGAAGGTATAGATAATACACATAATCCTGAATTTTCTTCGTGTGAATTTTATTGGGCATATGCT	455	455	343	Thr	Ser	Thr343Ser	0.000145821	0.137739
KRS16TCC	TATGAAATTGGTAAAGTATTTAGAAATGAAGGTATAGATAATACACATAATCCTGAATTTTCCTCGTGTGAATTTTATTGGGCATATGCT	13	13	343	Thr	Ser	Thr343Ser	4.16631e-06	0.0270732
KRS16TCA	TATGAAATTGGTAAAGTATTTAGAAATGAAGGTATAGATAATACACATAATCCTGAATTTTCATCGTGTGAATTTTATTGGGCATATGCT	54	54	343	Thr	Ser	Thr343Ser	1.73062e-05	0.0253889
KRS16TCG	TATGAAATTGGTAAAGTATTTAGAAATGAAGGTATAGATAATACACATAATCCTGAATTTTCGTCGTGTGAATTTTATTGGGCATATGCT	1	1	343	Thr	Ser	Thr343Ser	3.20486e-07	0.00355813
KRS16CCT	TATGAAATTGGTAAAGTATTTAGAAATGAAGGTATAGATAATACACATAATCCTGAATTTCCTTCGTGTGAATTTTATTGGGCATATGCT	48	48	343	Thr	Pro	Thr343Pro	1.53833e-05	0.0755273
KRS16CCC	TATGAAATTGGTAAAGTATTTAGAAATGAAGGTATAGATAATACACATAATCCTGAATTTCCCTCGTGTGAATTTTATTGGGCATATGCT	8	8	343	Thr	Pro	Thr343Pro	2.56388e-06	0.024736
KRS16CCA	TATGAAATTGGTAAAGTATTTAGAAATGAAGGTATAGATAATACACATAATCCTGAATTTCCATCGTGTGAATTTTATTGGGCATATGCT	1	1	343	Thr	Pro	Thr343Pro	3.20486e-07	0.000835972
KRS16CCG	TATGAAATTGGTAAAGTATTTAGAAATGAAGGTATAGATAATACACATAATCCTGAATTTCCGTCGTGTGAATTTTATTGGGCATATGCT	1	1	343	Thr	Pro	Thr343Pro	3.20486e-07	0.00370717
KRS16ACT	TATGAAATTGGTAAAGTATTTAGAAATGAAGGTATAGATAATACACATAATCCTGAATTTACTTCGTGTGAATTTTATTGGGCATATGCT	91560	4162	343	Thr	Thr	Thr343Thr	0.00133386	1.22332
KRS16ACC	TATGAAATTGGTAAAGTATTTAGAAATGAAGGTATAGATAATACACATAATCCTGAATTTACCTCGTGTGAATTTTATTGGGCATATGCT	3430	3430	343	Thr	Thr	Thr343Thr	0.00109927	2.9618
KRS16ACA	TATGAAATTGGTAAAGTATTTAGAAATGAAGGTATAGATAATACACATAATCCTGAATTTACATCGTGTGAATTTTATTGGGCATATGCT	332	332	343	Thr	Thr	Thr343Thr	0.000106401	0.0915416
KRS16ACG	TATGAAATTGGTAAAGTATTTAGAAATGAAGGTATAGATAATACACATAATCCTGAATTTACGTCGTGTGAATTTTATTGGGCATATGCT	74	74	343	Thr	Thr	Thr343Thr	2.37159e-05	0.123287
KRS16GCT	TATGAAATTGGTAAAGTATTTAGAAATGAAGGTATAGATAATACACATAATCCTGAATTTGCTTCGTGTGAATTTTATTGGGCATATGCT	118	118	343	Thr	Ala	Thr343Ala	3.78173e-05	0.190758
KRS16GCC	TATGAAATTGGTAAAGTATTTAGAAATGAAGGTATAGATAATACACATAATCCTGAATTTGCCTCGTGTGAATTTTATTGGGCATATGCT	413	413	343	Thr	Ala	Thr343Ala	0.000132361	1.21847
KRS16GCA	TATGAAATTGGTAAAGTATTTAGAAATGAAGGTATAGATAATACACATAATCCTGAATTTGCATCGTGTGAATTTTATTGGGCATATGCT	5	5	343	Thr	Ala	Thr343Ala	1.60243e-06	0.00412147
KRS16GCG	TATGAAATTGGTAAAGTATTTAGAAATGAAGGTATAGATAATACACATAATCCTGAATTTGCGTCGTGTGAATTTTATTGGGCATATGCT	81	81	343	Thr	Ala	Thr343Ala	2.59593e-05	0.0798796
KRS16TAT	TATGAAATTGGTAAAGTATTTAGAAATGAAGGTATAGATAATACACATAATCCTGAATTTTATTCGTGTGAATTTTATTGGGCATATGCT	8940	8940	343	Thr	Tyr	Thr343Tyr	0.00286514	4.37769
KRS16TAC	TATGAAATTGGTAAAGTATTTAGAAATGAAGGTATAGATAATACACATAATCCTGAATTTTACTCGTGTGAATTTTATTGGGCATATGCT	56	56	343	Thr	Tyr	Thr343Tyr	1.79472e-05	0.0219192
KRS16TAA	TATGAAATTGGTAAAGTATTTAGAAATGAAGGTATAGATAATACACATAATCCTGAATTTTAATCGTGTGAATTTTATTGGGCATATGCT	136266	136266	343	Thr	Stop	Thr343Stop	0.0436713	24.4763
KRS16TAG	TATGAAATTGGTAAAGTATTTAGAAATGAAGGTATAGATAATACACATAATCCTGAATTTTAGTCGTGTGAATTTTATTGGGCATATGCT	225	225	343	Thr	Stop	Thr343Stop	7.21093e-05	0.0959732
KRS16CAT	TATGAAATTGGTAAAGTATTTAGAAATGAAGGTATAGATAATACACATAATCCTGAATTTCATTCGTGTGAATTTTATTGGGCATATGCT	26	26	343	Thr	His	Thr343His	8.33263e-06	0.016408
KRS16CAC	TATGAAATTGGTAAAGTATTTAGAAATGAAGGTATAGATAATACACATAATCCTGAATTTCACTCGTGTGAATTTTATTGGGCATATGCT	59	59	343	Thr	His	Thr343His	1.89087e-05	0.074071
KRS16CAA	TATGAAATTGGTAAAGTATTTAGAAATGAAGGTATAGATAATACACATAATCCTGAATTTCAATCGTGTGAATTTTATTGGGCATATGCT	883	883	343	Thr	Gln	Thr343Gln	0.000282989	0.322281
KRS16CAG	TATGAAATTGGTAAAGTATTTAGAAATGAAGGTATAGATAATACACATAATCCTGAATTTCAGTCGTGTGAATTTTATTGGGCATATGCT	323	323	343	Thr	Gln	Thr343Gln	0.000103517	0.432337
KRS16AAT	TATGAAATTGGTAAAGTATTTAGAAATGAAGGTATAGATAATACACATAATCCTGAATTTAATTCGTGTGAATTTTATTGGGCATATGCT	236	236	343	Thr	Asn	Thr343Asn	7.56346e-05	0.0825614
KRS16AAC	TATGAAATTGGTAAAGTATTTAGAAATGAAGGTATAGATAATACACATAATCCTGAATTTAACTCGTGTGAATTTTATTGGGCATATGCT	121	121	343	Thr	Asn	Thr343Asn	3.87788e-05	0.0431619
KRS16AAA	TATGAAATTGGTAAAGTATTTAGAAATGAAGGTATAGATAATACACATAATCCTGAATTTAAATCGTGTGAATTTTATTGGGCATATGCT	1046	1046	343	Thr	Lys	Thr343Lys	0.000335228	0.0400606
KRS16AAG	TATGAAATTGGTAAAGTATTTAGAAATGAAGGTATAGATAATACACATAATCCTGAATTTAAGTCGTGTGAATTTTATTGGGCATATGCT	5	5	343	Thr	Lys	Thr343Lys	1.60243e-06	0.00191473
KRS16GAT	TATGAAATTGGTAAAGTATTTAGAAATGAAGGTATAGATAATACACATAATCCTGAATTTGATTCGTGTGAATTTTATTGGGCATATGCT	9	9	343	Thr	Asp	Thr343Asp	2.88437e-06	0.010295
KRS16GAC	TATGAAATTGGTAAAGTATTTAGAAATGAAGGTATAGATAATACACATAATCCTGAATTTGACTCGTGTGAATTTTATTGGGCATATGCT	2	2	343	Thr	Asp	Thr343Asp	6.40971e-07	0.003092
KRS16GAA	TATGAAATTGGTAAAGTATTTAGAAATGAAGGTATAGATAATACACATAATCCTGAATTTGAATCGTGTGAATTTTATTGGGCATATGCT	30	30	343	Thr	Glu	Thr343Glu	9.61457e-06	0.00869507
KRS16GAG	TATGAAATTGGTAAAGTATTTAGAAATGAAGGTATAGATAATACACATAATCCTGAATTTGAGTCGTGTGAATTTTATTGGGCATATGCT	6	6	343	Thr	Glu	Thr343Glu	1.92291e-06	0.00944092
KRS16TGT	TATGAAATTGGTAAAGTATTTAGAAATGAAGGTATAGATAATACACATAATCCTGAATTTTGTTCGTGTGAATTTTATTGGGCATATGCT	2416	2416	343	Thr	Cys	Thr343Cys	0.000774293	0.556142
KRS16TGC	TATGAAATTGGTAAAGTATTTAGAAATGAAGGTATAGATAATACACATAATCCTGAATTTTGCTCGTGTGAATTTTATTGGGCATATGCT	1636	1636	343	Thr	Cys	Thr343Cys	0.000524314	1.0073
KRS16TGA	TATGAAATTGGTAAAGTATTTAGAAATGAAGGTATAGATAATACACATAATCCTGAATTTTGATCGTGTGAATTTTATTGGGCATATGCT	195	195	343	Thr	Stop	Thr343Stop	6.24947e-05	0.139892
KRS16TGG	TATGAAATTGGTAAAGTATTTAGAAATGAAGGTATAGATAATACACATAATCCTGAATTTTGGTCGTGTGAATTTTATTGGGCATATGCT	9	9	343	Thr	Trp	Thr343Trp	2.88437e-06	0.00959732
KRS16CGT	TATGAAATTGGTAAAGTATTTAGAAATGAAGGTATAGATAATACACATAATCCTGAATTTCGTTCGTGTGAATTTTATTGGGCATATGCT	5	5	343	Thr	Arg	Thr343Arg	1.60243e-06	0.0095685
KRS16CGC	TATGAAATTGGTAAAGTATTTAGAAATGAAGGTATAGATAATACACATAATCCTGAATTTCGCTCGTGTGAATTTTATTGGGCATATGCT	4	4	343	Thr	Arg	Thr343Arg	1.28194e-06	0.0156479
KRS16CGA	TATGAAATTGGTAAAGTATTTAGAAATGAAGGTATAGATAATACACATAATCCTGAATTTCGATCGTGTGAATTTTATTGGGCATATGCT	56	56	343	Thr	Arg	Thr343Arg	1.79472e-05	0.0158417
KRS16CGG	TATGAAATTGGTAAAGTATTTAGAAATGAAGGTATAGATAATACACATAATCCTGAATTTCGGTCGTGTGAATTTTATTGGGCATATGCT	3	3	343	Thr	Arg	Thr343Arg	9.61457e-07	0.0032781
KRS16AGT	TATGAAATTGGTAAAGTATTTAGAAATGAAGGTATAGATAATACACATAATCCTGAATTTAGTTCGTGTGAATTTTATTGGGCATATGCT	595	595	343	Thr	Ser	Thr343Ser	0.000190689	0.161294
KRS16AGC	TATGAAATTGGTAAAGTATTTAGAAATGAAGGTATAGATAATACACATAATCCTGAATTTAGCTCGTGTGAATTTTATTGGGCATATGCT	105	105	343	Thr	Ser	Thr343Ser	3.3651e-05	0.0619044
KRS16AGA	TATGAAATTGGTAAAGTATTTAGAAATGAAGGTATAGATAATACACATAATCCTGAATTTAGATCGTGTGAATTTTATTGGGCATATGCT	4	4	343	Thr	Arg	Thr343Arg	1.28194e-06	0.00385869
KRS16AGG	TATGAAATTGGTAAAGTATTTAGAAATGAAGGTATAGATAATACACATAATCCTGAATTTAGGTCGTGTGAATTTTATTGGGCATATGCT	538	538	343	Thr	Arg	Thr343Arg	0.000172421	0.151167
KRS16GGT	TATGAAATTGGTAAAGTATTTAGAAATGAAGGTATAGATAATACACATAATCCTGAATTTGGTTCGTGTGAATTTTATTGGGCATATGCT	3	3	343	Thr	Gly	Thr343Gly	9.61457e-07	0.00272334
KRS16GGC	TATGAAATTGGTAAAGTATTTAGAAATGAAGGTATAGATAATACACATAATCCTGAATTTGGCTCGTGTGAATTTTATTGGGCATATGCT	4	4	343	Thr	Gly	Thr343Gly	1.28194e-06	0.00813872
KRS16GGA	TATGAAATTGGTAAAGTATTTAGAAATGAAGGTATAGATAATACACATAATCCTGAATTTGGATCGTGTGAATTTTATTGGGCATATGCT	66	66	343	Thr	Gly	Thr343Gly	2.1152e-05	0.0424841
KRS16GGG	TATGAAATTGGTAAAGTATTTAGAAATGAAGGTATAGATAATACACATAATCCTGAATTTGGGTCGTGTGAATTTTATTGGGCATATGCT	1	1	343	Thr	Gly	Thr343Gly	3.20486e-07	0.00152273
KRS17TTT	TATGAAATTGGTAAAGTATTTAGAAATGAAGGTATAGATAATACACATAATCCTGAATTTACTTTTTGTGAATTTTATTGGGCATATGCT	214	214	344	Ser	Phe	Ser344Phe	6.85839e-05	0.0412093
KRS17TTC	TATGAAATTGGTAAAGTATTTAGAAATGAAGGTATAGATAATACACATAATCCTGAATTTACTTTCTGTGAATTTTATTGGGCATATGCT	114	114	344	Ser	Phe	Ser344Phe	3.65354e-05	0.0361001
KRS17TTA	TATGAAATTGGTAAAGTATTTAGAAATGAAGGTATAGATAATACACATAATCCTGAATTTACTTTATGTGAATTTTATTGGGCATATGCT	499418	499418	344	Ser	Leu	Ser344Leu	0.160056	85.6851
KRS17TTG	TATGAAATTGGTAAAGTATTTAGAAATGAAGGTATAGATAATACACATAATCCTGAATTTACTTTGTGTGAATTTTATTGGGCATATGCT	1521	1521	344	Ser	Leu	Ser344Leu	0.000487459	0.586267
KRS17CTT	TATGAAATTGGTAAAGTATTTAGAAATGAAGGTATAGATAATACACATAATCCTGAATTTACTCTTTGTGAATTTTATTGGGCATATGCT	5221	5221	344	Ser	Leu	Ser344Leu	0.00167326	1.81841
KRS17CTC	TATGAAATTGGTAAAGTATTTAGAAATGAAGGTATAGATAATACACATAATCCTGAATTTACTCTCTGTGAATTTTATTGGGCATATGCT	38	38	344	Ser	Leu	Ser344Leu	1.21785e-05	0.029342
KRS17CTA	TATGAAATTGGTAAAGTATTTAGAAATGAAGGTATAGATAATACACATAATCCTGAATTTACTCTATGTGAATTTTATTGGGCATATGCT	11498	11498	344	Ser	Leu	Ser344Leu	0.00368494	4.6602
KRS17CTG	TATGAAATTGGTAAAGTATTTAGAAATGAAGGTATAGATAATACACATAATCCTGAATTTACTCTGTGTGAATTTTATTGGGCATATGCT	730	730	344	Ser	Leu	Ser344Leu	0.000233954	0.428599
KRS17ATT	TATGAAATTGGTAAAGTATTTAGAAATGAAGGTATAGATAATACACATAATCCTGAATTTACTATTTGTGAATTTTATTGGGCATATGCT	6746	6746	344	Ser	Ile	Ser344Ile	0.002162	0.364073
KRS17ATC	TATGAAATTGGTAAAGTATTTAGAAATGAAGGTATAGATAATACACATAATCCTGAATTTACTATCTGTGAATTTTATTGGGCATATGCT	44464	44464	344	Ser	Ile	Ser344Ile	0.0142501	17.7974
KRS17ATA	TATGAAATTGGTAAAGTATTTAGAAATGAAGGTATAGATAATACACATAATCCTGAATTTACTATATGTGAATTTTATTGGGCATATGCT	587	587	344	Ser	Ile	Ser344Ile	0.000188125	0.0701378
KRS17ATG	TATGAAATTGGTAAAGTATTTAGAAATGAAGGTATAGATAATACACATAATCCTGAATTTACTATGTGTGAATTTTATTGGGCATATGCT	225904	225904	344	Ser	Met	Ser344Met	0.072399	67.3781
KRS17GTT	TATGAAATTGGTAAAGTATTTAGAAATGAAGGTATAGATAATACACATAATCCTGAATTTACTGTTTGTGAATTTTATTGGGCATATGCT	94	94	344	Ser	Val	Ser344Val	3.01256e-05	0.0290268
KRS17GTC	TATGAAATTGGTAAAGTATTTAGAAATGAAGGTATAGATAATACACATAATCCTGAATTTACTGTCTGTGAATTTTATTGGGCATATGCT	62	62	344	Ser	Val	Ser344Val	1.98701e-05	0.0492708
KRS17GTA	TATGAAATTGGTAAAGTATTTAGAAATGAAGGTATAGATAATACACATAATCCTGAATTTACTGTATGTGAATTTTATTGGGCATATGCT	97	97	344	Ser	Val	Ser344Val	3.10871e-05	0.0534495
KRS17GTG	TATGAAATTGGTAAAGTATTTAGAAATGAAGGTATAGATAATACACATAATCCTGAATTTACTGTGTGTGAATTTTATTGGGCATATGCT	6479	6479	344	Ser	Val	Ser344Val	0.00207643	1.19749
KRS17TCT	TATGAAATTGGTAAAGTATTTAGAAATGAAGGTATAGATAATACACATAATCCTGAATTTACTTCTTGTGAATTTTATTGGGCATATGCT	11	11	344	Ser	Ser	Ser344Ser	3.52534e-06	0.00679055
KRS17TCC	TATGAAATTGGTAAAGTATTTAGAAATGAAGGTATAGATAATACACATAATCCTGAATTTACTTCCTGTGAATTTTATTGGGCATATGCT	82	82	344	Ser	Ser	Ser344Ser	2.62798e-05	0.104053
KRS17TCA	TATGAAATTGGTAAAGTATTTAGAAATGAAGGTATAGATAATACACATAATCCTGAATTTACTTCATGTGAATTTTATTGGGCATATGCT	977	977	344	Ser	Ser	Ser344Ser	0.000313114	0.367774
KRS17TCG	TATGAAATTGGTAAAGTATTTAGAAATGAAGGTATAGATAATACACATAATCCTGAATTTACTTCGTGTGAATTTTATTGGGCATATGCT	91560	4162	344	Ser	Ser	Ser344Ser	0.00133386	1.22332
KRS17CCT	TATGAAATTGGTAAAGTATTTAGAAATGAAGGTATAGATAATACACATAATCCTGAATTTACTCCTTGTGAATTTTATTGGGCATATGCT	29	29	344	Ser	Pro	Ser344Pro	9.29408e-06	0.0225401
KRS17CCC	TATGAAATTGGTAAAGTATTTAGAAATGAAGGTATAGATAATACACATAATCCTGAATTTACTCCCTGTGAATTTTATTGGGCATATGCT	112	112	344	Ser	Pro	Ser344Pro	3.58944e-05	0.0690198
KRS17CCA	TATGAAATTGGTAAAGTATTTAGAAATGAAGGTATAGATAATACACATAATCCTGAATTTACTCCATGTGAATTTTATTGGGCATATGCT	25	25	344	Ser	Pro	Ser344Pro	8.01214e-06	0.0172868
KRS17CCG	TATGAAATTGGTAAAGTATTTAGAAATGAAGGTATAGATAATACACATAATCCTGAATTTACTCCGTGTGAATTTTATTGGGCATATGCT	275	275	344	Ser	Pro	Ser344Pro	8.81335e-05	0.355326
KRS17ACT	TATGAAATTGGTAAAGTATTTAGAAATGAAGGTATAGATAATACACATAATCCTGAATTTACTACTTGTGAATTTTATTGGGCATATGCT	78	78	344	Ser	Thr	Ser344Thr	2.49979e-05	0.0134378
KRS17ACC	TATGAAATTGGTAAAGTATTTAGAAATGAAGGTATAGATAATACACATAATCCTGAATTTACTACCTGTGAATTTTATTGGGCATATGCT	159	159	344	Ser	Thr	Ser344Thr	5.09572e-05	0.175363
KRS17ACA	TATGAAATTGGTAAAGTATTTAGAAATGAAGGTATAGATAATACACATAATCCTGAATTTACTACATGTGAATTTTATTGGGCATATGCT	38	38	344	Ser	Thr	Ser344Thr	1.21785e-05	0.0078905
KRS17ACG	TATGAAATTGGTAAAGTATTTAGAAATGAAGGTATAGATAATACACATAATCCTGAATTTACTACGTGTGAATTTTATTGGGCATATGCT	624	624	344	Ser	Thr	Ser344Thr	0.000199983	0.662421
KRS17GCT	TATGAAATTGGTAAAGTATTTAGAAATGAAGGTATAGATAATACACATAATCCTGAATTTACTGCTTGTGAATTTTATTGGGCATATGCT	16	16	344	Ser	Ala	Ser344Ala	5.12777e-06	0.00986855
KRS17GCC	TATGAAATTGGTAAAGTATTTAGAAATGAAGGTATAGATAATACACATAATCCTGAATTTACTGCCTGTGAATTTTATTGGGCATATGCT	5	5	344	Ser	Ala	Ser344Ala	1.60243e-06	0.0138295
KRS17GCA	TATGAAATTGGTAAAGTATTTAGAAATGAAGGTATAGATAATACACATAATCCTGAATTTACTGCATGTGAATTTTATTGGGCATATGCT	40	40	344	Ser	Ala	Ser344Ala	1.28194e-05	0.0124332
KRS17GCG	TATGAAATTGGTAAAGTATTTAGAAATGAAGGTATAGATAATACACATAATCCTGAATTTACTGCGTGTGAATTTTATTGGGCATATGCT	63	63	344	Ser	Ala	Ser344Ala	2.01906e-05	0.0694834
KRS17TAT	TATGAAATTGGTAAAGTATTTAGAAATGAAGGTATAGATAATACACATAATCCTGAATTTACTTATTGTGAATTTTATTGGGCATATGCT	31	31	344	Ser	Tyr	Ser344Tyr	9.93505e-06	0.00960198
KRS17TAC	TATGAAATTGGTAAAGTATTTAGAAATGAAGGTATAGATAATACACATAATCCTGAATTTACTTACTGTGAATTTTATTGGGCATATGCT	14	14	344	Ser	Tyr	Ser344Tyr	4.4868e-06	0.00425998
KRS17TAA	TATGAAATTGGTAAAGTATTTAGAAATGAAGGTATAGATAATACACATAATCCTGAATTTACTTAATGTGAATTTTATTGGGCATATGCT	3068	3068	344	Ser	Stop	Ser344Stop	0.00098325	0.685718
KRS17TAG	TATGAAATTGGTAAAGTATTTAGAAATGAAGGTATAGATAATACACATAATCCTGAATTTACTTAGTGTGAATTTTATTGGGCATATGCT	24	24	344	Ser	Stop	Ser344Stop	7.69165e-06	0.00989153
KRS17CAT	TATGAAATTGGTAAAGTATTTAGAAATGAAGGTATAGATAATACACATAATCCTGAATTTACTCATTGTGAATTTTATTGGGCATATGCT	9	9	344	Ser	His	Ser344His	2.88437e-06	0.00340964
KRS17CAC	TATGAAATTGGTAAAGTATTTAGAAATGAAGGTATAGATAATACACATAATCCTGAATTTACTCACTGTGAATTTTATTGGGCATATGCT	8	8	344	Ser	His	Ser344His	2.56388e-06	0.0039012
KRS17CAA	TATGAAATTGGTAAAGTATTTAGAAATGAAGGTATAGATAATACACATAATCCTGAATTTACTCAATGTGAATTTTATTGGGCATATGCT	40	40	344	Ser	Gln	Ser344Gln	1.28194e-05	0.00587487
KRS17CAG	TATGAAATTGGTAAAGTATTTAGAAATGAAGGTATAGATAATACACATAATCCTGAATTTACTCAGTGTGAATTTTATTGGGCATATGCT	5	5	344	Ser	Gln	Ser344Gln	1.60243e-06	0.00150974
KRS17AAT	TATGAAATTGGTAAAGTATTTAGAAATGAAGGTATAGATAATACACATAATCCTGAATTTACTAATTGTGAATTTTATTGGGCATATGCT	355	355	344	Ser	Asn	Ser344Asn	0.000113772	0.0713901
KRS17AAC	TATGAAATTGGTAAAGTATTTAGAAATGAAGGTATAGATAATACACATAATCCTGAATTTACTAACTGTGAATTTTATTGGGCATATGCT	378	378	344	Ser	Asn	Ser344Asn	0.000121144	0.0736922
KRS17AAA	TATGAAATTGGTAAAGTATTTAGAAATGAAGGTATAGATAATACACATAATCCTGAATTTACTAAATGTGAATTTTATTGGGCATATGCT	70	70	344	Ser	Lys	Ser344Lys	2.2434e-05	0.00374018
KRS17AAG	TATGAAATTGGTAAAGTATTTAGAAATGAAGGTATAGATAATACACATAATCCTGAATTTACTAAGTGTGAATTTTATTGGGCATATGCT	127	127	344	Ser	Lys	Ser344Lys	4.07017e-05	0.0684359
KRS17GAT	TATGAAATTGGTAAAGTATTTAGAAATGAAGGTATAGATAATACACATAATCCTGAATTTACTGATTGTGAATTTTATTGGGCATATGCT	9	9	344	Ser	Asp	Ser344Asp	2.88437e-06	0.00845175
KRS17GAC	TATGAAATTGGTAAAGTATTTAGAAATGAAGGTATAGATAATACACATAATCCTGAATTTACTGACTGTGAATTTTATTGGGCATATGCT	4	4	344	Ser	Asp	Ser344Asp	1.28194e-06	0.0040519
KRS17GAA	TATGAAATTGGTAAAGTATTTAGAAATGAAGGTATAGATAATACACATAATCCTGAATTTACTGAATGTGAATTTTATTGGGCATATGCT	23	23	344	Ser	Glu	Ser344Glu	7.37117e-06	0.0108354
KRS17GAG	TATGAAATTGGTAAAGTATTTAGAAATGAAGGTATAGATAATACACATAATCCTGAATTTACTGAGTGTGAATTTTATTGGGCATATGCT	7	7	344	Ser	Glu	Ser344Glu	2.2434e-06	0.00889853
KRS17TGT	TATGAAATTGGTAAAGTATTTAGAAATGAAGGTATAGATAATACACATAATCCTGAATTTACTTGTTGTGAATTTTATTGGGCATATGCT	1076	1076	344	Ser	Cys	Ser344Cys	0.000344843	0.367881
KRS17TGC	TATGAAATTGGTAAAGTATTTAGAAATGAAGGTATAGATAATACACATAATCCTGAATTTACTTGCTGTGAATTTTATTGGGCATATGCT	8	8	344	Ser	Cys	Ser344Cys	2.56388e-06	0.00657904
KRS17TGA	TATGAAATTGGTAAAGTATTTAGAAATGAAGGTATAGATAATACACATAATCCTGAATTTACTTGATGTGAATTTTATTGGGCATATGCT	48	48	344	Ser	Stop	Ser344Stop	1.53833e-05	0.0296315
KRS17TGG	TATGAAATTGGTAAAGTATTTAGAAATGAAGGTATAGATAATACACATAATCCTGAATTTACTTGGTGTGAATTTTATTGGGCATATGCT	111	111	344	Ser	Trp	Ser344Trp	3.55739e-05	0.112925
KRS17CGT	TATGAAATTGGTAAAGTATTTAGAAATGAAGGTATAGATAATACACATAATCCTGAATTTACTCGTTGTGAATTTTATTGGGCATATGCT	8	8	344	Ser	Arg	Ser344Arg	2.56388e-06	0.00709843
KRS17CGC	TATGAAATTGGTAAAGTATTTAGAAATGAAGGTATAGATAATACACATAATCCTGAATTTACTCGCTGTGAATTTTATTGGGCATATGCT	4	4	344	Ser	Arg	Ser344Arg	1.28194e-06	0.00853095
KRS17CGA	TATGAAATTGGTAAAGTATTTAGAAATGAAGGTATAGATAATACACATAATCCTGAATTTACTCGATGTGAATTTTATTGGGCATATGCT	4	4	344	Ser	Arg	Ser344Arg	1.28194e-06	0.00597526
KRS17CGG	TATGAAATTGGTAAAGTATTTAGAAATGAAGGTATAGATAATACACATAATCCTGAATTTACTCGGTGTGAATTTTATTGGGCATATGCT	2	2	344	Ser	Arg	Ser344Arg	6.40971e-07	0.00300029
KRS17AGT	TATGAAATTGGTAAAGTATTTAGAAATGAAGGTATAGATAATACACATAATCCTGAATTTACTAGTTGTGAATTTTATTGGGCATATGCT	9	9	344	Ser	Ser	Ser344Ser	2.88437e-06	0.00630952
KRS17AGC	TATGAAATTGGTAAAGTATTTAGAAATGAAGGTATAGATAATACACATAATCCTGAATTTACTAGCTGTGAATTTTATTGGGCATATGCT	65	65	344	Ser	Ser	Ser344Ser	2.08316e-05	0.049119
KRS17AGA	TATGAAATTGGTAAAGTATTTAGAAATGAAGGTATAGATAATACACATAATCCTGAATTTACTAGATGTGAATTTTATTGGGCATATGCT	6	6	344	Ser	Arg	Ser344Arg	1.92291e-06	0.00286088
KRS17AGG	TATGAAATTGGTAAAGTATTTAGAAATGAAGGTATAGATAATACACATAATCCTGAATTTACTAGGTGTGAATTTTATTGGGCATATGCT	23	23	344	Ser	Arg	Ser344Arg	7.37117e-06	0.0382291
KRS17GGT	TATGAAATTGGTAAAGTATTTAGAAATGAAGGTATAGATAATACACATAATCCTGAATTTACTGGTTGTGAATTTTATTGGGCATATGCT	5156	5156	344	Ser	Gly	Ser344Gly	0.00165242	3.03223
KRS17GGC	TATGAAATTGGTAAAGTATTTAGAAATGAAGGTATAGATAATACACATAATCCTGAATTTACTGGCTGTGAATTTTATTGGGCATATGCT	1107	1107	344	Ser	Gly	Ser344Gly	0.000354778	0.225888
KRS17GGA	TATGAAATTGGTAAAGTATTTAGAAATGAAGGTATAGATAATACACATAATCCTGAATTTACTGGATGTGAATTTTATTGGGCATATGCT	15	15	344	Ser	Gly	Ser344Gly	4.80728e-06	0.0298344
KRS17GGG	TATGAAATTGGTAAAGTATTTAGAAATGAAGGTATAGATAATACACATAATCCTGAATTTACTGGGTGTGAATTTTATTGGGCATATGCT	9	9	344	Ser	Gly	Ser344Gly	2.88437e-06	0.0157738
KRS18TTT	TATGAAATTGGTAAAGTATTTAGAAATGAAGGTATAGATAATACACATAATCCTGAATTTACTTCGTTTGAATTTTATTGGGCATATGCT	226	226	345	Cys	Phe	Cys345Phe	7.24297e-05	0.0634762
KRS18TTC	TATGAAATTGGTAAAGTATTTAGAAATGAAGGTATAGATAATACACATAATCCTGAATTTACTTCGTTCGAATTTTATTGGGCATATGCT	3	3	345	Cys	Phe	Cys345Phe	9.61457e-07	0.00243881
KRS18TTA	TATGAAATTGGTAAAGTATTTAGAAATGAAGGTATAGATAATACACATAATCCTGAATTTACTTCGTTAGAATTTTATTGGGCATATGCT	159	159	345	Cys	Leu	Cys345Leu	5.09572e-05	0.0367678
KRS18TTG	TATGAAATTGGTAAAGTATTTAGAAATGAAGGTATAGATAATACACATAATCCTGAATTTACTTCGTTGGAATTTTATTGGGCATATGCT	119	119	345	Cys	Leu	Cys345Leu	3.81378e-05	0.041775
KRS18CTT	TATGAAATTGGTAAAGTATTTAGAAATGAAGGTATAGATAATACACATAATCCTGAATTTACTTCGCTTGAATTTTATTGGGCATATGCT	3	3	345	Cys	Leu	Cys345Leu	9.61457e-07	0.003253
KRS18CTC	TATGAAATTGGTAAAGTATTTAGAAATGAAGGTATAGATAATACACATAATCCTGAATTTACTTCGCTCGAATTTTATTGGGCATATGCT	0	0	345	Cys	Leu	Cys345Leu	0	0
KRS18CTA	TATGAAATTGGTAAAGTATTTAGAAATGAAGGTATAGATAATACACATAATCCTGAATTTACTTCGCTAGAATTTTATTGGGCATATGCT	9	9	345	Cys	Leu	Cys345Leu	2.88437e-06	0.00558512
KRS18CTG	TATGAAATTGGTAAAGTATTTAGAAATGAAGGTATAGATAATACACATAATCCTGAATTTACTTCGCTGGAATTTTATTGGGCATATGCT	159	159	345	Cys	Leu	Cys345Leu	5.09572e-05	0.104924
KRS18ATT	TATGAAATTGGTAAAGTATTTAGAAATGAAGGTATAGATAATACACATAATCCTGAATTTACTTCGATTGAATTTTATTGGGCATATGCT	2820	2820	345	Cys	Ile	Cys345Ile	0.000903769	0.516491
KRS18ATC	TATGAAATTGGTAAAGTATTTAGAAATGAAGGTATAGATAATACACATAATCCTGAATTTACTTCGATCGAATTTTATTGGGCATATGCT	12	12	345	Cys	Ile	Cys345Ile	3.84583e-06	0.0143527
KRS18ATA	TATGAAATTGGTAAAGTATTTAGAAATGAAGGTATAGATAATACACATAATCCTGAATTTACTTCGATAGAATTTTATTGGGCATATGCT	4961	4961	345	Cys	Ile	Cys345Ile	0.00158993	1.08619
KRS18ATG	TATGAAATTGGTAAAGTATTTAGAAATGAAGGTATAGATAATACACATAATCCTGAATTTACTTCGATGGAATTTTATTGGGCATATGCT	186	186	345	Cys	Met	Cys345Met	5.96103e-05	0.0911424
KRS18GTT	TATGAAATTGGTAAAGTATTTAGAAATGAAGGTATAGATAATACACATAATCCTGAATTTACTTCGGTTGAATTTTATTGGGCATATGCT	11	11	345	Cys	Val	Cys345Val	3.52534e-06	0.0108177
KRS18GTC	TATGAAATTGGTAAAGTATTTAGAAATGAAGGTATAGATAATACACATAATCCTGAATTTACTTCGGTCGAATTTTATTGGGCATATGCT	0	0	345	Cys	Val	Cys345Val	0	0
KRS18GTA	TATGAAATTGGTAAAGTATTTAGAAATGAAGGTATAGATAATACACATAATCCTGAATTTACTTCGGTAGAATTTTATTGGGCATATGCT	33	33	345	Cys	Val	Cys345Val	1.0576e-05	0.0231578
KRS18GTG	TATGAAATTGGTAAAGTATTTAGAAATGAAGGTATAGATAATACACATAATCCTGAATTTACTTCGGTGGAATTTTATTGGGCATATGCT	6	6	345	Cys	Val	Cys345Val	1.92291e-06	0.00370717
KRS18TCT	TATGAAATTGGTAAAGTATTTAGAAATGAAGGTATAGATAATACACATAATCCTGAATTTACTTCGTCTGAATTTTATTGGGCATATGCT	68	68	345	Cys	Ser	Cys345Ser	2.1793e-05	0.0674351
KRS18TCC	TATGAAATTGGTAAAGTATTTAGAAATGAAGGTATAGATAATACACATAATCCTGAATTTACTTCGTCCGAATTTTATTGGGCATATGCT	3	3	345	Cys	Ser	Cys345Ser	9.61457e-07	0.00792614
KRS18TCA	TATGAAATTGGTAAAGTATTTAGAAATGAAGGTATAGATAATACACATAATCCTGAATTTACTTCGTCAGAATTTTATTGGGCATATGCT	1	1	345	Cys	Ser	Cys345Ser	3.20486e-07	0.00115321
KRS18TCG	TATGAAATTGGTAAAGTATTTAGAAATGAAGGTATAGATAATACACATAATCCTGAATTTACTTCGTCGGAATTTTATTGGGCATATGCT	8	8	345	Cys	Ser	Cys345Ser	2.56388e-06	0.00779168
KRS18CCT	TATGAAATTGGTAAAGTATTTAGAAATGAAGGTATAGATAATACACATAATCCTGAATTTACTTCGCCTGAATTTTATTGGGCATATGCT	1	1	345	Cys	Pro	Cys345Pro	3.20486e-07	0.00230641
KRS18CCC	TATGAAATTGGTAAAGTATTTAGAAATGAAGGTATAGATAATACACATAATCCTGAATTTACTTCGCCCGAATTTTATTGGGCATATGCT	1	1	345	Cys	Pro	Cys345Pro	3.20486e-07	0.00761364
KRS18CCA	TATGAAATTGGTAAAGTATTTAGAAATGAAGGTATAGATAATACACATAATCCTGAATTTACTTCGCCAGAATTTTATTGGGCATATGCT	14	14	345	Cys	Pro	Cys345Pro	4.4868e-06	0.0206091
KRS18CCG	TATGAAATTGGTAAAGTATTTAGAAATGAAGGTATAGATAATACACATAATCCTGAATTTACTTCGCCGGAATTTTATTGGGCATATGCT	2	2	345	Cys	Pro	Cys345Pro	6.40971e-07	0.00439794
KRS18ACT	TATGAAATTGGTAAAGTATTTAGAAATGAAGGTATAGATAATACACATAATCCTGAATTTACTTCGACTGAATTTTATTGGGCATATGCT	2	2	345	Cys	Thr	Cys345Thr	6.40971e-07	0.0043307
KRS18ACC	TATGAAATTGGTAAAGTATTTAGAAATGAAGGTATAGATAATACACATAATCCTGAATTTACTTCGACCGAATTTTATTGGGCATATGCT	4	4	345	Cys	Thr	Cys345Thr	1.28194e-06	0.0109778
KRS18ACA	TATGAAATTGGTAAAGTATTTAGAAATGAAGGTATAGATAATACACATAATCCTGAATTTACTTCGACAGAATTTTATTGGGCATATGCT	11	11	345	Cys	Thr	Cys345Thr	3.52534e-06	0.00472906
KRS18ACG	TATGAAATTGGTAAAGTATTTAGAAATGAAGGTATAGATAATACACATAATCCTGAATTTACTTCGACGGAATTTTATTGGGCATATGCT	6	6	345	Cys	Thr	Cys345Thr	1.92291e-06	0.00941998
KRS18GCT	TATGAAATTGGTAAAGTATTTAGAAATGAAGGTATAGATAATACACATAATCCTGAATTTACTTCGGCTGAATTTTATTGGGCATATGCT	4	4	345	Cys	Ala	Cys345Ala	1.28194e-06	0.00546771
KRS18GCC	TATGAAATTGGTAAAGTATTTAGAAATGAAGGTATAGATAATACACATAATCCTGAATTTACTTCGGCCGAATTTTATTGGGCATATGCT	1	1	345	Cys	Ala	Cys345Ala	3.20486e-07	0.00231395
KRS18GCA	TATGAAATTGGTAAAGTATTTAGAAATGAAGGTATAGATAATACACATAATCCTGAATTTACTTCGGCAGAATTTTATTGGGCATATGCT	4	4	345	Cys	Ala	Cys345Ala	1.28194e-06	0.00671155
KRS18GCG	TATGAAATTGGTAAAGTATTTAGAAATGAAGGTATAGATAATACACATAATCCTGAATTTACTTCGGCGGAATTTTATTGGGCATATGCT	0	0	345	Cys	Ala	Cys345Ala	0	0
KRS18TAT	TATGAAATTGGTAAAGTATTTAGAAATGAAGGTATAGATAATACACATAATCCTGAATTTACTTCGTATGAATTTTATTGGGCATATGCT	63	63	345	Cys	Tyr	Cys345Tyr	2.01906e-05	0.0533592
KRS18TAC	TATGAAATTGGTAAAGTATTTAGAAATGAAGGTATAGATAATACACATAATCCTGAATTTACTTCGTACGAATTTTATTGGGCATATGCT	3	3	345	Cys	Tyr	Cys345Tyr	9.61457e-07	0.00298763
KRS18TAA	TATGAAATTGGTAAAGTATTTAGAAATGAAGGTATAGATAATACACATAATCCTGAATTTACTTCGTAAGAATTTTATTGGGCATATGCT	10	10	345	Cys	Stop	Cys345Stop	3.20486e-06	0.00379865
KRS18TAG	TATGAAATTGGTAAAGTATTTAGAAATGAAGGTATAGATAATACACATAATCCTGAATTTACTTCGTAGGAATTTTATTGGGCATATGCT	7	7	345	Cys	Stop	Cys345Stop	2.2434e-06	0.00438627
KRS18CAT	TATGAAATTGGTAAAGTATTTAGAAATGAAGGTATAGATAATACACATAATCCTGAATTTACTTCGCATGAATTTTATTGGGCATATGCT	10	10	345	Cys	His	Cys345His	3.20486e-06	0.00706655
KRS18CAC	TATGAAATTGGTAAAGTATTTAGAAATGAAGGTATAGATAATACACATAATCCTGAATTTACTTCGCACGAATTTTATTGGGCATATGCT	2	2	345	Cys	His	Cys345His	6.40971e-07	0.00238407
KRS18CAA	TATGAAATTGGTAAAGTATTTAGAAATGAAGGTATAGATAATACACATAATCCTGAATTTACTTCGCAAGAATTTTATTGGGCATATGCT	11	11	345	Cys	Gln	Cys345Gln	3.52534e-06	0.00216655
KRS18CAG	TATGAAATTGGTAAAGTATTTAGAAATGAAGGTATAGATAATACACATAATCCTGAATTTACTTCGCAGGAATTTTATTGGGCATATGCT	4	4	345	Cys	Gln	Cys345Gln	1.28194e-06	0.00245006
KRS18AAT	TATGAAATTGGTAAAGTATTTAGAAATGAAGGTATAGATAATACACATAATCCTGAATTTACTTCGAATGAATTTTATTGGGCATATGCT	18	18	345	Cys	Asn	Cys345Asn	5.76874e-06	0.00608655
KRS18AAC	TATGAAATTGGTAAAGTATTTAGAAATGAAGGTATAGATAATACACATAATCCTGAATTTACTTCGAACGAATTTTATTGGGCATATGCT	39	39	345	Cys	Asn	Cys345Asn	1.24989e-05	0.011411
KRS18AAA	TATGAAATTGGTAAAGTATTTAGAAATGAAGGTATAGATAATACACATAATCCTGAATTTACTTCGAAAGAATTTTATTGGGCATATGCT	41	41	345	Cys	Lys	Cys345Lys	1.31399e-05	0.00267097
KRS18AAG	TATGAAATTGGTAAAGTATTTAGAAATGAAGGTATAGATAATACACATAATCCTGAATTTACTTCGAAGGAATTTTATTGGGCATATGCT	3	3	345	Cys	Lys	Cys345Lys	9.61457e-07	0.00199643
KRS18GAT	TATGAAATTGGTAAAGTATTTAGAAATGAAGGTATAGATAATACACATAATCCTGAATTTACTTCGGATGAATTTTATTGGGCATATGCT	5751	5751	345	Cys	Asp	Cys345Asp	0.00184311	4.77946
KRS18GAC	TATGAAATTGGTAAAGTATTTAGAAATGAAGGTATAGATAATACACATAATCCTGAATTTACTTCGGACGAATTTTATTGGGCATATGCT	14	14	345	Cys	Asp	Cys345Asp	4.4868e-06	0.0360471
KRS18GAA	TATGAAATTGGTAAAGTATTTAGAAATGAAGGTATAGATAATACACATAATCCTGAATTTACTTCGGAAGAATTTTATTGGGCATATGCT	5	5	345	Cys	Glu	Cys345Glu	1.60243e-06	0.00349146
KRS18GAG	TATGAAATTGGTAAAGTATTTAGAAATGAAGGTATAGATAATACACATAATCCTGAATTTACTTCGGAGGAATTTTATTGGGCATATGCT	1	1	345	Cys	Glu	Cys345Glu	3.20486e-07	0.00108267
KRS18TGT	TATGAAATTGGTAAAGTATTTAGAAATGAAGGTATAGATAATACACATAATCCTGAATTTACTTCGTGTGAATTTTATTGGGCATATGCT	91560	4162	345	Cys	Cys	Cys345Cys	0.00133386	1.22332
KRS18TGC	TATGAAATTGGTAAAGTATTTAGAAATGAAGGTATAGATAATACACATAATCCTGAATTTACTTCGTGCGAATTTTATTGGGCATATGCT	208	208	345	Cys	Cys	Cys345Cys	6.6661e-05	0.161312
KRS18TGA	TATGAAATTGGTAAAGTATTTAGAAATGAAGGTATAGATAATACACATAATCCTGAATTTACTTCGTGAGAATTTTATTGGGCATATGCT	71	71	345	Cys	Stop	Cys345Stop	2.27545e-05	0.0472046
KRS18TGG	TATGAAATTGGTAAAGTATTTAGAAATGAAGGTATAGATAATACACATAATCCTGAATTTACTTCGTGGGAATTTTATTGGGCATATGCT	25	25	345	Cys	Trp	Cys345Trp	8.01214e-06	0.00645106
KRS18CGT	TATGAAATTGGTAAAGTATTTAGAAATGAAGGTATAGATAATACACATAATCCTGAATTTACTTCGCGTGAATTTTATTGGGCATATGCT	221	221	345	Cys	Arg	Cys345Arg	7.08273e-05	0.368196
KRS18CGC	TATGAAATTGGTAAAGTATTTAGAAATGAAGGTATAGATAATACACATAATCCTGAATTTACTTCGCGCGAATTTTATTGGGCATATGCT	3	3	345	Cys	Arg	Cys345Arg	9.61457e-07	0.00510626
KRS18CGA	TATGAAATTGGTAAAGTATTTAGAAATGAAGGTATAGATAATACACATAATCCTGAATTTACTTCGCGAGAATTTTATTGGGCATATGCT	6515	6515	345	Cys	Arg	Cys345Arg	0.00208796	13.1426
KRS18CGG	TATGAAATTGGTAAAGTATTTAGAAATGAAGGTATAGATAATACACATAATCCTGAATTTACTTCGCGGGAATTTTATTGGGCATATGCT	7	7	345	Cys	Arg	Cys345Arg	2.2434e-06	0.0201483
KRS18AGT	TATGAAATTGGTAAAGTATTTAGAAATGAAGGTATAGATAATACACATAATCCTGAATTTACTTCGAGTGAATTTTATTGGGCATATGCT	64	64	345	Cys	Ser	Cys345Ser	2.05111e-05	0.068145
KRS18AGC	TATGAAATTGGTAAAGTATTTAGAAATGAAGGTATAGATAATACACATAATCCTGAATTTACTTCGAGCGAATTTTATTGGGCATATGCT	1	1	345	Cys	Ser	Cys345Ser	3.20486e-07	0.0037464
KRS18AGA	TATGAAATTGGTAAAGTATTTAGAAATGAAGGTATAGATAATACACATAATCCTGAATTTACTTCGAGAGAATTTTATTGGGCATATGCT	1	1	345	Cys	Arg	Cys345Arg	3.20486e-07	0.000971288
KRS18AGG	TATGAAATTGGTAAAGTATTTAGAAATGAAGGTATAGATAATACACATAATCCTGAATTTACTTCGAGGGAATTTTATTGGGCATATGCT	4	4	345	Cys	Arg	Cys345Arg	1.28194e-06	0.00532382
KRS18GGT	TATGAAATTGGTAAAGTATTTAGAAATGAAGGTATAGATAATACACATAATCCTGAATTTACTTCGGGTGAATTTTATTGGGCATATGCT	31	31	345	Cys	Gly	Cys345Gly	9.93505e-06	0.0464062
KRS18GGC	TATGAAATTGGTAAAGTATTTAGAAATGAAGGTATAGATAATACACATAATCCTGAATTTACTTCGGGCGAATTTTATTGGGCATATGCT	2	2	345	Cys	Gly	Cys345Gly	6.40971e-07	0.00406936
KRS18GGA	TATGAAATTGGTAAAGTATTTAGAAATGAAGGTATAGATAATACACATAATCCTGAATTTACTTCGGGAGAATTTTATTGGGCATATGCT	14	14	345	Cys	Gly	Cys345Gly	4.4868e-06	0.0265763
KRS18GGG	TATGAAATTGGTAAAGTATTTAGAAATGAAGGTATAGATAATACACATAATCCTGAATTTACTTCGGGGGAATTTTATTGGGCATATGCT	2	2	345	Cys	Gly	Cys345Gly	6.40971e-07	0.00253334
KRS19TTT	TATGAAATTGGTAAAGTATTTAGAAATGAAGGTATAGATAATACACATAATCCTGAATTTACTTCGTGTTTTTTTTATTGGGCATATGCT	4	4	346	Glu	Phe	Glu346Phe	1.28194e-06	0.00159475
KRS19TTC	TATGAAATTGGTAAAGTATTTAGAAATGAAGGTATAGATAATACACATAATCCTGAATTTACTTCGTGTTTCTTTTATTGGGCATATGCT	3	3	346	Glu	Phe	Glu346Phe	9.61457e-07	0.002355
KRS19TTA	TATGAAATTGGTAAAGTATTTAGAAATGAAGGTATAGATAATACACATAATCCTGAATTTACTTCGTGTTTATTTTATTGGGCATATGCT	19	19	346	Glu	Leu	Glu346Leu	6.08923e-06	0.00568129
KRS19TTG	TATGAAATTGGTAAAGTATTTAGAAATGAAGGTATAGATAATACACATAATCCTGAATTTACTTCGTGTTTGTTTTATTGGGCATATGCT	4	4	346	Glu	Leu	Glu346Leu	1.28194e-06	0.00240431
KRS19CTT	TATGAAATTGGTAAAGTATTTAGAAATGAAGGTATAGATAATACACATAATCCTGAATTTACTTCGTGTCTTTTTTATTGGGCATATGCT	4	4	346	Glu	Leu	Glu346Leu	1.28194e-06	0.0036034
KRS19CTC	TATGAAATTGGTAAAGTATTTAGAAATGAAGGTATAGATAATACACATAATCCTGAATTTACTTCGTGTCTCTTTTATTGGGCATATGCT	0	0	346	Glu	Leu	Glu346Leu	0	0
KRS19CTA	TATGAAATTGGTAAAGTATTTAGAAATGAAGGTATAGATAATACACATAATCCTGAATTTACTTCGTGTCTATTTTATTGGGCATATGCT	1	1	346	Glu	Leu	Glu346Leu	3.20486e-07	0.00139935
KRS19CTG	TATGAAATTGGTAAAGTATTTAGAAATGAAGGTATAGATAATACACATAATCCTGAATTTACTTCGTGTCTGTTTTATTGGGCATATGCT	4	4	346	Glu	Leu	Glu346Leu	1.28194e-06	0.00433733
KRS19ATT	TATGAAATTGGTAAAGTATTTAGAAATGAAGGTATAGATAATACACATAATCCTGAATTTACTTCGTGTATTTTTTATTGGGCATATGCT	5	5	346	Glu	Ile	Glu346Ile	1.60243e-06	0.00164209
KRS19ATC	TATGAAATTGGTAAAGTATTTAGAAATGAAGGTATAGATAATACACATAATCCTGAATTTACTTCGTGTATCTTTTATTGGGCATATGCT	3	3	346	Glu	Ile	Glu346Ile	9.61457e-07	0.00315164
KRS19ATA	TATGAAATTGGTAAAGTATTTAGAAATGAAGGTATAGATAATACACATAATCCTGAATTTACTTCGTGTATATTTTATTGGGCATATGCT	490	490	346	Glu	Ile	Glu346Ile	0.000157038	0.00390595
KRS19ATG	TATGAAATTGGTAAAGTATTTAGAAATGAAGGTATAGATAATACACATAATCCTGAATTTACTTCGTGTATGTTTTATTGGGCATATGCT	10	10	346	Glu	Met	Glu346Met	3.20486e-06	0.00689453
KRS19GTT	TATGAAATTGGTAAAGTATTTAGAAATGAAGGTATAGATAATACACATAATCCTGAATTTACTTCGTGTGTTTTTTATTGGGCATATGCT	3	3	346	Glu	Val	Glu346Val	9.61457e-07	0.00376632
KRS19GTC	TATGAAATTGGTAAAGTATTTAGAAATGAAGGTATAGATAATACACATAATCCTGAATTTACTTCGTGTGTCTTTTATTGGGCATATGCT	2	2	346	Glu	Val	Glu346Val	6.40971e-07	0.0038274
KRS19GTA	TATGAAATTGGTAAAGTATTTAGAAATGAAGGTATAGATAATACACATAATCCTGAATTTACTTCGTGTGTATTTTATTGGGCATATGCT	120	120	346	Glu	Val	Glu346Val	3.84583e-05	0.107148
KRS19GTG	TATGAAATTGGTAAAGTATTTAGAAATGAAGGTATAGATAATACACATAATCCTGAATTTACTTCGTGTGTGTTTTATTGGGCATATGCT	1	1	346	Glu	Val	Glu346Val	3.20486e-07	0.00110291
KRS19TCT	TATGAAATTGGTAAAGTATTTAGAAATGAAGGTATAGATAATACACATAATCCTGAATTTACTTCGTGTTCTTTTTATTGGGCATATGCT	5	5	346	Glu	Ser	Glu346Ser	1.60243e-06	0.00368402
KRS19TCC	TATGAAATTGGTAAAGTATTTAGAAATGAAGGTATAGATAATACACATAATCCTGAATTTACTTCGTGTTCCTTTTATTGGGCATATGCT	0	0	346	Glu	Ser	Glu346Ser	0	0
KRS19TCA	TATGAAATTGGTAAAGTATTTAGAAATGAAGGTATAGATAATACACATAATCCTGAATTTACTTCGTGTTCATTTTATTGGGCATATGCT	5	5	346	Glu	Ser	Glu346Ser	1.60243e-06	0.00281426
KRS19TCG	TATGAAATTGGTAAAGTATTTAGAAATGAAGGTATAGATAATACACATAATCCTGAATTTACTTCGTGTTCGTTTTATTGGGCATATGCT	5	5	346	Glu	Ser	Glu346Ser	1.60243e-06	0.00506487
KRS19CCT	TATGAAATTGGTAAAGTATTTAGAAATGAAGGTATAGATAATACACATAATCCTGAATTTACTTCGTGTCCTTTTTATTGGGCATATGCT	3	3	346	Glu	Pro	Glu346Pro	9.61457e-07	0.00900087
KRS19CCC	TATGAAATTGGTAAAGTATTTAGAAATGAAGGTATAGATAATACACATAATCCTGAATTTACTTCGTGTCCCTTTTATTGGGCATATGCT	0	0	346	Glu	Pro	Glu346Pro	0	0
KRS19CCA	TATGAAATTGGTAAAGTATTTAGAAATGAAGGTATAGATAATACACATAATCCTGAATTTACTTCGTGTCCATTTTATTGGGCATATGCT	1	1	346	Glu	Pro	Glu346Pro	3.20486e-07	0.00297508
KRS19CCG	TATGAAATTGGTAAAGTATTTAGAAATGAAGGTATAGATAATACACATAATCCTGAATTTACTTCGTGTCCGTTTTATTGGGCATATGCT	0	0	346	Glu	Pro	Glu346Pro	0	0
KRS19ACT	TATGAAATTGGTAAAGTATTTAGAAATGAAGGTATAGATAATACACATAATCCTGAATTTACTTCGTGTACTTTTTATTGGGCATATGCT	3	3	346	Glu	Thr	Glu346Thr	9.61457e-07	0.00305641
KRS19ACC	TATGAAATTGGTAAAGTATTTAGAAATGAAGGTATAGATAATACACATAATCCTGAATTTACTTCGTGTACCTTTTATTGGGCATATGCT	1	1	346	Glu	Thr	Glu346Thr	3.20486e-07	0.00242489
KRS19ACA	TATGAAATTGGTAAAGTATTTAGAAATGAAGGTATAGATAATACACATAATCCTGAATTTACTTCGTGTACATTTTATTGGGCATATGCT	9	9	346	Glu	Thr	Glu346Thr	2.88437e-06	0.00322338
KRS19ACG	TATGAAATTGGTAAAGTATTTAGAAATGAAGGTATAGATAATACACATAATCCTGAATTTACTTCGTGTACGTTTTATTGGGCATATGCT	0	0	346	Glu	Thr	Glu346Thr	0	0
KRS19GCT	TATGAAATTGGTAAAGTATTTAGAAATGAAGGTATAGATAATACACATAATCCTGAATTTACTTCGTGTGCTTTTTATTGGGCATATGCT	2	2	346	Glu	Ala	Glu346Ala	6.40971e-07	0.00282099
KRS19GCC	TATGAAATTGGTAAAGTATTTAGAAATGAAGGTATAGATAATACACATAATCCTGAATTTACTTCGTGTGCCTTTTATTGGGCATATGCT	0	0	346	Glu	Ala	Glu346Ala	0	0
KRS19GCA	TATGAAATTGGTAAAGTATTTAGAAATGAAGGTATAGATAATACACATAATCCTGAATTTACTTCGTGTGCATTTTATTGGGCATATGCT	29	29	346	Glu	Ala	Glu346Ala	9.29408e-06	0.0547573
KRS19GCG	TATGAAATTGGTAAAGTATTTAGAAATGAAGGTATAGATAATACACATAATCCTGAATTTACTTCGTGTGCGTTTTATTGGGCATATGCT	4	4	346	Glu	Ala	Glu346Ala	1.28194e-06	0.00618401
KRS19TAT	TATGAAATTGGTAAAGTATTTAGAAATGAAGGTATAGATAATACACATAATCCTGAATTTACTTCGTGTTATTTTTATTGGGCATATGCT	4	4	346	Glu	Tyr	Glu346Tyr	1.28194e-06	0.00176246
KRS19TAC	TATGAAATTGGTAAAGTATTTAGAAATGAAGGTATAGATAATACACATAATCCTGAATTTACTTCGTGTTACTTTTATTGGGCATATGCT	2	2	346	Glu	Tyr	Glu346Tyr	6.40971e-07	0.00148598
KRS19TAA	TATGAAATTGGTAAAGTATTTAGAAATGAAGGTATAGATAATACACATAATCCTGAATTTACTTCGTGTTAATTTTATTGGGCATATGCT	36	36	346	Glu	Stop	Glu346Stop	1.15375e-05	0.00556682
KRS19TAG	TATGAAATTGGTAAAGTATTTAGAAATGAAGGTATAGATAATACACATAATCCTGAATTTACTTCGTGTTAGTTTTATTGGGCATATGCT	5	5	346	Glu	Stop	Glu346Stop	1.60243e-06	0.00323319
KRS19CAT	TATGAAATTGGTAAAGTATTTAGAAATGAAGGTATAGATAATACACATAATCCTGAATTTACTTCGTGTCATTTTTATTGGGCATATGCT	2	2	346	Glu	His	Glu346His	6.40971e-07	0.00210735
KRS19CAC	TATGAAATTGGTAAAGTATTTAGAAATGAAGGTATAGATAATACACATAATCCTGAATTTACTTCGTGTCACTTTTATTGGGCATATGCT	0	0	346	Glu	His	Glu346His	0	0
KRS19CAA	TATGAAATTGGTAAAGTATTTAGAAATGAAGGTATAGATAATACACATAATCCTGAATTTACTTCGTGTCAATTTTATTGGGCATATGCT	64	64	346	Glu	Gln	Glu346Gln	2.05111e-05	0.0499079
KRS19CAG	TATGAAATTGGTAAAGTATTTAGAAATGAAGGTATAGATAATACACATAATCCTGAATTTACTTCGTGTCAGTTTTATTGGGCATATGCT	3	3	346	Glu	Gln	Glu346Gln	9.61457e-07	0.00543275
KRS19AAT	TATGAAATTGGTAAAGTATTTAGAAATGAAGGTATAGATAATACACATAATCCTGAATTTACTTCGTGTAATTTTTATTGGGCATATGCT	16	16	346	Glu	Asn	Glu346Asn	5.12777e-06	0.00344454
KRS19AAC	TATGAAATTGGTAAAGTATTTAGAAATGAAGGTATAGATAATACACATAATCCTGAATTTACTTCGTGTAACTTTTATTGGGCATATGCT	6	6	346	Glu	Asn	Glu346Asn	1.92291e-06	0.00380341
KRS19AAA	TATGAAATTGGTAAAGTATTTAGAAATGAAGGTATAGATAATACACATAATCCTGAATTTACTTCGTGTAAATTTTATTGGGCATATGCT	84	84	346	Glu	Lys	Glu346Lys	2.69208e-05	0.00441688
KRS19AAG	TATGAAATTGGTAAAGTATTTAGAAATGAAGGTATAGATAATACACATAATCCTGAATTTACTTCGTGTAAGTTTTATTGGGCATATGCT	9	9	346	Glu	Lys	Glu346Lys	2.88437e-06	0.00451319
KRS19GAT	TATGAAATTGGTAAAGTATTTAGAAATGAAGGTATAGATAATACACATAATCCTGAATTTACTTCGTGTGATTTTTATTGGGCATATGCT	62	62	346	Glu	Asp	Glu346Asp	1.98701e-05	0.0700164
KRS19GAC	TATGAAATTGGTAAAGTATTTAGAAATGAAGGTATAGATAATACACATAATCCTGAATTTACTTCGTGTGACTTTTATTGGGCATATGCT	16	16	346	Glu	Asp	Glu346Asp	5.12777e-06	0.0488323
KRS19GAA	TATGAAATTGGTAAAGTATTTAGAAATGAAGGTATAGATAATACACATAATCCTGAATTTACTTCGTGTGAATTTTATTGGGCATATGCT	91560	4162	346	Glu	Glu	Glu346Glu	0.00133386	1.22332
KRS19GAG	TATGAAATTGGTAAAGTATTTAGAAATGAAGGTATAGATAATACACATAATCCTGAATTTACTTCGTGTGAGTTTTATTGGGCATATGCT	168	168	346	Glu	Glu	Glu346Glu	5.38416e-05	0.403239
KRS19TGT	TATGAAATTGGTAAAGTATTTAGAAATGAAGGTATAGATAATACACATAATCCTGAATTTACTTCGTGTTGTTTTTATTGGGCATATGCT	9	9	346	Glu	Cys	Glu346Cys	2.88437e-06	0.00390958
KRS19TGC	TATGAAATTGGTAAAGTATTTAGAAATGAAGGTATAGATAATACACATAATCCTGAATTTACTTCGTGTTGCTTTTATTGGGCATATGCT	9	9	346	Glu	Cys	Glu346Cys	2.88437e-06	0.00433807
KRS19TGA	TATGAAATTGGTAAAGTATTTAGAAATGAAGGTATAGATAATACACATAATCCTGAATTTACTTCGTGTTGATTTTATTGGGCATATGCT	10	10	346	Glu	Stop	Glu346Stop	3.20486e-06	0.00266793
KRS19TGG	TATGAAATTGGTAAAGTATTTAGAAATGAAGGTATAGATAATACACATAATCCTGAATTTACTTCGTGTTGGTTTTATTGGGCATATGCT	9	9	346	Glu	Trp	Glu346Trp	2.88437e-06	0.00724161
KRS19CGT	TATGAAATTGGTAAAGTATTTAGAAATGAAGGTATAGATAATACACATAATCCTGAATTTACTTCGTGTCGTTTTTATTGGGCATATGCT	5	5	346	Glu	Arg	Glu346Arg	1.60243e-06	0.00788495
KRS19CGC	TATGAAATTGGTAAAGTATTTAGAAATGAAGGTATAGATAATACACATAATCCTGAATTTACTTCGTGTCGCTTTTATTGGGCATATGCT	2	2	346	Glu	Arg	Glu346Arg	6.40971e-07	0.0056873
KRS19CGA	TATGAAATTGGTAAAGTATTTAGAAATGAAGGTATAGATAATACACATAATCCTGAATTTACTTCGTGTCGATTTTATTGGGCATATGCT	5	5	346	Glu	Arg	Glu346Arg	1.60243e-06	0.0103822
KRS19CGG	TATGAAATTGGTAAAGTATTTAGAAATGAAGGTATAGATAATACACATAATCCTGAATTTACTTCGTGTCGGTTTTATTGGGCATATGCT	2	2	346	Glu	Arg	Glu346Arg	6.40971e-07	0.00585181
KRS19AGT	TATGAAATTGGTAAAGTATTTAGAAATGAAGGTATAGATAATACACATAATCCTGAATTTACTTCGTGTAGTTTTTATTGGGCATATGCT	12	12	346	Glu	Ser	Glu346Ser	3.84583e-06	0.00834659
KRS19AGC	TATGAAATTGGTAAAGTATTTAGAAATGAAGGTATAGATAATACACATAATCCTGAATTTACTTCGTGTAGCTTTTATTGGGCATATGCT	3	3	346	Glu	Ser	Glu346Ser	9.61457e-07	0.00316102
KRS19AGA	TATGAAATTGGTAAAGTATTTAGAAATGAAGGTATAGATAATACACATAATCCTGAATTTACTTCGTGTAGATTTTATTGGGCATATGCT	5	5	346	Glu	Arg	Glu346Arg	1.60243e-06	0.00294048
KRS19AGG	TATGAAATTGGTAAAGTATTTAGAAATGAAGGTATAGATAATACACATAATCCTGAATTTACTTCGTGTAGGTTTTATTGGGCATATGCT	1	1	346	Glu	Arg	Glu346Arg	3.20486e-07	0.00213274
KRS19GGT	TATGAAATTGGTAAAGTATTTAGAAATGAAGGTATAGATAATACACATAATCCTGAATTTACTTCGTGTGGTTTTTATTGGGCATATGCT	4	4	346	Glu	Gly	Glu346Gly	1.28194e-06	0.00364984
KRS19GGC	TATGAAATTGGTAAAGTATTTAGAAATGAAGGTATAGATAATACACATAATCCTGAATTTACTTCGTGTGGCTTTTATTGGGCATATGCT	7	7	346	Glu	Gly	Glu346Gly	2.2434e-06	0.0183573
KRS19GGA	TATGAAATTGGTAAAGTATTTAGAAATGAAGGTATAGATAATACACATAATCCTGAATTTACTTCGTGTGGATTTTATTGGGCATATGCT	259	259	346	Glu	Gly	Glu346Gly	8.30058e-05	0.272496
KRS19GGG	TATGAAATTGGTAAAGTATTTAGAAATGAAGGTATAGATAATACACATAATCCTGAATTTACTTCGTGTGGGTTTTATTGGGCATATGCT	2	2	346	Glu	Gly	Glu346Gly	6.40971e-07	0.00422728
KRS20TTT	TATGAAATTGGTAAAGTATTTAGAAATGAAGGTATAGATAATACACATAATCCTGAATTTACTTCGTGTGAATTTTATTGGGCATATGCT	91560	4162	347	Phe	Phe	Phe347Phe	0.00133386	1.22332
KRS20TTC	TATGAAATTGGTAAAGTATTTAGAAATGAAGGTATAGATAATACACATAATCCTGAATTTACTTCGTGTGAATTCTATTGGGCATATGCT	149	149	347	Phe	Phe	Phe347Phe	4.77524e-05	0.0754666
KRS20TTA	TATGAAATTGGTAAAGTATTTAGAAATGAAGGTATAGATAATACACATAATCCTGAATTTACTTCGTGTGAATTATATTGGGCATATGCT	58	58	347	Phe	Leu	Phe347Leu	1.85882e-05	0.0134517
KRS20TTG	TATGAAATTGGTAAAGTATTTAGAAATGAAGGTATAGATAATACACATAATCCTGAATTTACTTCGTGTGAATTGTATTGGGCATATGCT	19	19	347	Phe	Leu	Phe347Leu	6.08923e-06	0.0029259
KRS20CTT	TATGAAATTGGTAAAGTATTTAGAAATGAAGGTATAGATAATACACATAATCCTGAATTTACTTCGTGTGAACTTTATTGGGCATATGCT	156	156	347	Phe	Leu	Phe347Leu	4.99958e-05	0.0950591
KRS20CTC	TATGAAATTGGTAAAGTATTTAGAAATGAAGGTATAGATAATACACATAATCCTGAATTTACTTCGTGTGAACTCTATTGGGCATATGCT	5	5	347	Phe	Leu	Phe347Leu	1.60243e-06	0.00484315
KRS20CTA	TATGAAATTGGTAAAGTATTTAGAAATGAAGGTATAGATAATACACATAATCCTGAATTTACTTCGTGTGAACTATATTGGGCATATGCT	28	28	347	Phe	Leu	Phe347Leu	8.9736e-06	0.0154528
KRS20CTG	TATGAAATTGGTAAAGTATTTAGAAATGAAGGTATAGATAATACACATAATCCTGAATTTACTTCGTGTGAACTGTATTGGGCATATGCT	16	16	347	Phe	Leu	Phe347Leu	5.12777e-06	0.00587914
KRS20ATT	TATGAAATTGGTAAAGTATTTAGAAATGAAGGTATAGATAATACACATAATCCTGAATTTACTTCGTGTGAAATTTATTGGGCATATGCT	3299	3299	347	Phe	Ile	Phe347Ile	0.00105728	0.111884
KRS20ATC	TATGAAATTGGTAAAGTATTTAGAAATGAAGGTATAGATAATACACATAATCCTGAATTTACTTCGTGTGAAATCTATTGGGCATATGCT	13	13	347	Phe	Ile	Phe347Ile	4.16631e-06	0.00764526
KRS20ATA	TATGAAATTGGTAAAGTATTTAGAAATGAAGGTATAGATAATACACATAATCCTGAATTTACTTCGTGTGAAATATATTGGGCATATGCT	9	9	347	Phe	Ile	Phe347Ile	2.88437e-06	0.00247288
KRS20ATG	TATGAAATTGGTAAAGTATTTAGAAATGAAGGTATAGATAATACACATAATCCTGAATTTACTTCGTGTGAAATGTATTGGGCATATGCT	7	7	347	Phe	Met	Phe347Met	2.2434e-06	0.00296795
KRS20GTT	TATGAAATTGGTAAAGTATTTAGAAATGAAGGTATAGATAATACACATAATCCTGAATTTACTTCGTGTGAAGTTTATTGGGCATATGCT	9	9	347	Phe	Val	Phe347Val	2.88437e-06	0.00998843
KRS20GTC	TATGAAATTGGTAAAGTATTTAGAAATGAAGGTATAGATAATACACATAATCCTGAATTTACTTCGTGTGAAGTCTATTGGGCATATGCT	5	5	347	Phe	Val	Phe347Val	1.60243e-06	0.0101443
KRS20GTA	TATGAAATTGGTAAAGTATTTAGAAATGAAGGTATAGATAATACACATAATCCTGAATTTACTTCGTGTGAAGTATATTGGGCATATGCT	3	3	347	Phe	Val	Phe347Val	9.61457e-07	0.00260639
KRS20GTG	TATGAAATTGGTAAAGTATTTAGAAATGAAGGTATAGATAATACACATAATCCTGAATTTACTTCGTGTGAAGTGTATTGGGCATATGCT	198	198	347	Phe	Val	Phe347Val	6.34561e-05	0.159678
KRS20TCT	TATGAAATTGGTAAAGTATTTAGAAATGAAGGTATAGATAATACACATAATCCTGAATTTACTTCGTGTGAATCTTATTGGGCATATGCT	226	226	347	Phe	Ser	Phe347Ser	7.24297e-05	0.151251
KRS20TCC	TATGAAATTGGTAAAGTATTTAGAAATGAAGGTATAGATAATACACATAATCCTGAATTTACTTCGTGTGAATCCTATTGGGCATATGCT	33	33	347	Phe	Ser	Phe347Ser	1.0576e-05	0.0127267
KRS20TCA	TATGAAATTGGTAAAGTATTTAGAAATGAAGGTATAGATAATACACATAATCCTGAATTTACTTCGTGTGAATCATATTGGGCATATGCT	3	3	347	Phe	Ser	Phe347Ser	9.61457e-07	0.000981158
KRS20TCG	TATGAAATTGGTAAAGTATTTAGAAATGAAGGTATAGATAATACACATAATCCTGAATTTACTTCGTGTGAATCGTATTGGGCATATGCT	9	9	347	Phe	Ser	Phe347Ser	2.88437e-06	0.0054889
KRS20CCT	TATGAAATTGGTAAAGTATTTAGAAATGAAGGTATAGATAATACACATAATCCTGAATTTACTTCGTGTGAACCTTATTGGGCATATGCT	3	3	347	Phe	Pro	Phe347Pro	9.61457e-07	0.00110234
KRS20CCC	TATGAAATTGGTAAAGTATTTAGAAATGAAGGTATAGATAATACACATAATCCTGAATTTACTTCGTGTGAACCCTATTGGGCATATGCT	6	6	347	Phe	Pro	Phe347Pro	1.92291e-06	0.00642725
KRS20CCA	TATGAAATTGGTAAAGTATTTAGAAATGAAGGTATAGATAATACACATAATCCTGAATTTACTTCGTGTGAACCATATTGGGCATATGCT	3	3	347	Phe	Pro	Phe347Pro	9.61457e-07	0.00222897
KRS20CCG	TATGAAATTGGTAAAGTATTTAGAAATGAAGGTATAGATAATACACATAATCCTGAATTTACTTCGTGTGAACCGTATTGGGCATATGCT	2	2	347	Phe	Pro	Phe347Pro	6.40971e-07	0.00171445
KRS20ACT	TATGAAATTGGTAAAGTATTTAGAAATGAAGGTATAGATAATACACATAATCCTGAATTTACTTCGTGTGAAACTTATTGGGCATATGCT	13	13	347	Phe	Thr	Phe347Thr	4.16631e-06	0.00898038
KRS20ACC	TATGAAATTGGTAAAGTATTTAGAAATGAAGGTATAGATAATACACATAATCCTGAATTTACTTCGTGTGAAACCTATTGGGCATATGCT	4	4	347	Phe	Thr	Phe347Thr	1.28194e-06	0.00553179
KRS20ACA	TATGAAATTGGTAAAGTATTTAGAAATGAAGGTATAGATAATACACATAATCCTGAATTTACTTCGTGTGAAACATATTGGGCATATGCT	519	519	347	Phe	Thr	Phe347Thr	0.000166332	0.00454879
KRS20ACG	TATGAAATTGGTAAAGTATTTAGAAATGAAGGTATAGATAATACACATAATCCTGAATTTACTTCGTGTGAAACGTATTGGGCATATGCT	9	9	347	Phe	Thr	Phe347Thr	2.88437e-06	0.00556561
KRS20GCT	TATGAAATTGGTAAAGTATTTAGAAATGAAGGTATAGATAATACACATAATCCTGAATTTACTTCGTGTGAAGCTTATTGGGCATATGCT	1	1	347	Phe	Ala	Phe347Ala	3.20486e-07	0.00166213
KRS20GCC	TATGAAATTGGTAAAGTATTTAGAAATGAAGGTATAGATAATACACATAATCCTGAATTTACTTCGTGTGAAGCCTATTGGGCATATGCT	2	2	347	Phe	Ala	Phe347Ala	6.40971e-07	0.00516838
KRS20GCA	TATGAAATTGGTAAAGTATTTAGAAATGAAGGTATAGATAATACACATAATCCTGAATTTACTTCGTGTGAAGCATATTGGGCATATGCT	12	12	347	Phe	Ala	Phe347Ala	3.84583e-06	0.00465579
KRS20GCG	TATGAAATTGGTAAAGTATTTAGAAATGAAGGTATAGATAATACACATAATCCTGAATTTACTTCGTGTGAAGCGTATTGGGCATATGCT	1	1	347	Phe	Ala	Phe347Ala	3.20486e-07	0.00131367
KRS20TAT	TATGAAATTGGTAAAGTATTTAGAAATGAAGGTATAGATAATACACATAATCCTGAATTTACTTCGTGTGAATATTATTGGGCATATGCT	43	43	347	Phe	Tyr	Phe347Tyr	1.37809e-05	0.016981
KRS20TAC	TATGAAATTGGTAAAGTATTTAGAAATGAAGGTATAGATAATACACATAATCCTGAATTTACTTCGTGTGAATACTATTGGGCATATGCT	14	14	347	Phe	Tyr	Phe347Tyr	4.4868e-06	0.00513359
KRS20TAA	TATGAAATTGGTAAAGTATTTAGAAATGAAGGTATAGATAATACACATAATCCTGAATTTACTTCGTGTGAATAATATTGGGCATATGCT	440	440	347	Phe	Stop	Phe347Stop	0.000141014	0.0036745
KRS20TAG	TATGAAATTGGTAAAGTATTTAGAAATGAAGGTATAGATAATACACATAATCCTGAATTTACTTCGTGTGAATAGTATTGGGCATATGCT	9	9	347	Phe	Stop	Phe347Stop	2.88437e-06	0.00300312
KRS20CAT	TATGAAATTGGTAAAGTATTTAGAAATGAAGGTATAGATAATACACATAATCCTGAATTTACTTCGTGTGAACATTATTGGGCATATGCT	5	5	347	Phe	His	Phe347His	1.60243e-06	0.00161071
KRS20CAC	TATGAAATTGGTAAAGTATTTAGAAATGAAGGTATAGATAATACACATAATCCTGAATTTACTTCGTGTGAACACTATTGGGCATATGCT	5	5	347	Phe	His	Phe347His	1.60243e-06	0.00284137
KRS20CAA	TATGAAATTGGTAAAGTATTTAGAAATGAAGGTATAGATAATACACATAATCCTGAATTTACTTCGTGTGAACAATATTGGGCATATGCT	21	21	347	Phe	Gln	Phe347Gln	6.7302e-06	0.00324873
KRS20CAG	TATGAAATTGGTAAAGTATTTAGAAATGAAGGTATAGATAATACACATAATCCTGAATTTACTTCGTGTGAACAGTATTGGGCATATGCT	9	9	347	Phe	Gln	Phe347Gln	2.88437e-06	0.00408239
KRS20AAT	TATGAAATTGGTAAAGTATTTAGAAATGAAGGTATAGATAATACACATAATCCTGAATTTACTTCGTGTGAAAATTATTGGGCATATGCT	30	30	347	Phe	Asn	Phe347Asn	9.61457e-06	0.00421804
KRS20AAC	TATGAAATTGGTAAAGTATTTAGAAATGAAGGTATAGATAATACACATAATCCTGAATTTACTTCGTGTGAAAACTATTGGGCATATGCT	18	18	347	Phe	Asn	Phe347Asn	5.76874e-06	0.00385169
KRS20AAA	TATGAAATTGGTAAAGTATTTAGAAATGAAGGTATAGATAATACACATAATCCTGAATTTACTTCGTGTGAAAAATATTGGGCATATGCT	59	59	347	Phe	Lys	Phe347Lys	1.89087e-05	0.00240715
KRS20AAG	TATGAAATTGGTAAAGTATTTAGAAATGAAGGTATAGATAATACACATAATCCTGAATTTACTTCGTGTGAAAAGTATTGGGCATATGCT	24	24	347	Phe	Lys	Phe347Lys	7.69165e-06	0.00500549
KRS20GAT	TATGAAATTGGTAAAGTATTTAGAAATGAAGGTATAGATAATACACATAATCCTGAATTTACTTCGTGTGAAGATTATTGGGCATATGCT	2	2	347	Phe	Asp	Phe347Asp	6.40971e-07	0.00156826
KRS20GAC	TATGAAATTGGTAAAGTATTTAGAAATGAAGGTATAGATAATACACATAATCCTGAATTTACTTCGTGTGAAGACTATTGGGCATATGCT	6	6	347	Phe	Asp	Phe347Asp	1.92291e-06	0.00753265
KRS20GAA	TATGAAATTGGTAAAGTATTTAGAAATGAAGGTATAGATAATACACATAATCCTGAATTTACTTCGTGTGAAGAATATTGGGCATATGCT	13	13	347	Phe	Glu	Phe347Glu	4.16631e-06	0.00420891
KRS20GAG	TATGAAATTGGTAAAGTATTTAGAAATGAAGGTATAGATAATACACATAATCCTGAATTTACTTCGTGTGAAGAGTATTGGGCATATGCT	4	4	347	Phe	Glu	Phe347Glu	1.28194e-06	0.00278493
KRS20TGT	TATGAAATTGGTAAAGTATTTAGAAATGAAGGTATAGATAATACACATAATCCTGAATTTACTTCGTGTGAATGTTATTGGGCATATGCT	18	18	347	Phe	Cys	Phe347Cys	5.76874e-06	0.00850249
KRS20TGC	TATGAAATTGGTAAAGTATTTAGAAATGAAGGTATAGATAATACACATAATCCTGAATTTACTTCGTGTGAATGCTATTGGGCATATGCT	17	17	347	Phe	Cys	Phe347Cys	5.44826e-06	0.00696192
KRS20TGA	TATGAAATTGGTAAAGTATTTAGAAATGAAGGTATAGATAATACACATAATCCTGAATTTACTTCGTGTGAATGATATTGGGCATATGCT	6	6	347	Phe	Stop	Phe347Stop	1.92291e-06	0.00217644
KRS20TGG	TATGAAATTGGTAAAGTATTTAGAAATGAAGGTATAGATAATACACATAATCCTGAATTTACTTCGTGTGAATGGTATTGGGCATATGCT	7	7	347	Phe	Trp	Phe347Trp	2.2434e-06	0.00210824
KRS20CGT	TATGAAATTGGTAAAGTATTTAGAAATGAAGGTATAGATAATACACATAATCCTGAATTTACTTCGTGTGAACGTTATTGGGCATATGCT	1	1	347	Phe	Arg	Phe347Arg	3.20486e-07	0.000780671
KRS20CGC	TATGAAATTGGTAAAGTATTTAGAAATGAAGGTATAGATAATACACATAATCCTGAATTTACTTCGTGTGAACGCTATTGGGCATATGCT	2	2	347	Phe	Arg	Phe347Arg	6.40971e-07	0.00174187
KRS20CGA	TATGAAATTGGTAAAGTATTTAGAAATGAAGGTATAGATAATACACATAATCCTGAATTTACTTCGTGTGAACGATATTGGGCATATGCT	8	8	347	Phe	Arg	Phe347Arg	2.56388e-06	0.00841686
KRS20CGG	TATGAAATTGGTAAAGTATTTAGAAATGAAGGTATAGATAATACACATAATCCTGAATTTACTTCGTGTGAACGGTATTGGGCATATGCT	3	3	347	Phe	Arg	Phe347Arg	9.61457e-07	0.00146598
KRS20AGT	TATGAAATTGGTAAAGTATTTAGAAATGAAGGTATAGATAATACACATAATCCTGAATTTACTTCGTGTGAAAGTTATTGGGCATATGCT	17	17	347	Phe	Ser	Phe347Ser	5.44826e-06	0.0114422
KRS20AGC	TATGAAATTGGTAAAGTATTTAGAAATGAAGGTATAGATAATACACATAATCCTGAATTTACTTCGTGTGAAAGCTATTGGGCATATGCT	10	10	347	Phe	Ser	Phe347Ser	3.20486e-06	0.00669885
KRS20AGA	TATGAAATTGGTAAAGTATTTAGAAATGAAGGTATAGATAATACACATAATCCTGAATTTACTTCGTGTGAAAGATATTGGGCATATGCT	11	11	347	Phe	Arg	Phe347Arg	3.52534e-06	0.00222345
KRS20AGG	TATGAAATTGGTAAAGTATTTAGAAATGAAGGTATAGATAATACACATAATCCTGAATTTACTTCGTGTGAAAGGTATTGGGCATATGCT	6	6	347	Phe	Arg	Phe347Arg	1.92291e-06	0.00338789
KRS20GGT	TATGAAATTGGTAAAGTATTTAGAAATGAAGGTATAGATAATACACATAATCCTGAATTTACTTCGTGTGAAGGTTATTGGGCATATGCT	325	325	347	Phe	Gly	Phe347Gly	0.000104158	0.320505
KRS20GGC	TATGAAATTGGTAAAGTATTTAGAAATGAAGGTATAGATAATACACATAATCCTGAATTTACTTCGTGTGAAGGCTATTGGGCATATGCT	949	949	347	Phe	Gly	Phe347Gly	0.000304141	0.478261
KRS20GGA	TATGAAATTGGTAAAGTATTTAGAAATGAAGGTATAGATAATACACATAATCCTGAATTTACTTCGTGTGAAGGATATTGGGCATATGCT	1	1	347	Phe	Gly	Phe347Gly	3.20486e-07	0.000920766
KRS20GGG	TATGAAATTGGTAAAGTATTTAGAAATGAAGGTATAGATAATACACATAATCCTGAATTTACTTCGTGTGAAGGGTATTGGGCATATGCT	5	5	347	Phe	Gly	Phe347Gly	1.60243e-06	0.0054051
KRS_1TTT	TATGAAATTGGTTTTGTATTTAGAAATGAAGGTATAGATAATACACATAATCCTGAATTTACTTCGTGTGAATTTTATTGGGCATATGCT	0	0	327	Lys	Phe	Lys327Phe	0	#DIV/0!
KRS_1TTC	TATGAAATTGGTTTCGTATTTAGAAATGAAGGTATAGATAATACACATAATCCTGAATTTACTTCGTGTGAATTTTATTGGGCATATGCT	0	0	327	Lys	Phe	Lys327Phe	0	#DIV/0!
KRS_1TTA	TATGAAATTGGTTTAGTATTTAGAAATGAAGGTATAGATAATACACATAATCCTGAATTTACTTCGTGTGAATTTTATTGGGCATATGCT	0	0	327	Lys	Leu	Lys327Leu	0	#DIV/0!
KRS_1TTG	TATGAAATTGGTTTGGTATTTAGAAATGAAGGTATAGATAATACACATAATCCTGAATTTACTTCGTGTGAATTTTATTGGGCATATGCT	0	0	327	Lys	Leu	Lys327Leu	0	#DIV/0!
KRS_1CTT	TATGAAATTGGTCTTGTATTTAGAAATGAAGGTATAGATAATACACATAATCCTGAATTTACTTCGTGTGAATTTTATTGGGCATATGCT	0	0	327	Lys	Leu	Lys327Leu	0	#DIV/0!
KRS_1CTC	TATGAAATTGGTCTCGTATTTAGAAATGAAGGTATAGATAATACACATAATCCTGAATTTACTTCGTGTGAATTTTATTGGGCATATGCT	0	0	327	Lys	Leu	Lys327Leu	0	#DIV/0!
KRS_1CTA	TATGAAATTGGTCTAGTATTTAGAAATGAAGGTATAGATAATACACATAATCCTGAATTTACTTCGTGTGAATTTTATTGGGCATATGCT	0	0	327	Lys	Leu	Lys327Leu	0	#DIV/0!
KRS_1CTG	TATGAAATTGGTCTGGTATTTAGAAATGAAGGTATAGATAATACACATAATCCTGAATTTACTTCGTGTGAATTTTATTGGGCATATGCT	0	0	327	Lys	Leu	Lys327Leu	0	#DIV/0!
KRS_1ATT	TATGAAATTGGTATTGTATTTAGAAATGAAGGTATAGATAATACACATAATCCTGAATTTACTTCGTGTGAATTTTATTGGGCATATGCT	0	0	327	Lys	Ile	Lys327Ile	0	#DIV/0!
KRS_1ATC	TATGAAATTGGTATCGTATTTAGAAATGAAGGTATAGATAATACACATAATCCTGAATTTACTTCGTGTGAATTTTATTGGGCATATGCT	0	0	327	Lys	Ile	Lys327Ile	0	#DIV/0!
KRS_1ATA	TATGAAATTGGTATAGTATTTAGAAATGAAGGTATAGATAATACACATAATCCTGAATTTACTTCGTGTGAATTTTATTGGGCATATGCT	79	79	327	Lys	Ile	Lys327Ile	2.53184e-05	1.55382
KRS_1ATG	TATGAAATTGGTATGGTATTTAGAAATGAAGGTATAGATAATACACATAATCCTGAATTTACTTCGTGTGAATTTTATTGGGCATATGCT	1	1	327	Lys	Met	Lys327Met	3.20486e-07	#DIV/0!
KRS_1GTT	TATGAAATTGGTGTTGTATTTAGAAATGAAGGTATAGATAATACACATAATCCTGAATTTACTTCGTGTGAATTTTATTGGGCATATGCT	0	0	327	Lys	Val	Lys327Val	0	#DIV/0!
KRS_1GTC	TATGAAATTGGTGTCGTATTTAGAAATGAAGGTATAGATAATACACATAATCCTGAATTTACTTCGTGTGAATTTTATTGGGCATATGCT	0	0	327	Lys	Val	Lys327Val	0	#DIV/0!
KRS_1GTA	TATGAAATTGGTGTAGTATTTAGAAATGAAGGTATAGATAATACACATAATCCTGAATTTACTTCGTGTGAATTTTATTGGGCATATGCT	0	0	327	Lys	Val	Lys327Val	0	#DIV/0!
KRS_1GTG	TATGAAATTGGTGTGGTATTTAGAAATGAAGGTATAGATAATACACATAATCCTGAATTTACTTCGTGTGAATTTTATTGGGCATATGCT	0	0	327	Lys	Val	Lys327Val	0	#DIV/0!
KRS_1TCT	TATGAAATTGGTTCTGTATTTAGAAATGAAGGTATAGATAATACACATAATCCTGAATTTACTTCGTGTGAATTTTATTGGGCATATGCT	0	0	327	Lys	Ser	Lys327Ser	0	#DIV/0!
KRS_1TCC	TATGAAATTGGTTCCGTATTTAGAAATGAAGGTATAGATAATACACATAATCCTGAATTTACTTCGTGTGAATTTTATTGGGCATATGCT	0	0	327	Lys	Ser	Lys327Ser	0	#DIV/0!
KRS_1TCA	TATGAAATTGGTTCAGTATTTAGAAATGAAGGTATAGATAATACACATAATCCTGAATTTACTTCGTGTGAATTTTATTGGGCATATGCT	0	0	327	Lys	Ser	Lys327Ser	0	#DIV/0!
KRS_1TCG	TATGAAATTGGTTCGGTATTTAGAAATGAAGGTATAGATAATACACATAATCCTGAATTTACTTCGTGTGAATTTTATTGGGCATATGCT	0	0	327	Lys	Ser	Lys327Ser	0	#DIV/0!
KRS_1CCT	TATGAAATTGGTCCTGTATTTAGAAATGAAGGTATAGATAATACACATAATCCTGAATTTACTTCGTGTGAATTTTATTGGGCATATGCT	0	0	327	Lys	Pro	Lys327Pro	0	#DIV/0!
KRS_1CCC	TATGAAATTGGTCCCGTATTTAGAAATGAAGGTATAGATAATACACATAATCCTGAATTTACTTCGTGTGAATTTTATTGGGCATATGCT	0	0	327	Lys	Pro	Lys327Pro	0	#DIV/0!
KRS_1CCA	TATGAAATTGGTCCAGTATTTAGAAATGAAGGTATAGATAATACACATAATCCTGAATTTACTTCGTGTGAATTTTATTGGGCATATGCT	0	0	327	Lys	Pro	Lys327Pro	0	#DIV/0!
KRS_1CCG	TATGAAATTGGTCCGGTATTTAGAAATGAAGGTATAGATAATACACATAATCCTGAATTTACTTCGTGTGAATTTTATTGGGCATATGCT	0	0	327	Lys	Pro	Lys327Pro	0	#DIV/0!
KRS_1ACT	TATGAAATTGGTACTGTATTTAGAAATGAAGGTATAGATAATACACATAATCCTGAATTTACTTCGTGTGAATTTTATTGGGCATATGCT	0	0	327	Lys	Thr	Lys327Thr	0	#DIV/0!
KRS_1ACC	TATGAAATTGGTACCGTATTTAGAAATGAAGGTATAGATAATACACATAATCCTGAATTTACTTCGTGTGAATTTTATTGGGCATATGCT	0	0	327	Lys	Thr	Lys327Thr	0	#DIV/0!
KRS_1ACA	TATGAAATTGGTACAGTATTTAGAAATGAAGGTATAGATAATACACATAATCCTGAATTTACTTCGTGTGAATTTTATTGGGCATATGCT	23	23	327	Lys	Thr	Lys327Thr	7.37117e-06	0.957975
KRS_1ACG	TATGAAATTGGTACGGTATTTAGAAATGAAGGTATAGATAATACACATAATCCTGAATTTACTTCGTGTGAATTTTATTGGGCATATGCT	0	0	327	Lys	Thr	Lys327Thr	0	#DIV/0!
KRS_1GCT	TATGAAATTGGTGCTGTATTTAGAAATGAAGGTATAGATAATACACATAATCCTGAATTTACTTCGTGTGAATTTTATTGGGCATATGCT	0	0	327	Lys	Ala	Lys327Ala	0	#DIV/0!
KRS_1GCC	TATGAAATTGGTGCCGTATTTAGAAATGAAGGTATAGATAATACACATAATCCTGAATTTACTTCGTGTGAATTTTATTGGGCATATGCT	0	0	327	Lys	Ala	Lys327Ala	0	#DIV/0!
KRS_1GCA	TATGAAATTGGTGCAGTATTTAGAAATGAAGGTATAGATAATACACATAATCCTGAATTTACTTCGTGTGAATTTTATTGGGCATATGCT	0	0	327	Lys	Ala	Lys327Ala	0	#DIV/0!
KRS_1GCG	TATGAAATTGGTGCGGTATTTAGAAATGAAGGTATAGATAATACACATAATCCTGAATTTACTTCGTGTGAATTTTATTGGGCATATGCT	0	0	327	Lys	Ala	Lys327Ala	0	#DIV/0!
KRS_1TAT	TATGAAATTGGTTATGTATTTAGAAATGAAGGTATAGATAATACACATAATCCTGAATTTACTTCGTGTGAATTTTATTGGGCATATGCT	0	0	327	Lys	Tyr	Lys327Tyr	0	#DIV/0!
KRS_1TAC	TATGAAATTGGTTACGTATTTAGAAATGAAGGTATAGATAATACACATAATCCTGAATTTACTTCGTGTGAATTTTATTGGGCATATGCT	0	0	327	Lys	Tyr	Lys327Tyr	0	#DIV/0!
KRS_1TAA	TATGAAATTGGTTAAGTATTTAGAAATGAAGGTATAGATAATACACATAATCCTGAATTTACTTCGTGTGAATTTTATTGGGCATATGCT	69	69	327	Lys	Stop	Lys327Stop	2.21135e-05	0.66927
KRS_1TAG	TATGAAATTGGTTAGGTATTTAGAAATGAAGGTATAGATAATACACATAATCCTGAATTTACTTCGTGTGAATTTTATTGGGCATATGCT	0	0	327	Lys	Stop	Lys327Stop	0	#DIV/0!
KRS_1CAT	TATGAAATTGGTCATGTATTTAGAAATGAAGGTATAGATAATACACATAATCCTGAATTTACTTCGTGTGAATTTTATTGGGCATATGCT	0	0	327	Lys	His	Lys327His	0	#DIV/0!
KRS_1CAC	TATGAAATTGGTCACGTATTTAGAAATGAAGGTATAGATAATACACATAATCCTGAATTTACTTCGTGTGAATTTTATTGGGCATATGCT	0	0	327	Lys	His	Lys327His	0	#DIV/0!
KRS_1CAA	TATGAAATTGGTCAAGTATTTAGAAATGAAGGTATAGATAATACACATAATCCTGAATTTACTTCGTGTGAATTTTATTGGGCATATGCT	19	19	327	Lys	Gln	Lys327Gln	6.08923e-06	1.22303
KRS_1CAG	TATGAAATTGGTCAGGTATTTAGAAATGAAGGTATAGATAATACACATAATCCTGAATTTACTTCGTGTGAATTTTATTGGGCATATGCT	0	0	327	Lys	Gln	Lys327Gln	0	#DIV/0!
KRS_1AAT	TATGAAATTGGTAATGTATTTAGAAATGAAGGTATAGATAATACACATAATCCTGAATTTACTTCGTGTGAATTTTATTGGGCATATGCT	57	57	327	Lys	Asn	Lys327Asn	1.82677e-05	1.5523
KRS_1AAC	TATGAAATTGGTAACGTATTTAGAAATGAAGGTATAGATAATACACATAATCCTGAATTTACTTCGTGTGAATTTTATTGGGCATATGCT	8	8	327	Lys	Asn	Lys327Asn	2.56388e-06	1.13291
KRS_1AAA	TATGAAATTGGTAAAGTATTTAGAAATGAAGGTATAGATAATACACATAATCCTGAATTTACTTCGTGTGAATTTTATTGGGCATATGCT	91560	4162	327	Lys	Lys	Lys327Lys	0.00133386	1.22332
KRS_1AAG	TATGAAATTGGTAAGGTATTTAGAAATGAAGGTATAGATAATACACATAATCCTGAATTTACTTCGTGTGAATTTTATTGGGCATATGCT	354	354	327	Lys	Lys	Lys327Lys	0.000113452	2.2182
KRS_1GAT	TATGAAATTGGTGATGTATTTAGAAATGAAGGTATAGATAATACACATAATCCTGAATTTACTTCGTGTGAATTTTATTGGGCATATGCT	0	0	327	Lys	Asp	Lys327Asp	0	#DIV/0!
KRS_1GAC	TATGAAATTGGTGACGTATTTAGAAATGAAGGTATAGATAATACACATAATCCTGAATTTACTTCGTGTGAATTTTATTGGGCATATGCT	0	0	327	Lys	Asp	Lys327Asp	0	#DIV/0!
KRS_1GAA	TATGAAATTGGTGAAGTATTTAGAAATGAAGGTATAGATAATACACATAATCCTGAATTTACTTCGTGTGAATTTTATTGGGCATATGCT	152	152	327	Lys	Glu	Lys327Glu	4.87138e-05	1.18271
KRS_1GAG	TATGAAATTGGTGAGGTATTTAGAAATGAAGGTATAGATAATACACATAATCCTGAATTTACTTCGTGTGAATTTTATTGGGCATATGCT	1	1	327	Lys	Glu	Lys327Glu	3.20486e-07	#DIV/0!
KRS_1TGT	TATGAAATTGGTTGTGTATTTAGAAATGAAGGTATAGATAATACACATAATCCTGAATTTACTTCGTGTGAATTTTATTGGGCATATGCT	0	0	327	Lys	Cys	Lys327Cys	0	#DIV/0!
KRS_1TGC	TATGAAATTGGTTGCGTATTTAGAAATGAAGGTATAGATAATACACATAATCCTGAATTTACTTCGTGTGAATTTTATTGGGCATATGCT	0	0	327	Lys	Cys	Lys327Cys	0	#DIV/0!
KRS_1TGA	TATGAAATTGGTTGAGTATTTAGAAATGAAGGTATAGATAATACACATAATCCTGAATTTACTTCGTGTGAATTTTATTGGGCATATGCT	0	0	327	Lys	Stop	Lys327Stop	0	#DIV/0!
KRS_1TGG	TATGAAATTGGTTGGGTATTTAGAAATGAAGGTATAGATAATACACATAATCCTGAATTTACTTCGTGTGAATTTTATTGGGCATATGCT	0	0	327	Lys	Trp	Lys327Trp	0	#DIV/0!
[truncated: 76 more rows]

## Sheet: S4
Supplementary Table S4: Read counts and library ratio following treatment with cladosporin normalised against pre-selected library
[truncated: 1,413 more rows]

[truncated: 1 more sheets: S6]
